# Supplementary material for: Protein complex prediction using Rosetta, AlphaFold, and mass spectrometry covalent labeling
Source: Nat Commun. 2022 Dec 21;13:7846. doi: 10.1038/s41467-022-35593-8 (PMC9772387; doi:10.1038/s41467-022-35593-8)
Supplement: Supplementary file 5 — Source Data [file 41467_2022_35593_MOESM5_ESM.xlsx]

## Sheet: Figure 1a
Figure 1a: Breakdown of the residues with a modification change of at least 40%, within and outside the binding interfaces of a specified complex.
Complex	Number of Labeled Residues at Interface	Number of Labeled Residues Outside of Interface
Actin/GS1	5	2
β-2-Microglobulin	4	0
Insulin	11	0

## Sheet: Figure 1c
Figure 1c: Linear correlation between modification changes of all labeled residues and the interface distances, where larger modification changes are expected for residues at the interface (x=0)
Protein	Residue	Modification Change	Interface Distance (Å)
Actin/GS1	Y69	0	26.344
Actin/GS1	F90	-14.0351	18.7748
Actin/GS1	H87	-14.0351	23.5273
Actin/GS1	P322	47.561	18.3848
Actin/GS1	H88	-14.0351	21.9106
Actin/GS1	M227	10.3896	33.7082
Actin/GS1	P333	11.5385	7.58091
Actin/GS1	M325	47.561	14.1939
Actin/GS1	L349	63.6364	3.30982
Actin/GS1	Y91	-14.0351	21.4031
Actin/GS1	L346	63.6364	3.92813
Actin/GS1	F124	28.5714	13.648
Actin/GS1	M119	28.5714	18.3783
Actin/GS1	H40	-6.06061	42.6468
Actin/GS1	Y143	28.5714	3.22369
Actin/GS1	M82	0	22.857
Actin/GS1	C374	28.2353	9.14313
Actin/GS1	Y166	37.7551	5.80681
Actin/GS1	L67	-15	30.9416
Actin/GS1	P102	-30	13.949
Actin/GS1	Y53	-37.6812	29.0491
Actin/GS1	F375	28.2353	6.529
Actin/GS1	M44	-6.06061	40.0757
Actin/GS1	P332	11.5385	5.66306
Actin/GS1	P367	0	15.8198
Actin/GS1	M47	-6.06061	39.8702
Actin/GS1	F21	8.57143	7.32429
Actin/GS1	H161	37.7551	17.3642
Actin/GS1	H101	-30	14.7427
Actin/GS1	M123	28.5714	18.5513
Actin/GS1	H371	0	11.8611
Actin/GS1	M190	8	31.0898
Actin/GS1	Y337	63.6364	6.9006
Actin/GS1	P243	-45.8333	32.8005
Actin/GS1	W79	0	23.949
Actin/GS1	P112	-30	21.6043
Actin/GS1	P164	37.7551	11.9685
Actin/GS1	M355	63.6364	3.56655
Actin/GS1	H73	0	22.7405
Actin/GS1	F352	63.6364	4.59161
Actin/GS1	Y362	0	13.1218
β-2-Microglobulin	Y67	31.8182	10.6512
β-2-Microglobulin	K6	2.23921	5.702
β-2-Microglobulin	Y63	47.619	4.47572
β-2-Microglobulin	K19	11.5385	13.3033
β-2-Microglobulin	H13	11.1111	3.51682
β-2-Microglobulin	K58	-18.0124	7.03286
β-2-Microglobulin	S28	54.1667	7.796
β-2-Microglobulin	S33	31.6092	15.339
β-2-Microglobulin	N83	1.35135	18.7631
β-2-Microglobulin	T4	-3.46821	8.40443
β-2-Microglobulin	K91	11.1111	13.2554
β-2-Microglobulin	K75	-22.5806	21.5856
β-2-Microglobulin	H31	50	9.68429
β-2-Microglobulin	S88	-9.09091	17.3288
β-2-Microglobulin	R45	-71.0526	22.4259
β-2-Microglobulin	K94	-28.5714	11.8956
β-2-Microglobulin	Y26	39.1892	6.02153
β-2-Microglobulin	R97	-81.4815	9.44435
β-2-Microglobulin	R12	50.7692	2.60862
β-2-Microglobulin	H51	-8.19672	13.0742
Insulin	F45	45.1613	2.89183
Insulin	R43	79.0698	4.16716
Insulin	T8	38.4752	11.9415
Insulin	F46	45.1613	3.35533
Insulin	Y47	45.1613	2.89183
Insulin	C28	48.9933	5.73848
Insulin	H26	48.9933	5.72217
Insulin	Y37	79.0698	3.29154
Insulin	I10	38.4752	7.09814
Insulin	L13	38.4752	3.63134
Insulin	F22	71.4286	2.7782
Insulin	H31	48.9933	3.19705
Insulin	Y19	38.4752	7.13428
Insulin	P49	58.1818	3.53559
Insulin	Y14	38.4752	3.23409
Insulin	C7	38.4752	8.57142
Insulin	L38	79.0698	3.17583

## Sheet: Figure 2a
Figure 2a: Score vs. RMSD to the crystal structure for 10,000 docked models generated for each complex in the benchmark set using AlphaFold2 models as docking input. RosettaDock Isc versus RMSD (without CL data)
Complex:	Actin/GS1		β-2-Microglobulin		Insulin AB:CD		Insulin ABCD:EFGH		Insulin ABCDEFGH:IJKL
Model Number	CA RMSD (Å)	Rosetta Interface Score (Isc.)	CA RMSD (Å)	Rosetta Interface Score (Isc.)	CA RMSD (Å)	Rosetta Interface Score (Isc.)	CA RMSD (Å)	Rosetta Interface Score (Isc.)	CA RMSD (Å)	Rosetta Interface Score (Isc.)
1	10.2296	-7.101	10.0868	-7.345	8.94109	-4.57	13.0958	-1.331	12.4594	-6.582
2	11.1586	-8.475	10.324	-12.715	1.82132	-24.767	12.5189	-10.083	6.55782	-9.185
3	11.8669	-10.811	15.35	-4.35	10.7564	-5.475	10.0553	-11.418	10.1773	-17.767
4	8.49344	-6.745	16.6695	-3.974	11.3958	-17.998	9.99253	-10.638	13.2682	-10.138
5	8.36329	-15.066	16.8488	-6.481	10.3656	-13.735	13.0547	-6.288	8.92237	-15.681
6	9.62404	-13.074	13.6862	-15.874	10.9647	-8.915	13.1565	-8.648	11.167	-3.31
7	11.0086	-14.309	13.2265	-6.855	11.4336	-13.319	11.6461	-8.433	9.58951	-13.796
8	8.33055	-19.881	13.6652	-10.296	2.85924	-17.309	12.5718	-5.061	9.36003	-13.218
9	9.05892	-4.366	14.379	-1.659	8.33941	-1.678	9.17871	-11.6	26.1567	0
10	11.6484	-11.259	11.7662	-11.619	8.38992	-16.684	13.5004	-8.863	5.79199	-7.44
11	12.5651	-9.921	10.7109	-6.988	7.93941	0	12.4132	-16.684	8.72801	-18.735
12	9.40355	-11.052	14.4226	-6.607	11.782	-15.241	12.0469	-9.043	11.3087	-20.255
13	9.69283	-11.177	11.0838	-13.626	2.41812	-13.648	10.5079	-0.328	14.1553	-10.26
14	10.809	-15.517	17.7538	-6.566	11.114	-6.934	10.3704	-9.748	7.3632	-24.022
15	12.3464	-13.602	14.5171	-21.5	11.0007	0	13.0514	-12.976	10.4659	-5.857
16	11.2976	-11.774	13.362	-16.068	5.99432	-10.035	10.0472	-7.949	11.8211	-8.751
17	12.9837	-11.451	11.435	-12.548	9.83052	-11.667	12.1638	-10.438	9.83382	-13.894
18	12.3725	-15.198	10.0836	-2.848	10.2121	-8.472	11.3662	-15.621	12.1257	-8.721
19	9.3179	-15.36	14.5544	-12.477	8.6385	-3.217	11.642	-6.766	10.503	-6.444
20	11.7867	-10.982	12.9385	-20.865	5.01501	-17.265	7.18302	-9.811	10.7592	-7.327
21	7.30276	-21.401	12.7851	-11.512	9.92727	0	10.9598	-12.825	7.90461	-11.688
22	11.0812	-6.807	13.0636	-4.974	10.5832	-10.969	12.4249	-10.494	13.3434	-2.758
23	10.7872	-11.264	8.05619	-6.732	10.4247	-15.116	9.57061	-12.635	12.0209	-5.162
24	11.4921	-14.781	15.3283	-2.763	8.53964	-14.467	11.5761	-4.933	10.7191	-6.042
25	12.7055	-14.104	15.2548	-2.088	10.1479	-15.201	10.8087	-10.156	9.13656	-8.06
26	9.70453	-16.138	16.0733	-6.775	11.0669	-16.599	10.6814	-14.481	20.3265	0
27	11.8487	-13.947	13.9889	-7.647	9.94747	-15.868	9.96824	-14.201	7.26917	-25.396
28	12.4053	-9.434	13.2008	-8.374	10.0723	-14.111	6.65274	-14.461	11.3764	-12.458
29	8.84433	-12.173	14.4315	-13.069	9.854	-11.556	13.3338	-9.904	6.38827	-12.062
30	1.94725	-24.976	10.1376	-13.648	10.4552	-1.958	4.70519	-12.403	11.3397	-16.332
31	11.9342	-13.56	12.9016	-19.234	7.66624	-16.348	5.69666	-7.824	10.1854	-16.882
32	10.0395	-11.72	10.328	-23.629	11.0331	-9.466	6.37907	-21.796	9.28733	-13.994
33	10.3846	-10.913	11.5967	-16.616	10.6378	-14.73	11.6787	-5.988	10.8495	-6.842
34	11.7192	-15.413	13.0477	-16.951	9.3471	-12.318	8.02267	-9.829	8.97241	-3.623
35	11.7546	-23.535	15.6165	-14.035	12.5177	-9.519	9.60467	-9.406	4.67882	-14.595
36	10.4751	-10.492	9.56485	-13.626	9.66111	-10.325	4.38709	-11.402	10.7942	-11.709
37	9.85158	-11.536	14.0679	-15.166	10.2933	-5.905	13.572	-8.378	12.5296	-8.932
38	11.2245	-17.867	13.874	-9.57	8.69439	-21.951	10.2113	-8.569	13.4896	-9.599
39	7.95868	-7.954	12.7914	-6.528	7.10493	-13.689	8.16721	-13.009	10.245	-7.048
40	10.4012	-14.295	13.4641	-5.046	11.1234	-3.77	7.88051	-12.295	9.86842	-5.991
41	11.2082	-18.8	14.188	-9.46	11.8159	-10.263	8.58712	-10.247	10.293	-12.502
42	9.74091	-2.1	15.4594	-7.26	11.4919	-0.734	8.48719	-16.407	9.45791	-16.095
43	12.4306	-5.89	16.4864	-7.394	12.0606	0	13.767	-8.769	4.88171	-10.563
44	10.7899	-12.836	14.3924	-12.429	9.87883	-15.107	6.59747	-6.551	11.1724	-9.093
45	9.87135	-9.986	13.2037	-3.499	9.20339	-10.718	12.0348	-5.9	12.1927	-12.868
46	11.5377	-3.221	15.2568	-10.016	11.3804	-4.526	4.3332	-9.522	7.63394	-17.307
47	9.16753	-3.255	12.8901	-1.233	10.5924	-11.351	11.7689	-14.207	11.7407	-10.854
48	12.5239	-9.844	10.4425	-10.775	6.722	-12.709	10.4953	-18.899	11.2425	-11.925
49	11.0167	-15.694	16.557	-10.63	6.8638	-8.987	10.9975	-10.044	10.6548	-12.698
50	12.412	-14.744	14.6096	-7.464	9.33565	-2.163	10.1677	-8.819	11.7813	-9.105
51	7.38237	-6.905	12.2749	-1.327	6.4855	-9.604	9.84234	-11.925	12.2505	-5.099
52	11.3617	-8.388	14.0764	-19.41	8.36069	-10.685	3.09731	-6.725	11.9426	-13.11
53	10.7576	-13.164	12.5729	-8.412	12.2701	-9.858	10.4093	-11.722	10.2691	-9.27
54	11.5416	-9.699	12.3809	-12.433	9.43056	-9.041	9.18608	-20.351	10.7298	-18.255
55	8.00214	-5.168	4.34329	-21.334	9.83478	-15.327	11.7856	-8.992	12.4455	-2.327
56	10.5483	-8.743	12.4505	-9.758	10.2904	-14.725	10.6144	-5.216	9.20153	-14.105
57	8.66479	-21.501	13.1783	-6.827	11.7958	-0.882	11.9955	-2.175	7.2346	-8.595
58	1.7737	-28.075	10.1997	-7.113	2.90774	-23.381	12.3274	-7.569	9.25525	-15.345
59	13.3876	-0.609	11.148	-7.071	11.3617	-14.332	12.2178	-18.516	13.4457	-3.327
60	9.81543	-11.226	14.3398	-7.471	9.28933	-9.564	7.9909	-10.025	16.777	0
61	8.8809	-13.148	13.052	-15.283	11.1607	-1.827	5.55158	-5.47	8.46022	-13.164
62	6.29508	-11.249	17.0139	-9.565	8.43588	-19.102	10.6952	-16.701	8.51189	-18.066
63	11.4845	-6.076	12.3518	-14.224	10.2948	-14.383	11.1391	-7.083	11.7631	-5.9
64	11.8941	-2.467	15.8956	-9.467	6.15387	-14.42	10.0708	-19.074	11.5785	-8.758
65	7.5248	-19.551	16.9221	-10.802	2.90173	-23.237	12.3103	-8.692	9.88995	-16.081
66	11.3483	-10.661	13.1306	-6.29	9.48108	-13.09	12.9641	-14.922	11.0429	-19.194
67	11.1425	-14.035	8.87563	-9.407	5.3356	-19.099	10.6844	-13.012	10.3619	-5.022
68	12.9247	-15.804	10.8396	-10.653	10.7879	-10.386	3.72361	-11.881	8.85997	-16.901
69	10.4566	-14.459	6.59726	-14.191	7.25629	-15.616	13.1129	-8.979	9.04313	-15.374
70	9.96816	-14.461	11.6682	-11.198	11.072	-13.049	5.2525	-14.084	10.885	-9.991
71	9.03272	-9.755	13.9082	-9.581	8.38862	-9.233	12.187	-10.991	12.8952	-4.036
72	8.71181	-15.108	2.72138	-12.545	12.0876	-16.848	11.8985	-12.823	11.4265	-11.729
73	11.4126	-9.011	15.6016	-5.981	11.2966	-13.091	8.10297	-17.436	8.16885	-8.928
74	10.5685	-9.241	7.51337	-11.076	8.99977	-13.489	12.4634	-7.294	16.8509	-0.397
75	12.3777	-7.652	3.84442	-14.359	11.8187	-1.773	9.8215	-20.962	3.52699	-28.519
76	10.3218	-8.793	6.90826	-1.759	10.4488	-15.756	9.22865	-13.983	7.61162	-16.047
77	11.5812	-8.072	13.9896	-0.573	1.92041	-22.419	7.95146	-10.998	7.0207	-14.075
78	11.0127	-13.105	8.99699	-8.122	11.5913	-16.067	8.93191	-7.949	10.0492	-8.944
79	13.1815	-12.824	12.3964	-11.807	11.1454	-5.053	12.7553	-4.791	9.30608	-16.628
80	6.05555	-12.341	15.5853	-12.59	7.35985	-20.13	6.01133	-11.438	8.54149	-6.056
81	7.88116	-16.92	15.2368	-16.016	11.8127	-12.52	3.11096	-12.658	7.40076	-12.765
82	8.16171	-7.921	14.6183	-7.6	10.8904	-2.714	5.2034	-8.479	14.16	-8.19
83	10.0289	-18.434	11.4995	-15.732	10.7586	-21.507	7.72965	-11.839	8.89283	-20.165
84	11.741	-9.945	16.8645	-12.988	9.7843	-14.99	7.75997	-13.041	10.0027	-10.638
85	7.8016	-11.318	13.4249	-22.504	9.04973	-13.984	9.62911	-7.939	12.5723	-9.74
86	9.11429	-10.113	13.338	-10.069	10.0577	-11.924	11.0966	-7.949	12.3069	-10.389
87	9.26917	-11.304	17.2201	-6.778	6.80443	-9.294	12.3796	-9.136	10.3036	-12.142
88	8.03089	-9.333	11.0986	-5.389	9.96299	-10.736	11.0791	-11.409	12.5441	-9.46
89	10.0296	-11.56	16.73	-7.803	11.098	-8.493	11.0761	-6.025	11.7302	-18.965
90	11.7082	-4.069	15.0284	-17.124	10.1224	-15.574	9.79033	-6.724	9.01021	-10.218
91	9.87654	-11.878	13.6317	-15.969	9.06681	-15.364	10.026	-8.195	9.71207	-10.704
92	11.5555	-11.85	14.3611	-10.599	10.5224	-9.148	11.2404	-9.256	11.8873	-1.979
93	10.6027	-4.07	14.6713	-21.274	7.77631	-13.475	10.7128	-8.624	3.13124	-22.293
94	14.8489	-6.059	13.2758	-10.629	3.03594	-15.691	4.85209	-9.309	11.8292	-7.652
95	10.0891	-10.539	13.2055	-2.814	11.056	-8.242	7.26078	-9.249	12.6126	-11.054
96	13.3256	-11.935	15.427	-11.286	7.28416	-4.689	11.4752	-15.026	8.66921	-11.363
97	11.7569	-6.204	15.4943	-11.976	10.9406	-13.757	10.1541	-8.642	6.10267	-22.667
98	12.5707	-15.291	16.5761	-3.144	9.58484	-6.016	11.2921	-9.007	8.41592	-13.856
99	11.8302	-10.971	10.8085	-9.363	7.93445	-0.867	12.104	-10.71	11.9215	-13.205
100	12.0788	-10.129	9.76768	-17.001	10.4343	-13.262	12.3557	-4.667	12.8376	-4.719
101	4.23905	-16.816	17.4376	-5.995	18.4317	0	5.1172	-12.073	11.9948	-14.827
102	5.16247	-11.481	10.9559	-6.918	6.46607	-8.988	11.4912	-3.691	8.87831	-15.923
103	11.5847	-8.839	16.6326	-4.419	10.7061	-0.788	12.0163	-5.373	8.58882	-6.498
104	11.7566	-15.15	13.0411	-5.321	10.9059	-12.019	10.8669	-6.616	8.8801	-21.062
105	11.7731	-8.628	10.2149	-3.921	8.15297	-13.543	9.97522	-9.478	9.03159	-13.321
106	8.48855	-10.203	12.9074	-8.267	8.07927	-13.744	12.7213	-2.551	9.70238	-24.059
107	10.7581	-14.939	9.56538	-4.032	10.2927	-11.385	9.82023	-4.663	11.995	-7.075
108	14.4671	-2.889	11.2901	-11.539	10.8545	-13.832	13.0853	-6.484	24.2084	0
109	8.19593	-14.423	9.05007	-15.883	11.5952	-12.105	9.80839	-5.262	11.9237	-6.393
110	8.89969	-13.03	13.391	-13.501	9.64961	0	9.52536	-11.456	10.2459	-6.814
111	12.1325	-3.703	14.9196	-28.042	27.6802	0	10.0362	-10.399	7.31705	-12.691
112	9.41764	-6.99	16.7954	-16.571	7.14022	-15.775	4.91422	-14.852	9.89516	-7.448
113	10.5094	-8.4	8.58487	-7.853	8.081	-11.504	11.5977	-13.884	8.85598	-8.797
114	9.08413	-16.868	15.0547	-9.477	7.32439	-5.421	7.79458	-20.906	10.1927	-15.072
115	10.5738	-11.785	13.8472	-8.271	8.79539	-8.867	11.9779	-9.773	11.4881	-16.395
116	12.3894	-6.148	11.1161	-9.567	10.3572	-14.072	10.9581	-6.707	10.8655	-17.925
117	9.91826	-11.436	14.8167	-12.782	8.11689	-12.001	9.53238	-21.592	12.2138	-10.379
118	10.6869	-7.242	11.0739	-7.351	12.0372	-16.844	8.92868	-14.765	10.6457	-10.693
119	8.24639	-19.292	9.04938	-3.639	10.6722	-13.92	13.7519	-0.123	12.5055	-8.103
120	8.20604	-7.61	7.04145	-11.521	10.7481	-9.527	6.49787	-8.113	12.3059	-5.416
121	9.5089	-9.048	12.3514	-3.654	12.37	-12.28	11.7444	-12.48	10.8617	-7.241
122	12.1307	-2.493	12.761	-15.365	11.6023	-1.729	11.3142	-9.472	10.6988	-14.964
123	12.3739	-2.001	15.9601	-8.103	12.2295	-9.1	10.3458	-11.821	5.69	-7.936
124	12.7628	-18.66	15.1157	-9.583	4.55242	-13.586	10.8671	-6.959	9.67901	-9.142
125	11.426	-7.671	11.706	-4.395	4.85861	-7.065	9.972	-7.262	8.81474	-25.134
126	7.3372	-6.71	11.6922	-7.507	6.30896	-10.476	7.54795	-13.806	14.4827	-3.352
127	9.16156	-16.577	5.63077	-7.303	7.30146	-13.234	7.81812	-9.961	6.63241	-17.703
128	5.08249	-17.973	14.9087	-0.227	11.4067	-4.39	12.9708	-10.035	5.2893	-19.62
129	8.77338	-11.507	8.90028	-12.684	3.44189	-14.739	9.38248	-10.991	11.2824	-9.467
130	11.322	-12.345	9.22408	-1.576	9.3245	-14.351	9.78635	-15.562	9.73528	-11.635
131	9.13537	-11.197	12.6578	-13.219	8.48932	-12.938	11.4241	-14.193	12.2649	-5.066
132	11.6211	-10.079	4.78511	-4.024	10.8361	-14.121	7.26765	-3.944	10.1557	-5.666
133	9.7914	-7.15	13.9243	-3.963	6.14222	-17.061	8.36213	-10.809	11.7999	-3.629
134	9.12112	-12.651	15.3913	-14.477	1.88631	-27.586	9.91581	-15.742	9.3607	-8.741
135	9.92337	-10.722	12.1106	-13.472	11.9083	-7.725	4.39257	-7.094	9.9626	-9.231
136	11.3471	-14.547	15.2291	-8.807	9.43394	-10.527	9.10864	-9.716	10.4781	-6.905
137	12.6323	-11.69	14.963	-13.785	8.24125	-11.191	5.02298	-14.234	9.06615	-10.733
138	11.5227	-15.827	11.6719	-9.287	11.5863	-5.383	11.5322	-16.519	10.8683	-6.181
139	8.37399	-16.603	16.8125	-12.375	6.75393	-9.707	12.8181	-13.748	8.07379	-18.186
140	6.64416	-19.909	13.1938	-7.171	11.3231	-1.866	15.0145	-3.355	10.9973	-7.666
141	11.5003	-11.825	16.6682	-10.235	9.25928	-10.75	10.3729	-7.034	94.1438	0
142	12.121	-4.93	12.1307	-13.018	8.63986	-7.389	6.07823	-19.321	10.533	-0.745
143	10.3075	-17.403	13.7686	0	10.0483	-14.082	14.0957	-4.601	10.9044	-10.964
144	11.6933	-9.134	9.43064	-20.052	10.3548	-2.523	7.14621	-19.439	9.67528	-11.508
145	8.98429	-12.257	11.4499	-11.4	8.26411	-19.743	11.2435	-6.128	12.2193	-10.019
146	11.4022	-8.414	13.4323	-13.887	4.78239	-9.962	6.4084	-16.636	9.15004	-13.026
147	11.3075	-23.67	15.8912	-12.87	12.0691	-17.775	10.164	-18.238	8.28018	-4.33
148	11.0245	-8.448	12.955	-13.88	12.8872	0	10.7967	-11.937	3.3343	-26.843
149	10.5627	-11.459	8.87609	-6.143	8.807	-7.395	6.17729	-9.641	9.74041	-18.669
150	11.1702	-16.397	13.0622	-12.497	7.36512	-19.803	7.20741	-20.082	10.8606	-10.068
151	11.9528	-11.974	17.5997	0	10.8033	-19.074	12.0062	-14.539	14.2365	-6.567
152	9.56243	-5.881	11.9115	-11.525	4.81862	-22.465	14.5136	-7.591	11.2054	-0.368
153	8.04716	-16.872	13.3232	-3.228	9.61449	-16.937	6.19839	-10.492	10.6401	-15.214
154	9.34316	-17.573	9.90753	-14.21	10.9313	-15.748	9.72007	-14.216	9.77688	-15.916
155	10.608	-6.802	10.5901	-13.594	9.56045	-14.067	12.8808	-10.549	9.37467	-6.291
156	11.2646	-16.468	15.918	-10.572	12.4384	-13.925	7.13559	-9.069	12.7314	-8.885
157	12.0089	-4.518	11.258	-9.74	9.72008	-9.772	9.1083	-4.892	8.38606	-8.654
158	11.8549	-19.922	10.5166	-8.942	9.70682	-7.305	9.30009	-13.464	3.43372	-23.725
159	10.0251	-12.741	13.49	-10.68	8.08789	-21.475	8.88861	-15.992	18.4659	0
160	12.0146	-10.008	13.6835	-8.597	7.49331	-11.464	11.8056	-18.329	9.28801	-16.113
161	12.5781	-7.588	13.029	-5.474	10.6936	-5.778	10.5405	-10.761	9.45556	-14.376
162	7.13145	-9.563	10.4618	-8.294	8.82522	-10.2	8.32575	-15.647	10.2635	-12.097
163	6.84303	-14.23	17.1827	-11.311	14.6512	0	4.71776	-14.203	10.5375	-13.173
164	11.6958	-10.404	15.0825	-6.775	10.8822	-6.433	10.6929	-8.268	9.6385	-5.453
165	6.986	-21.082	15.2432	-2.56	7.92556	-8.658	12.8385	-4.374	11.1052	-12.209
166	8.77173	-14.19	11.1748	-14.55	11.5211	-16.51	10.2759	-18.878	12.4864	-2.808
167	5.82376	-13.691	13.8779	-4.636	7.26779	-10.714	11.7339	-7.927	10.4904	-11.379
168	10.1781	-10.6	17.0421	-15.09	9.2332	-11.057	11.5129	-9.137	12.0827	-6.791
169	10.7405	-27.275	15.2286	-3.064	6.76767	-8.136	12.1419	-5.144	10.7678	-10.037
170	9.09897	-4.351	10.3668	-20.175	6.60563	-10.9	8.23797	-7.287	11.3567	-9.743
171	11.8508	-4.919	8.94043	-9.704	10.296	-7.996	12.8092	-13.268	11.6935	-4.841
172	12.4811	-18.179	14.5788	-13.253	9.16588	-11.789	12.3829	-2.551	9.90644	-9.894
173	9.09856	-11.934	13.1022	-8.76	8.67749	-10.289	9.36572	-6.518	8.85258	-9.111
174	9.92927	-17.613	13.5915	0	12.6166	-9.835	7.1208	-13.248	13.2762	-2.598
175	9.00035	-8.782	13.191	-5.964	9.23876	-9.28	8.72156	-10.866	15.0343	-2.526
176	11.543	-17.339	10.7747	-16.298	3.88455	-17.462	8.28952	-8.186	9.76113	-10.52
177	8.95922	-8.708	8.89723	-2.17	8.42327	-12.475	12.5422	-20.203	9.91571	-5.043
178	8.45632	-10.568	15.5195	0	10.6087	-5.818	11.8167	-8.7	9.6677	-16.629
179	10.0199	-19.287	9.74347	-3.269	8.85474	-5.4	8.99713	-10.037	9.83342	-14.316
180	8.61513	-10.089	15.3667	-10.038	7.4777	-13.629	8.67348	-15.089	10.0728	-17.48
181	12.128	-21.576	10.7652	-4.617	1.86464	-27.619	6.26874	-11.464	13.5686	-11.02
182	8.09618	-13.904	13.2103	-5.997	10.2471	-14.459	13.1622	-5.677	11.0543	-11.34
183	12.9767	-1.122	16.3008	-9.276	9.93409	-10.935	11.8742	-8.444	13.779	-6.124
184	11.5083	-7.352	14.0632	-11.359	10.7942	-17.563	9.85365	-3.514	10.5867	-17.419
185	8.98298	-16.752	4.24487	-22.82	7.46555	-11.344	12.9293	-11.757	12.818	-7.559
186	10.9672	-7.428	14.4432	-7.331	10.324	-17.351	3.86853	-13.933	9.90832	-6.789
187	9.96078	-8.871	16.4079	-4.246	11.8201	-15.298	8.23464	-6.468	6.99825	-26.451
188	11.696	-5.447	13.7178	-11.353	10.3638	-10.805	13.0518	-6.156	9.29361	-9.436
189	9.50075	-13.763	13.3518	-4.88	7.47078	-12.473	11.1964	-10.655	12.8236	-4.871
190	9.67375	-15.584	12.3381	-5.695	7.63709	-1.19	9.57008	-9.706	8.32677	-15.925
191	12.8731	-13.697	12.7109	-5.542	10.4652	-3.506	12.8518	-7.6	11.3536	-10.022
192	10.6746	-11.596	11.0066	-11.799	32.9382	0	14.1992	-6.482	11.6771	-4.85
193	18.0166	0	11.1457	-8.207	8.39109	-5.236	11.0961	-12.07	13.3923	-4.15
194	11.3976	-14.392	6.5374	-2.484	8.44549	-0.538	13.2279	-9.533	9.24585	-9.945
195	5.70032	-13.605	15.4507	-14.027	8.04539	-13.187	7.55096	-20.856	9.27358	-18.604
196	9.52305	-19.455	15.1246	-9.644	10.0593	-6.874	13.028	-7.849	9.58408	-21.47
197	12.2858	-7.722	11.8452	-8.788	7.6103	-11.152	8.33289	-14.68	9.97943	-9.255
198	10.0619	-18.915	14.9945	-0.525	7.34365	-9.512	12.0136	-5.886	11.6976	-16.248
199	9.59244	-7.989	13.6634	-12.451	8.69331	-14.675	11.656	-10.778	5.13343	-12.245
200	10.0511	-13.05	14.1329	-10.276	10.4129	-12.103	10.0322	-12.454	11.7452	-6.408
201	10.9923	-6.668	11.5767	-9.269	10.9656	-9.986	11.7415	-9.783	12.9406	-5.545
202	12.1632	-14.481	11.3836	-4.095	7.87106	-8.293	6.61243	-25.472	10.9052	-22.388
203	12.4646	-11.638	10.215	-9.877	6.27778	-8.092	6.96338	-14.194	8.85048	-7.449
204	9.82913	-11.976	13.0047	-15.559	11.3867	-3.518	11.4999	-13.639	12.7815	-1.968
205	5.57032	-13.067	14.0145	-12.326	9.58377	-16.485	9.24576	-9.37	9.54872	-10.93
206	12.6101	-4.98	15.6813	-5.01	10.1938	-12.779	9.55285	-5.223	14.3385	-4.727
207	68.3847	0	13.8618	-13.459	11.996	-7.542	12.268	-4.306	7.26121	-15.52
208	8.91217	-11.249	12.5157	-8.585	11.6976	-10.543	12.0533	-13.199	10.6385	-9.829
209	8.93906	-16.605	13.0053	-9.006	8.27658	-6.85	10.5706	-8.954	12.1984	-11.389
210	10.3603	-9.489	16.0664	-1.054	7.32756	-5.556	13.2206	-10.824	14.1739	-9.857
211	12.0886	-10.822	13.651	-10.71	12.4457	-5.176	11.8	-0.001	10.839	-0.102
212	8.36421	-11.506	10.9688	-10.338	8.28533	-11.546	12.5356	-15.241	6.7433	-8.546
213	12.6672	-10.609	4.86167	-11.906	11.8384	-9.219	11.9716	-7.022	12.7203	-10.15
214	7.98029	-14.648	16.9421	-9.984	11.3826	-9.137	12.1983	-10.005	11.5329	-12.845
215	11.1922	-21.075	14.4149	-4.009	9.55449	-0.449	11.6099	-9.211	8.89389	-11.027
216	9.30901	-11.13	13.5607	-18.505	11.7633	-11.077	13.9047	-6.382	8.24344	-11.435
217	11.2094	-11.925	12.4495	-9.705	9.85454	-8.666	9.24698	-6.19	11.6058	-8.354
218	10.7907	-9.851	9.19465	-15.226	6.86091	-17.138	6.26726	-17.544	13.3515	-4.727
219	10.9245	-15.948	12.9683	-14.943	8.886	-2.419	10.7057	-11.236	12.4252	-4.607
220	12.4061	-8.873	11.5394	-11.046	6.45171	-12.628	13.3159	-7.815	7.11438	-25.002
221	12.7353	-13.012	12.3337	-11.784	10.3445	-15.732	5.11738	-15.305	5.56194	-9.21
222	12.5969	-15.511	12.0161	-4.468	5.73711	-14.099	9.44542	-6.636	13.4852	-10.891
223	12.2514	-20.153	10.776	-9.294	11.4881	-9.062	11.423	-5.289	10.9384	-5.892
224	9.13539	-16.672	16.6034	-10.329	9.08334	-14.032	12.3909	-5.746	21.1918	0
225	10.1135	-11.345	15.6403	-17.789	11.2106	-16.55	11.6668	-15.317	11.7171	-7.171
226	9.79139	-14.96	17.3904	-8.635	9.02576	-12.218	10.4013	-6.646	6.60003	-7.955
227	12.1023	-8.297	12.0324	-12.505	6.64639	-11.018	12.2271	-2.221	10.2963	-7.919
228	12.2778	-20.19	11.0671	-15.347	9.89035	-4.612	8.84507	-7.448	9.19613	-8.753
229	12.541	-10.054	12.7821	-23.371	11.8626	-11.14	6.50834	-6.072	10.69	-8.855
230	6.33904	-15.187	18.0907	0	10.3958	-8.982	9.7715	-10.663	10.5622	-15.597
231	10.4991	-9.063	12.0239	-13.174	11.3807	-13.214	12.2166	-5.605	12.6352	-4.909
232	11.6476	-10.73	16.787	-5.834	9.16627	-18.805	6.47931	-1.684	11.2246	-12.654
233	10.5618	-1.302	12.3302	-7.871	8.72731	-10.504	9.08655	-14.336	14.7344	-4.904
234	11.6079	-11.082	10.5036	-7.375	10.804	-12.404	5.69321	-20.024	10.92	-0.337
235	11.1383	-9.91	14.5268	-8.361	10.3179	-12.817	13.1366	-10.706	11.2242	-11.077
236	9.9497	-15.782	12.855	-6.155	4.32608	-19.215	10.1866	-15.924	10.2585	-7.023
237	11.183	-12.206	14.9885	-11.28	3.84625	-19.019	11.5328	-16.761	12.2194	-6.189
238	12.095	-10.241	11.1396	-17.786	5.53118	-16.856	11.4506	-0.001	11.6242	-17.563
239	10.9057	-5.334	11.5341	-14.313	11.5789	-9.391	9.16463	-9.356	9.43565	-15.694
240	10.476	-12.238	10.9996	-8.576	10.3495	-11.675	14.0034	-2.622	10.7329	-8.027
241	9.64664	0	15.7688	-10.698	11.8951	-13.063	11.869	-9.67	14.4778	-11.202
242	10.3743	-13.446	12.6977	-9.458	7.53084	-15.685	10.3916	-7.915	7.87552	-20.84
243	7.86589	-14.557	10.7723	-19.391	6.84525	-12.317	10.6224	-6.793	12.1859	-7.24
244	11.1416	-7.347	14.1551	-4.242	9.55679	-0.257	11.2947	-2.899	9.54517	-14.284
245	12.092	-11.315	15.1424	-10.61	5.86913	-9.772	10.7302	-10.222	12.3374	-10.748
246	12.0961	0	3.54099	-12.069	10.7683	-12.054	9.56508	-10.57	10.1606	-8.851
247	10.405	-9.282	13.6948	-1.272	11.622	-6.282	6.37451	-2.479	14.4325	-10.533
248	26.95	0	4.71206	-16.132	9.17644	-19.691	6.31059	-6.641	10.0296	-8.684
249	12.0518	-14.679	9.25694	-7.958	8.72942	-17.968	7.89528	-7.913	11.9424	-10.928
250	10.681	-12.503	14.6195	-20.868	11.629	-11.535	7.76525	-6.602	7.04243	-12.915
251	8.32047	-15.114	15.2081	-9.507	10.615	-10.702	4.72331	-10.511	12.3084	-9.527
252	10.1425	-16.359	12.421	-7.592	6.59932	-7.768	10.701	-6.87	21.4521	0
253	12.7781	-18.042	12.967	-15.45	9.16366	-14.876	10.9864	-7.16	11.308	-20.283
254	9.34459	-19.645	11.3241	-9.715	8.40046	-7.121	12.4193	-6.116	6.53374	-15.324
255	10.1278	-5.301	16.6125	-4.282	10.7695	-1.441	11.9224	-6.159	10.3286	-18.07
256	10.1896	-7.931	10.686	-10.287	3.831	-16.64	7.81148	-2.783	6.96047	-32.134
257	12.3638	-9.112	9.86287	-6.967	10.5896	-15.119	7.93487	-12.467	12.2546	-6.404
258	8.80388	-21.093	11.9406	-11.326	11.9724	-16.697	11.6784	-3.665	6.92807	-28.152
259	12.5123	-23.621	8.54546	-2.334	9.87215	-10.83	11.587	-4.905	9.44931	-16.267
260	11.1266	-8.683	15.4177	-12.788	9.37403	-12.599	12.0205	-0.202	9.2099	-9.438
261	12.3072	-15.89	10.7271	-13.505	4.57887	-3.21	12.9646	-5.544	10.8611	-15.339
262	9.852	-11.294	12.1545	-12.262	10.4165	-7.771	11.2501	-13.955	9.77077	-11.47
263	7.6082	-8.642	7.81923	-7.306	6.61386	-13.162	4.93227	-11.432	8.83243	-22.123
264	9.22332	-5.437	15.641	-20.184	11.4693	-10.274	10.2169	-5.188	9.59074	-13.548
265	9.80263	-11.953	6.81798	-7.317	6.00233	-17.819	14.6573	-7.555	11.6414	-9.277
266	8.7145	-6.019	10.356	-8.453	7.7438	-9.539	12.8548	-3.513	6.89381	-29.27
267	9.82189	-10.876	13.8928	-18.919	9.53228	-15.414	9.69471	-3.216	11.4335	-6.166
268	11.5837	-17.764	16.1053	-10.198	6.31601	-8.839	8.50561	-11.774	11.2791	-8.794
269	14.8574	-0.327	11.0224	-12.285	11.3812	-15.287	5.89522	-10.826	11.8749	-11.552
270	9.57226	-14.289	17.0207	-8.571	9.04246	-14.364	10.1604	-17.274	10.3221	-15.013
271	11.5943	-19.076	13.1903	-3.988	5.60805	-8.291	4.09503	-9.067	9.98872	-9.574
272	12.056	-7.18	10.4424	-3.99	7.67238	-4.989	9.32813	-1.096	4.52971	-17.777
273	7.84917	-12.392	17.0526	-10.883	13.0004	-0.188	10.3306	-9.252	10.0432	-4.341
274	9.69287	-10.049	10.6589	-11.924	11.0152	-10.804	12.0828	-7.782	8.27052	-15.296
275	8.68233	-6.666	9.69683	-15.193	1.86412	-22.142	12.1959	-11.453	7.58056	-11.956
276	12.4266	-7.139	17.0787	-14.238	8.40766	-15.187	10.6469	-9.378	11.8478	-5.868
277	10.63	-10.929	14.4305	-10.237	10.2662	-9.474	5.46488	-2.274	13.428	-5.13
278	11.6624	-9.286	8.83624	-7.325	10.012	-8.195	10.84	-11.179	9.02189	-11.181
279	13.8978	-4.745	8.32974	-9.823	9.67615	-19.776	11.8761	-7.386	10.9061	-16.508
280	5.32098	-18.172	13.5396	-15.868	12.4014	-9.144	12.1003	-4.791	10.1994	-9.424
281	10.7946	-7.175	12.0885	-15.093	11.2207	-0.251	10.9038	-7.357	11.0692	-8.822
282	12.671	-11.751	12.1326	-15.188	11.5634	-11.555	11.0427	-13.413	8.5899	-5.55
283	12.1351	-5.932	12.0616	-1.608	8.01688	-13.722	10.975	-11.792	11.9016	-11.81
284	10.8494	-11.576	14.4913	-15.886	11.5544	-19.741	8.715	-6.061	9.11735	-15.081
285	11.6771	-17.157	10.9222	-12.852	12.2085	-12.108	11.8403	-16.361	9.31077	-7.708
286	12.6693	-8.465	13.8499	-2.522	9.29758	-4.875	10.9325	-12.62	10.2819	-11.037
287	8.51235	-9.904	13.4887	-9	8.94962	-13.123	10.6464	-5.15	10.2948	-7.235
288	5.51845	-13.811	15.572	-7.09	7.02258	-13.956	9.11176	-15.488	9.74743	-13.272
289	10.4244	-8.017	14.4537	-9.936	13.6621	0	10.1058	-13.827	10.847	-13.313
290	8.79542	-10.483	14.3056	-5.778	6.5301	-11.536	9.00633	-14.562	9.3621	-16.206
291	11.3147	-6.538	15.515	-14.983	5.61877	-11.259	11.2701	-6.903	11.3573	-18.005
292	7.46236	-13.065	13.0556	-10.424	8.68681	-13.896	11.8988	-8.898	10.4571	-7.078
293	13.3863	-11.308	12.8769	-8.607	11.0908	-8.749	8.5674	-11.547	11.061	-8.288
294	8.45063	-16.419	15.299	-12.954	8.28924	-10.972	11.1453	-8.718	14.2038	-0.458
295	11.2803	-13.408	10.2744	-5.411	6.52687	-16.857	13.0051	-6.084	11.0897	-11.298
296	9.82241	-14.549	11.515	-6.417	11.5277	0	9.86	-12.284	12.4492	-5.677
297	10.3328	-10.049	12.2503	-14.223	7.61428	-14.33	9.84368	-11.208	13.4243	-10.153
298	9.50757	-4.635	15.8079	-5.815	10.756	-12.714	9.20544	-18.689	10.724	-7.768
299	12.5556	-15.21	15.4252	-7.559	12.6923	-9.994	8.05304	-10.242	8.36747	-12.501
300	8.84356	-21.909	17.1819	0	10.4743	-5.28	11.4756	-15.164	11.1204	-12.313
301	8.64898	-10.334	12.9188	-13.007	8.87954	-17.899	7.91884	-8.414	6.54131	-8.774
302	12.6316	-7.123	16.7337	-14.034	13.1665	-2.763	11.6737	-8.351	10.9745	-11.754
303	12.2949	-7.878	4.41284	-12.047	9.87007	-11.819	11.0612	-13.124	11.3061	-16.558
304	10.8668	-11.254	10.8225	-15.041	10.2667	-15.691	10.6845	-9.004	9.93657	-10.059
305	7.06687	-11.931	13.1186	-11.414	8.30611	-14.856	7.31583	-11.32	14.9347	-2.768
306	11.9527	-11.761	12.3226	-3.717	10.8841	-7.839	10.6063	-5.855	4.12945	-14.863
307	9.06555	-12.989	10.8755	-11.542	4.80869	-17.755	12.6176	0	9.76828	-16.358
308	7.76202	-13.472	13.4173	-4.961	12.5395	-11.143	13.0991	-13.255	13.4041	-8.879
309	10.9349	-10.903	13.8812	-4.498	10.8408	-13.236	11.4034	-6.574	9.78044	-19.018
310	12.9087	-16.385	14.7677	-11.87	8.4829	-5.325	13.6055	-2.836	4.59574	-16.562
311	10.2332	-7.854	6.33457	-7.798	11.4524	-1.01	10.1816	-7.869	11.075	-8.556
312	11.4602	-7.401	13.9466	-6.342	5.96765	-15.126	8.41858	-17.205	12.2418	-2.356
313	13.5224	-6.531	11.0975	-17.624	9.16322	-11.138	12.0172	-7.222	7.92472	-8.306
314	15.2414	-0.099	12.8621	-5.484	7.18747	-3.639	7.18863	-22.639	10.5907	-5.377
315	11.8618	-9.242	14.0757	-6.58	9.99167	-12.753	9.3789	-5.171	9.54376	-11.767
316	8.2147	-14.274	11.3033	-7.279	8.32268	-11.21	11.345	-3.693	12.0828	-10.769
317	8.97552	-18.453	5.39402	-13.866	6.47323	-11.317	6.52128	-14.047	12.0818	-8.492
318	20.5759	0	11.4154	-5.527	10.5856	-7.49	11.6058	-9.128	11.9856	-3
319	12.486	-21.511	9.63664	-3.644	10.539	-6.587	10.9375	-12.978	13.9696	-0.104
320	11.0801	-5.652	8.29758	-9.099	11.4908	-18.245	12.4857	-5.45	11.1973	-8.919
321	11.3288	-10.609	11.4929	-18.607	1.84777	-25.911	12.341	-7.73	10.369	-6.327
322	4.99602	-12.059	11.7927	-8.448	10.6809	-9.688	9.21527	-12.072	9.46911	-9.541
323	10.8996	-14.563	13.7767	-2.77	11.5949	-14.707	6.58674	-13.352	11.3402	-9.734
324	11.3174	-13.807	11.5869	-14.787	8.4248	-15.136	11.8904	-2.844	12.4357	-13.654
325	9.34587	-15.708	13.8206	-19.904	9.21997	-10.862	11.4135	-4.068	22.5981	0
326	10.8001	-3.739	8.46427	-5.889	4.4966	-16.441	12.9971	-11.494	13.6792	-1.628
327	10.9442	-12.79	6.97623	-11.168	8.78487	-14.112	8.09827	-6.666	10.5984	-10.557
328	10.989	-12.937	16.8545	-11.327	8.4009	-14.38	11.3362	-10.547	8.9903	-21.871
329	11.1468	-11.374	8.08913	-11.062	2.51796	-18.208	11.107	-6.829	10.0046	-9.828
330	10.8095	-13.073	11.4906	-8.427	9.45144	-12.529	12.341	-5.152	4.45597	-17.269
331	13.1918	-7.437	16.3367	0	16.7955	0	8.35534	-17.262	10.0483	-9.744
332	8.52554	-14.534	10.9729	-2.691	9.93649	-12.367	7.51034	-13.13	11.6357	-10.25
333	14.1556	-4.969	15.4826	-7.57	12.0532	-3.844	14.5567	-3.713	7.80934	-21.696
334	7.80354	-15.163	16.5266	-5.05	3.63121	-6.107	11.1803	-4.311	14.1997	-5.969
335	12.1741	-10.479	9.91308	-12.512	11.2841	-10.69	12.1147	-8.799	11.0223	-7.099
336	11.0257	-7.056	11.9163	-8.072	9.30635	-12.877	13.2702	-4.663	12.0838	-6.476
337	8.81698	-7.077	12.9875	-8.434	9.51727	-17.069	11.2911	-13.466	12.1781	-4.581
338	7.94411	-7.012	12.4717	-9.685	12.4882	-2.929	12.7695	-10.985	11.9319	-5.849
339	8.62045	-12.362	10.7268	-6.209	7.77745	-14.161	10.7875	-9.005	11.4298	-18.783
340	9.90776	-12.213	13.0901	-8.754	10.9509	-9.264	13.4957	-14.453	9.16412	-4.76
341	5.88419	-17.454	14.8743	-10.518	8.82745	-11.277	6.03837	-6.409	12.978	-5.813
342	11.6579	-11.839	11.3466	-3.709	9.87964	-8.333	8.04312	-10.544	10.7756	-13.365
343	11.4915	-11.194	17.7272	-8.909	9.67787	-3.858	9.53283	-6.306	8.22577	-8.315
344	9.64802	-16.095	18.8375	0	10.8413	-8.292	11.3835	-10.241	13.0891	-4.34
345	10.9294	-6.748	14.1776	-4.419	7.74371	-8.822	13.3792	-7.004	6.32717	-8.264
346	11.6618	-19.369	12.5346	-21.124	10.5815	-4.44	13.5253	-1.341	10.1431	-9.707
347	13.3032	-6.305	9.50653	-18.346	10.5443	-13.941	9.86503	-6.889	9.53003	-15.655
348	12.6971	-0.709	13.8015	-8.992	9.34886	-9.779	11.2647	-8.81	11.7474	-7.259
349	8.73251	-9.929	13.0195	-5.781	8.07394	-1.54	14.5019	-12.866	9.66245	-12.348
350	11.1619	-12.645	11.5214	-0.44	12.042	-17.013	10.4207	-4.194	11.8073	-7.156
351	9.41902	-11.887	10.713	-16.623	5.39566	-19.672	9.0584	-14.051	11.681	-7.705
352	7.24367	-7.449	14.2274	-4.014	8.76668	-6.855	9.64728	-19.614	13.3942	-5.837
353	10.8568	-15.963	3.5848	-17.511	10.5448	-6.645	10.1032	-15.423	8.81268	-15.513
354	11.6103	-10.592	15.5422	-10.174	7.86242	-8.7	12.9284	-11.76	7.814	-14.755
355	5.8659	-9.555	15.7953	-7.191	10.0575	-15.253	12.0753	-8.923	9.66516	-22.344
356	10.9738	-11.205	16.7692	-11.837	1.68732	-21.979	5.18529	-12.881	10.7703	-10.135
357	8.27688	-5.902	9.95462	-10.771	9.44864	-9.472	12.009	-5.868	9.3308	-8.931
358	11.6108	-16.766	12.1455	-12.7	8.41644	-18.126	8.5394	-8.455	10.8638	-5.294
359	10.2474	-11.884	6.02508	-13.93	5.25579	-16.1	9.73956	-17.99	11.6353	-6.825
360	9.06981	-15.219	7.48473	-0.118	11.2341	-3.942	12.1968	-3.472	10.2852	-15.011
361	8.59097	-16.503	11.1781	-11.364	8.45195	-17.733	8.93184	-16.029	7.07278	-22.784
362	10.5158	-4.838	14.3185	-0.659	4.715	-14.192	7.89459	-8.888	10.0128	-7.342
363	11.9579	-11.646	16.2941	-10.847	12.2626	-4.287	10.1523	-14.735	9.94993	-8.739
364	9.4713	-17.675	17.0311	-13.967	10.4761	-13.378	10.7725	-13.69	12.6847	-7.363
365	11.4586	-11.658	11.5631	-16.663	7.74513	-12.105	11.0529	-9.362	9.31441	-12.877
366	5.92917	-9.138	10.4809	-12.247	10.4197	-9.497	9.95527	-9.498	13.6973	-11.151
367	6.82424	-13.865	14.8643	-7.893	6.11644	-10.436	6.3758	-7.824	9.29646	-23.595
368	11.1304	-8.752	13.4165	-18.808	12.5121	-10.283	9.35984	-8.765	3.60144	-25.288
369	7.45828	-16.591	16.7743	-12.315	11.9447	-1.651	9.91086	-3.528	12.1292	-4.781
370	11.5786	-13.337	12.1724	-6.328	9.02034	-6.673	4.99316	-13.378	10.2173	-8.108
371	11.9743	-10.404	12.7945	-15.152	11.844	-10.933	10.5758	-4.416	8.64047	-7.974
372	12.3278	-14.062	15.6578	-10.874	11.6277	-6.811	12.9767	-1.65	12.5876	-6.868
373	11.3257	-14.26	16.8297	-11.971	9.67783	-17.16	11.3934	-7.865	14.5149	-3.566
374	12.0394	-13.039	12.8889	-7.426	10.7734	-9.877	13.1791	-3.082	10.7713	-8.84
375	6.63127	-8.943	3.80008	-12.042	7.68748	-10.635	12.28	-7.831	10.3786	-12.686
376	12.6064	-1.485	13.6665	-7.288	9.592	-7.441	6.50517	-12.216	10.5553	-12.861
377	10.6246	-17.404	3.8069	-6.424	13.7238	0	8.22772	-13.627	8.53915	-8.832
378	7.54746	-10.26	13.6994	-13.998	10.978	-7.129	10.8337	-12.913	6.4571	-24.51
379	9.16362	-13.566	9.1333	-11.512	1.83031	-24.727	10.4791	-6.673	14.1165	-7.894
380	12.2615	-5.781	11.8607	-6.844	13.9432	0	14.5306	0	9.82834	-13.316
381	10.5352	-14.056	12.1902	-14.886	3.30877	-20.021	13.1408	-8.433	12.462	-7.822
382	12.3453	-13.389	9.80438	-16.688	8.27271	-13.482	8.50287	-6.156	8.81746	-15.686
383	10.4902	-16.701	16.2466	-16.884	10.8636	-9.887	8.92199	-9.569	9.96174	-12.679
384	10.1074	-13.739	11.0444	-6.742	9.37973	-17.754	10.566	-8.254	4.36401	-20.517
385	8.70162	-10.331	13.1436	-4.18	10.6666	-9.647	7.51332	-15.517	14.7929	-0.032
386	12.2202	-19.601	12.7941	-15.31	7.07922	-11.34	7.7519	-12.696	9.10126	-15.476
387	10.0039	-12.823	13.1866	-1.608	7.5942	-14.726	14.1792	0	10.8438	-15.51
388	12.2058	-11.845	12.9476	-9.591	10.408	-6.768	11.1402	-14.076	3.30135	-14.397
389	7.02799	-4.08	15.5531	-9.48	10.5574	-17.147	12.0751	-4.611	9.13527	-16.911
390	9.97714	-11.381	12.3533	-3.014	1.97808	-19.918	14.4055	-6.02	9.23546	-12.919
391	11.3525	-10.513	11.0763	-16.736	3.82861	-17.33	7.02048	-18.472	11.6969	-12.902
392	12.5005	-12.245	13.0184	-6.984	1.93455	-23.367	11.8115	-4.976	11.9751	-10.028
393	10.0208	-9.64	13.1283	-13.021	10.8251	-11.987	12.2289	-7.551	10.0394	-10.032
394	12.6177	-10.723	9.05391	-8.188	10.6516	-23.784	12.9675	-13.231	12.4944	-8.46
395	10.4366	-9.548	13.8074	-5.406	11.1951	-0.013	8.22745	-17.603	12.6471	-6.739
396	11.0617	-12.587	14.4074	-0.964	12.0147	-15.549	9.36164	-8.139	12.6333	-8.562
397	5.3837	-17.527	15.8156	-5.442	12.4361	-14.591	9.57417	-5.753	7.41078	-8.541
398	11.3278	-15.51	12.4111	-7.536	7.20859	-13.641	11.3335	-5.593	10.929	-8.895
399	11.9936	-10.8	10.0238	-21.174	10.2966	-9.325	11.1536	-12.227	12.3982	-10.271
400	9.42933	-12.604	8.92441	-9.562	10.9617	-5.715	9.37048	-7.336	12.9953	-5.938
401	11.0221	-14.759	8.70401	-13.736	11.4098	-9.74	12.3803	-7.144	9.98721	-9.516
402	12.1958	-7.57	12.1393	-15.497	9.54371	-18.515	10.653	-16.371	11.9546	-2.537
403	19.2106	0	13.3121	-8.52	8.44666	-7.885	12.5477	-13.13	13.0489	-3.473
404	7.86604	-10.488	12.476	-14.03	12.0804	-20.584	10.9532	-12.298	11.7001	-9.771
405	12.5139	-16.666	14.3457	-11.013	16.7187	0	6.40187	-8.298	14.8461	-6.583
406	11.0508	-14.345	6.25122	-1.653	4.98004	-16.756	11.0451	-8.845	9.43479	-17.891
407	9.9162	-12.066	7.05008	-10.388	9.33156	-16.213	9.98059	-2.952	13.1702	-4.352
408	8.9389	-7.532	12.5679	-7.022	9.29898	-12.092	6.10282	-8.551	11.1602	-6.625
409	9.29657	-3.263	15.687	-12.178	10.3575	-5.64	10.8832	-7.306	11.3137	-11.276
410	9.00695	-4.776	10.6009	-5.705	9.97919	-3.982	12.2497	-19.714	11.6145	-7.728
411	8.70787	-14.215	14.7677	-13.068	2.9033	-23.21	10.992	-11.903	6.56137	-15.744
412	11.3864	-14.322	14.1143	-13.622	9.04642	-14.093	7.9623	-5.578	9.20857	-18.768
413	7.55226	-11.981	10.4274	-19.118	8.78826	-12.53	6.68233	-1.711	11.8785	-7.963
414	12.3077	-8.152	10.1445	-19.897	11.1549	-11.639	9.54944	-2.936	9.81571	-8.314
415	12.0427	-6.17	6.38854	-20.251	11.5372	-9.566	10.6202	-5.339	12.4774	-1.806
416	9.69404	-11.348	6.63348	-8.171	7.05967	-9.16	11.0162	-10.458	9.78677	-17.138
417	9.80798	-10.182	14.2015	-11.938	7.23503	-16.187	11.529	-6.655	13.4081	-9.117
418	10.4066	-12.184	8.80507	-17.193	8.34805	-11.47	7.67244	-4.513	11.3992	-7.164
419	11.7423	-10.72	16.8144	-11.22	10.1615	-9.419	8.71562	-14.063	13.2154	-0.067
420	8.20753	-9.757	11.0848	-5.56	8.03958	-10.618	6.83106	-11.255	12.0147	-8.798
421	10.2931	-9.566	13.0167	-10.657	11.512	-8.227	11.512	-9.002	9.5238	-15.093
422	11.508	-7.995	16.2024	-12.794	8.86833	-19.399	11.906	-21.209	12.0691	-3.042
423	13.2614	-8.335	14.8235	-10.993	11.2982	-10.327	12.6296	-15.743	10.5567	-12.956
424	11.6038	-16.445	12.5019	-15.545	11.37	-18.083	8.04262	-9.905	8.8634	-17.465
425	9.3413	-10.133	16.4125	-0.307	7.0888	-15.941	9.32749	-6.863	9.95192	-21.176
426	11.2668	-15.032	4.34368	-16.797	10.3698	-7.605	4.147	-13.843	3.73365	-30.782
427	10.1934	-13.255	6.86989	-15.33	11.6172	-13.923	9.29491	-15.059	12.3729	-5.601
428	12.7703	-10.772	14.4802	-7.31	5.55337	-9.398	8.34499	-12.85	6.49032	-4.969
429	12.2418	-13.087	16.2166	-11.398	7.72219	-11.458	6.63242	-6.352	8.57184	-6.926
430	11.5216	-10.674	7.10777	-8.43	2.67237	-10.266	10.1797	-7.483	8.14235	-9.527
431	11.4162	-6.612	12.8462	-11.415	9.31994	-6.987	12.3703	-10.379	7.82302	-20.357
432	5.92191	-8.529	10.4582	-10.686	9.723	-3.98	10.5603	-4.496	11.658	-5.197
433	12.6411	-9.338	6.81365	-11.435	3.5828	-12.045	6.27873	-15.295	4.62623	-11.343
434	10.3585	-13.838	14.4691	-9.67	7.25489	-16.727	11.831	-14.804	7.10017	-10.495
435	10.0971	-13.805	12.2316	-6.679	10.4838	-12.457	6.76189	-13.448	7.78219	-8.099
436	7.69762	-10.21	12.8043	-14.077	7.50399	-13.841	12.1057	-20.272	9.79992	-19.668
437	6.59989	-14.218	11.1877	-8.142	10.088	-9.261	7.41873	-12.909	11.8669	-11.801
438	5.83072	-1.927	10.381	-8.581	6.35523	-12.94	12.2621	-7.756	11.0419	-12.582
439	11.7897	-7.748	13.6893	-12.76	10.9982	-16.734	12.1484	-18.972	9.96919	-13.891
440	6.88087	-13.442	17.1935	-11.578	7.5269	-7.213	11.7609	-0.036	13.2707	-2.315
441	11.9888	-11.234	5.64555	-18.317	2.96357	-15.13	12.7507	-6.206	9.2346	-16.916
442	7.47135	-7.338	6.90653	-9.142	13.3992	-9.631	14.0281	-7.35	9.91017	-5.95
443	11.6885	-8.834	13.0356	-10.455	11.3104	-8.708	8.58267	-7.448	9.62165	-12.966
444	10.2728	-10.39	12.9745	-8.207	9.21145	-8.855	8.99784	-10.131	8.83534	-8.106
445	9.61841	-9.604	15.8563	-4.446	8.01292	-11.976	10.3997	-11.353	9.26653	-13.65
446	12.0724	-9.851	13.7507	0	12.7024	-0.631	7.28209	-18.042	12.0223	-6.291
447	11.1605	-15.058	13.0925	-15.864	10.9583	-2.502	9.19927	-8.411	12.1787	-9.252
448	5.23779	-16.777	12.9294	-14.872	10.1586	-6.68	12.7483	-8.44	10.7953	-19.133
449	8.93857	-16.601	16.8693	-7.704	7.64823	-13.975	12.1776	-3.55	8.81574	-11.741
450	11.3775	-9.052	15.0448	-9.655	8.44036	-18.839	6.8064	-15.018	4.37768	-15.942
451	13.144	-4.183	14.6611	-6.721	1.98819	-15.62	11.1993	-10.877	10.5167	-8.533
452	6.98483	-18.209	12.5016	-2.051	12.2787	-6.703	3.71485	-15.274	9.43869	-17.75
453	10.0135	-12.01	14.5822	-8.424	9.44878	-13.457	9.43319	0	9.33778	-12.964
454	10.9347	-8.19	9.949	-9.182	8.46241	-13.155	12.1057	-8.074	11.41	-11.964
455	11.7941	-11.274	14.2383	-13.248	10.3949	-19.983	10.4737	-3.451	10.545	-4.959
456	7.84172	-15.68	14.1263	-6.816	5.67315	-5.642	13.0806	-10.017	6.97408	-25.014
457	9.89215	-18.453	8.92054	-7.065	11.5503	-18.765	8.0159	-9.309	13.7679	-6.829
458	12.1382	-23.275	12.5237	-9.586	9.50896	-9.435	12.7204	-0.235	10.6738	-17.359
459	2.07615	-22.233	3.23862	-22.299	11.1509	-5.57	4.92117	-14.001	10.6447	-15.328
460	8.50199	-3.675	14.5606	-9.032	10.6006	-12.89	9.02951	-9.528	9.48162	-9.495
461	8.57621	-13.765	12.104	-12.221	6.90383	-13.936	11.1985	-4.247	6.11418	-11.283
462	7.28739	-13.482	16.8275	-11.099	9.87302	-14.355	10.6203	-8.146	11.3878	-8.896
463	11.1128	-12.45	11.4279	-9.218	10.7552	-8.495	11.2877	-5.641	11.4666	-18.765
464	11.5531	-7.485	3.26908	-22.202	6.59449	-10.4	12.5909	-10.118	13.5532	-4.518
465	9.02298	-17.257	13.3387	-9.671	6.01462	-7.203	12.4986	-6.987	11.9134	-6.44
466	15.4434	0	10.3535	-11.49	9.91659	-0.829	13.9857	-11.059	11.1049	-11.74
467	11.4595	-13.35	8.92783	-11.428	8.68276	-20.85	12.55	-3.885	14.3556	-3.608
468	9.49216	-16.041	12.9285	-5.323	6.07578	-12.158	11.6178	-6.756	8.98617	-7.619
469	9.37268	-14.447	15.4325	-12.933	10.9762	-8.78	10.5126	-7.91	11.1572	-10.185
470	9.17679	-9.788	10.2429	-9.381	10.4728	-13.574	10.1213	-13.083	10.8925	-6.171
471	8.70005	-10.763	13.0353	-9.809	10.769	-15.536	9.37726	-11.674	11.1777	-7.718
472	10.1891	-11.003	11.9044	-6.291	10.2689	-4.668	5.50555	-12.957	10.6355	-9.207
473	11.1528	-14.729	14.7325	-11.638	11.0399	-18.814	11.6826	-8.73	18.143	0
474	12.1788	-18.853	13.0174	-7.198	13.9878	-2.662	13.4708	-6.923	11.6522	-8.074
475	4.24708	-23.14	12.7175	-12.362	4.56371	-7.117	11.435	-9.674	11.614	-13.914
476	7.80286	-13.54	16.4325	-9.098	12.45	-7.056	9.73134	-7.521	13.5338	-5.669
477	13.1756	-10.649	15.17	-8.464	10.0832	-8.283	8.84377	-9.74	11.4686	-7.197
478	10.4588	-14.072	14.5902	-4.925	7.90668	-9.454	10.3077	-6.318	6.61627	-9.806
479	7.79212	-8.715	12.3167	-11.144	11.9756	0	7.62381	-5.837	19.7422	0
480	9.17321	-8.341	13.8575	-8.992	11.9554	-0.114	10.0068	-11	11.9234	-19.191
481	12.3608	-13.772	12.0939	-9.652	7.05204	-3.22	12.9567	-1.569	11.6329	-16.685
482	14.9492	-5.426	11.4684	-11.548	12.0236	-0.417	11.5958	-16.389	9.54628	-16.61
483	12.9152	-12.855	14.7893	-7.341	10.1508	-11.604	7.21415	-17.472	7.71515	-20.39
484	12.0488	-20.599	15.7983	-6.801	9.81616	-11.83	10.8423	-2.743	10.0348	-22.715
485	10.7834	-14.896	13.7459	-12.671	7.82105	-10.665	6.73172	-0.02	9.15419	-11.77
486	10.7179	-14.984	12.3743	-8.75	9.48995	-17.175	13.0265	-12.571	11.0381	-11.758
487	10.9066	-13.242	16.6614	-17.102	12.2096	-11.227	10.1766	-3.426	10.9888	-12.406
488	11.7652	-10.5	16.0508	-10.614	11.325	-8.277	13.023	-5.496	10.9397	-7.749
489	12.4769	-16.037	14.6477	-1.21	8.34668	-7.156	9.59257	-13.426	10.6497	-12.072
490	5.34899	-11.14	12.0694	-12.019	10.3686	-6.043	14.0999	-5.489	10.2776	-11.742
491	11.601	-6.564	9.2626	-13.752	6.68177	-11.163	10.8404	-8.361	8.64271	-13.232
492	10.2461	-13.455	11.7493	-11.921	12.1121	-13.961	11.6059	-2.936	9.06595	-13.589
493	12.0128	-8.77	7.21607	-7.938	5.92853	-10.208	9.0146	-18.957	11.7653	-10.592
494	6.72743	-16.033	16.4462	-9.964	11.6436	-15.399	11.3659	-6.577	8.9567	-17.642
495	10.3856	-14.891	12.3054	-4.579	7.31035	-9.733	10.8299	-10.046	10.8097	-9.459
496	10.2634	-14.36	9.96098	-12.879	12.9265	-0.114	12.7419	-15.803	10.0061	-9.059
497	8.86337	-15.581	12.699	-13.084	3.23886	-17.782	10.417	-7.613	11.5957	-11.415
498	11.1636	-14.727	6.89798	-18.898	9.0747	-5.854	11.4285	-8.058	9.25168	-15.031
499	9.42712	-15.509	14.5304	-15.779	10.7267	-8.007	13.229	-11.178	9.9105	-12.014
500	11.7786	-5.768	12.1054	-5.434	7.65112	-11.948	9.88007	-9.144	12.3925	-8.493
501	11.7868	-9.115	13.8626	-8.883	10.6527	-7.327	8.96232	-9.557	7.09469	-21.152
502	11.0443	-11.615	9.73664	-16.197	12.0752	-0.028	9.32711	-7.478	12.5275	-5.247
503	11.7612	-9.335	16.1507	-12.181	11.9169	-15.508	9.79234	-8.593	7.98139	-8.752
504	10.3445	-17.897	14.6368	-9.31	10.7847	-9.084	7.43987	-8.994	9.40553	-9.622
505	10.4409	-10.53	9.97169	-21.525	8.83799	-9.585	11.5727	-8.441	8.8369	-21.192
506	15.6579	-6.078	16.4002	-18.305	10.4916	-5.999	10.9059	-2.062	13.352	-8.483
507	9.86459	-16.25	12.9443	-7.661	8.76774	-8.269	10.4699	-16.729	7.93391	-19.653
508	9.38253	-12.761	12.8737	-9.858	7.67594	-8.869	12.4015	-10.618	11.0153	-11.565
509	6.06947	-19.017	9.05429	-11.719	10.0273	-7.21	11.6609	-13.574	9.28089	-14.124
510	11.8674	-14.942	13.2664	-14.668	9.07817	-4.189	6.63623	-9.581	13.8716	-2.469
511	12.3699	-14.189	9.69802	-11.326	10.6299	-6.191	11.9367	-8.544	11.8774	-8.203
512	8.79094	-22.255	14.3124	-11.563	10.2262	-9.031	12.1733	-0.521	9.49231	-15.144
513	9.35114	-14.082	10.2613	-15.332	7.2088	-15.06	11.0727	-22.782	45.5455	0
514	9.6594	-9.293	10.7062	-11.868	11.1115	-11.004	7.7477	-6.923	9.84279	-8.215
515	12.2207	-8.316	14.807	-3.965	7.49628	-13.702	10.645	-10.779	12.8071	-7.158
516	12.268	-7.672	10.1122	-12.347	7.68698	-9.989	10.9451	-12.612	11.5201	-4.371
517	8.95806	-14.066	9.84767	-11.897	9.58476	-13.941	11.5491	-6.718	11.6302	-8.987
518	8.4346	-16.864	13.2064	-1.763	8.88723	-9.994	13.6292	-3.419	9.92391	-0.11
519	9.49175	-9.324	11.2766	-14.492	7.72613	-17.601	9.61046	-28.17	8.28495	-8.97
520	10.0847	-7.52	14.8954	-4.403	10.2475	-13.697	11.1923	-5.73	12.6434	-8.392
521	10.9561	-5.152	14.8603	-12.103	9.05423	-14.636	6.74733	-14.815	10.5851	-13.076
522	9.06039	-9.252	10.2705	-5.455	11.358	-21.297	9.30581	-12.602	10.9125	-13.474
523	9.38391	-9.44	9.65806	-13.716	7.03735	-14.256	6.68573	-9.044	12.0525	-7.787
524	7.85714	-9.855	12.9287	-6.917	9.04061	-9.931	12.0723	-7.556	7.55432	-15.079
525	7.98783	-13.374	15.2441	-3.183	9.97266	-10.221	11.7564	-7.631	9.51775	-15.336
526	11.3955	-9.902	10.7177	-7.453	9.65975	-13.559	4.31288	-10.403	9.63969	-8.076
527	11.3086	-10.467	10.5036	-9.182	10.299	-14.71	12.987	-3.473	12.4691	-3.909
528	10.3682	-18.923	13.2881	-12.548	16.1524	0	11.4358	-14.642	12.5282	-2.796
529	9.9026	-11.424	13.8644	-8.937	9.71529	-2.203	10.8562	-2.463	10.2731	-12.615
530	8.63696	-8.659	15.2004	-4.997	3.81532	-12.301	9.59147	-5.133	10.4658	-11.516
531	13.0928	-13.277	16.8157	-25.843	9.88966	-8.542	11.5031	-14.558	12.082	-8.928
532	10.62	-7.76	6.78277	-12.585	11.3302	-4.201	7.07503	-10.225	13.7041	-7.528
533	11.158	-4.034	12.9615	-15.459	11.0482	-15.259	13.0469	-5.185	10.6661	-5.538
534	9.40046	-7.287	14.2112	-3.647	10.4674	-10.327	13.3023	-6.552	9.03063	-14.965
535	11.1183	-4.567	6.15616	-7.968	9.47905	-10.432	10.5487	-12.356	13.1488	-7.776
536	9.61093	-12.023	3.29222	-13.245	7.16592	-15.178	7.13167	-22.053	11.5762	-11.587
537	10.2155	-11.9	7.87531	-8.656	11.0305	-6.182	10.889	-3.863	9.25579	-18.547
538	11.3265	-10.364	13.5967	-4.531	11.7982	-4.447	12.8722	-11.918	7.64337	-2.466
539	12.0561	-10.645	13.5682	-3.858	11.2726	-7.971	11.1689	-7.951	11.7237	-11.645
540	11.3292	-9.194	11.5375	-7.437	7.28454	-17.768	11.4818	-8.039	10.0565	-10.425
541	7.60829	-12.365	16.5911	-6.991	10.5671	0	12.0319	-11.923	9.88316	-14.105
542	8.11654	-12.221	12.0882	-10.351	7.58703	-5.767	9.48013	-26.646	7.59827	-11.235
543	13.5973	-0.591	12.0598	-18.279	4.45921	-14.976	9.90676	-12.298	8.45862	-17.1
544	12.4905	-23.49	9.69866	-10.183	10.1687	-6.361	12.2243	-2.882	12.058	-12.155
545	12.0637	-8.686	13.6225	-18.298	9.51699	-12.091	10.9787	-11.393	9.57115	-14.412
546	13.1854	-18.157	16.9674	-18.366	9.20021	-8.86	8.39952	-7.323	10.2533	-10.594
547	10.6303	-9.365	10.4657	-11.821	11.0482	-1.411	12.141	-8.917	9.61766	-11.522
548	12.2956	-7.889	11.7318	-7.524	8.41501	-11.741	11.4849	-3.287	9.24784	-23.995
549	10.0701	-15.483	13.1674	-14.681	6.25146	-7.365	9.87458	-7.244	6.9198	-32.176
550	11.2188	-13.049	13.3194	-13.682	11.3157	-9.153	9.43557	-10.846	13.2473	-7.071
551	7.70933	-14.475	17.1317	-10.327	8.51147	-18.004	12.6962	-10.106	13.0372	-0.029
552	6.7675	-10.111	10.5196	-16.61	10.8567	-18.37	9.32638	-7.525	6.5324	-10.473
553	11.5692	-8.771	14.6915	-18.137	11.6414	-9.113	13.0891	-10.159	11.413	-9.985
554	8.34722	-10.294	10.3526	-6.936	5.92697	-10.397	12.2954	-6.18	5.67833	-10.177
555	12.7678	-8.26	13.1191	-1.162	10.8272	-6.22	8.9951	-4.218	11.2857	-16.175
556	10.3895	-17.539	15.9919	-10.935	10.3994	-19.833	17.887	0	8.26703	-5.701
557	10.9381	-5.767	13.8543	-13.411	11.8218	-9.27	10.8616	-9.009	13.256	-10.568
558	7.01384	-15.584	14.9055	-15.483	10.3082	-14.284	8.20914	-7.636	12.9833	-8.338
559	10.5192	-6.478	10.1411	-11.075	10.0776	-9.059	13.3021	-4.408	11.018	-9.113
560	9.37144	-15.676	9.57878	-15.88	10.5763	-14.634	11.5335	-9.08	11.2988	-14.449
561	13.1582	-2.422	3.28412	-14.197	11.0017	-6.485	12.6452	-5.902	12.117	-13.199
562	12.1529	-8.79	10.4299	-12.464	8.56291	-9.724	10.7012	-7.469	11.8791	-11.072
563	12.795	-12.926	13.1038	-5.663	9.63851	-16.573	13.0162	-5.22	9.46122	-6.197
564	10.7469	-14.142	9.97326	-15.733	8.44113	-5.512	12.3152	-15.089	9.77737	-13.516
565	12.0743	-4.865	13.4824	-14.157	10.2918	-7.977	10.9026	-13.77	11.7055	-11.021
566	7.70774	-6.736	16.8238	-10.887	7.82487	-4.091	12.58	-8.186	3.4892	-29.756
567	10.028	-15.242	9.88169	-4.671	10.9571	-5.337	10.7987	-13.251	11.2855	-6.374
568	13.7404	-10.693	9.4826	-9.014	9.11468	-13.812	12.1823	-8.174	12.8638	-6.07
569	6.50491	-9.642	12.1654	-18.289	22.4378	0	12.219	-12.456	8.74344	-12.618
570	12.2027	-7.75	14.8532	-11.378	4.98721	-15.598	12.0235	-10.413	12.3366	-7.297
571	10.3059	-8.659	12.0393	-13.502	12.1491	-9.638	10.8377	-3.132	10.4185	-18.643
572	10.1371	-10.126	13.1885	-11.15	6.58651	-12.276	11.3288	-6.36	10.397	-16.645
573	11.8012	-13.965	12.545	-1.875	11.7453	-5.73	12.7267	0	9.5747	-9.847
574	11.5165	-18.422	8.61389	-6.935	8.86932	-11.909	10.8815	-13.116	11.0875	-15.167
575	10.9049	-8.506	15.0933	-15.667	10.8284	-18.273	10.9302	-15.386	9.35842	-19.551
576	15.0149	-0.307	14.0206	-8.586	7.15177	-15.151	7.39232	-16.848	10.0184	-6.298
577	8.5952	-11.39	13.7264	-11.295	9.51885	-6.429	6.09589	-16.245	10.8652	-9.689
578	11.8203	-11.664	6.3371	-18.767	10.6687	-7.982	6.65642	-11.169	9.81322	-12.125
579	10.2154	-13.014	12.3007	-16.07	9.96209	-14.251	8.59307	-6.809	10.8277	-15.8
580	11.6459	-16.278	13.8962	-18.689	12.2949	-9.558	11.3098	-5.138	7.02134	-8.848
581	9.31051	-13.234	16.7757	-13.121	11.257	-7.258	9.86428	-10.853	9.33155	-19.317
582	8.13391	-13.996	17.1936	-8.358	9.1554	-2.18	10.9697	-12.367	9.21047	-4.682
583	11.5757	-11.395	10.7318	-6.073	11.0315	-5.541	11.5793	0	9.67611	-18.977
584	10.8408	-10.442	15.6379	-8.726	9.4083	-9.532	10.862	-7.167	11.5349	-7.79
585	10.2237	-18.323	12.875	-10.667	10.2657	-15.914	10.8287	-8.015	7.67901	-7.719
586	12.5522	-6.38	10.2994	-12.226	6.89666	-10.352	12.0482	-10.342	8.30158	-8.898
587	11.3808	-7.018	15.163	-10.377	10.0729	-16.217	12.5875	-6.893	11.793	-6.551
588	7.89271	-14.332	13.7805	-9.301	8.60484	-13.716	13.3128	-11.905	12.4668	-6.627
589	6.68938	-10.832	13.9345	-7.307	5.74857	-6.89	12.0563	-7.948	13.1159	-5.29
590	12.6569	-11.338	10.5208	-12.605	15.5348	0	9.60298	-5.881	12.9684	-16.521
591	8.35224	-10.513	13.7799	-8.157	2.85492	-15.893	11.0019	-14.811	11.048	-11.28
592	11.9071	-6.453	15.0606	-11.271	10.786	-11.052	8.58375	-24.195	11.2731	-9.152
593	13.9653	-4.899	10.5424	-14.317	11.2305	-11.557	12.001	-7.465	9.49897	-13.445
594	7.93191	-14.688	12.8119	-0.833	8.75967	-9.875	11.6246	-12.163	8.60419	-7.463
595	12.2863	-21.356	13.6772	-7.528	10.8712	-8.553	7.40509	-19.831	8.39749	-15.005
596	14.0125	-4.04	12.9197	-5.243	8.55504	-16.901	10.9111	-12.276	7.77109	-21.728
597	8.64551	-8.528	12.4343	-9.591	2.03188	-16.965	10.9997	-4.863	10.7222	-13.185
598	12.3772	-10.287	12.5275	-9.053	10.2905	-8.723	12.8857	-13.749	7.55722	-6.138
599	8.23846	-15.333	10.6236	-2.386	10.066	-7.226	10.7046	-13.675	13.1744	-7.004
600	21.0707	0	8.90058	-5.021	11.62	-7.62	10.66	-12.767	11.0109	-8.987
601	11.0967	-11.024	4.69637	-12.048	8.71854	-8.697	11.039	-18.943	3.64615	-12.613
602	7.65918	-13.899	15.6997	-0.008	9.34061	-7.725	16.4279	0	10.6944	-10.022
603	11.5561	-9.411	7.82553	-8.958	11.1828	-6.819	13.7064	-0.082	10.4439	-4.137
604	11.7866	-7.738	11.9753	-8.902	7.26285	-15.482	4.23521	-2.633	9.87146	-20.227
605	12.8359	-11.751	17.8211	-7.544	10.6428	-9.337	10.9379	-12.018	11.5333	-5.714
606	10.9206	-9.227	9.10994	-12.706	8.64371	-8.873	12.0043	-7.897	11.5858	-5.325
607	11.7026	-6.209	15.5124	-12.175	11.1388	-1.295	6.61024	-15.31	12.1653	-3.576
608	11.3586	-11.576	7.65927	-20.587	13.9038	0	11.1628	-9.699	9.16761	-4.557
609	16.5276	-0.002	13.9581	-13.269	10.8342	-7.457	10.6788	-5.233	10.2077	-11.859
610	12.2207	-2.534	6.23333	-11.503	4.66197	-14.659	8.06435	-3.76	9.78591	-8.412
611	11.8044	-4.642	11.5538	-11.545	10.7009	-11.879	8.09478	-20.265	7.70644	-10.583
612	12.5539	-13.805	7.74293	-11.081	11.5296	-4.392	12.2038	-8.844	15.6444	0
613	8.88318	-21.925	13.041	-9.749	10.0295	-10.832	8.98481	-8.466	12.3505	-14.022
614	9.0351	-21.985	12.8751	-6.494	7.39266	-17.988	10.3077	-14.897	9.18715	-12.517
615	7.92366	-12.373	13.7791	-8.723	9.69809	-9.357	12.5498	-4.079	6.08213	-13.776
616	11.445	-8.609	16.0741	-10.322	9.47707	-9.301	9.77667	-8.477	10.0083	-22.694
617	11.1959	-17.503	13.2071	-9.272	12.0283	-18.753	11.4447	-12.999	9.77997	-12.595
618	9.41862	-7.758	16.9668	-8.086	10.2869	-0.008	14.5914	-8.862	11.8448	-14.802
619	9.86357	-15.574	6.16588	-18.732	10.2757	-3.897	12.1067	-11.132	11.6729	-5.782
620	8.76412	-15.536	21.2555	0	10.5606	-8.666	10.0591	-14.924	10.4418	-7.068
621	9.91663	-14.792	16.8684	-12.68	10.2056	-15.874	9.94395	-12.424	5.92583	-14.824
622	11.4117	-16.848	8.68673	-14.324	10.8771	-1.365	9.29447	-13.503	11.2133	-9.06
623	10.7414	-12.944	14.3241	-13.533	8.84565	-12.779	6.79921	-3.571	9.88751	-16.366
624	9.27341	-19.172	8.43327	-12.637	9.23355	-13.336	9.92809	0	10.2535	-13.76
625	11.1243	-15.797	11.9232	-9.891	11.4654	-4.79	9.33891	-4.991	7.19705	-16.14
626	11.7409	-13.942	14.7149	-9.64	11.2226	-15.2	8.70203	-6.868	9.63854	-2.905
627	11.6761	-7.444	7.26467	-3.741	7.10615	-15.889	12.0162	-6.807	9.54826	-15.718
628	11.0734	-21.883	16.4792	-5.558	1.93824	-22.973	11.858	-5.123	13.2489	-4.746
629	11.7624	-10.328	13.4017	-10.557	12.0626	-2.249	13.1676	-1.383	10.583	-15.872
630	8.5154	-7.288	12.8092	-6.097	8.49546	-0.001	6.3744	-5.289	9.56228	-17.114
631	10.2335	-5.315	12.7408	-7.52	11.5147	-11.045	11.8975	-12.474	15.6565	-7.223
632	6.04792	-13.589	15.0312	-10.018	8.65658	-15.204	9.77864	-18.631	9.77586	-16.008
633	9.90534	-18.425	12.313	-6.566	10.7178	-5.868	8.7079	-13.713	9.24577	-9.202
634	11.9465	-12.127	7.70293	-10.667	7.63493	-2.897	10.9514	-10.542	9.53957	-14.822
635	7.86936	-14.995	15.6219	-7.632	8.9531	-13.146	8.9239	-14.633	13.1786	-5.327
636	9.11692	-18.597	17.8093	-0.077	7.426	-7.657	9.2855	-11.136	13.8318	-9.74
637	11.394	-14.209	13.4059	-7.299	13.044	0	11.7641	-11.432	9.76623	-10.889
638	10.0832	-5.073	15.6	-0.037	3.0571	-16.382	8.03878	-0.187	13.4528	-8.933
639	11.4005	-0.657	16.514	-12.135	10.4515	-15.947	13.5322	-4.533	12.5961	-4.773
640	11.7684	-3.591	12.2374	-5.811	9.06177	-4.337	11.3897	-8.711	11.005	-9.685
641	10.0849	-17.272	12.0936	-7.233	8.94734	-11.593	11.3147	-12.162	6.18057	-8.451
642	5.10531	-15.972	13.8271	-4.292	10.7689	-13.812	8.28498	-22.521	10.3377	-4.13
643	18.8355	0	16.687	-9.148	11.1198	-12.748	7.1813	-11.37	12.9911	-9.52
644	11.7213	-16.948	13.63	-12.34	6.3813	-13.1	11.0693	-10.549	10.5944	-12.317
645	3.98518	-18.853	16.3353	-3.489	11.4683	-0.092	10.2166	-12.506	11.4044	-4.486
646	8.79728	-12.35	15.1518	-7.558	9.38437	-17.662	11.3668	-11.002	6.8082	-15.877
647	10.561	-11.849	9.45622	-8.376	9.91698	-3.453	6.14965	-9.9	10.5058	-13.855
648	5.63703	-9.527	12.0323	-6.47	8.52622	-6.737	10.5395	-7.703	10.4375	-10.312
649	10.9721	-20.081	12.4777	-13.731	8.45266	-17.853	9.84	-10.122	10.1068	-5.197
650	3.33363	-20.744	14.0313	-11.711	8.59022	-17.441	8.35721	-10.334	9.26648	-15.357
651	7.99882	-16.178	15.3663	-13.189	8.14182	-14.92	11.5478	-10.408	9.25576	-13.062
652	9.61941	-7.708	16.7315	-16.476	11.7774	-13.502	12.3437	-8.89	12.1519	-11.883
653	12.0466	-19.781	11.1941	-8.859	9.62529	-9.812	11.9659	-7.137	11.3848	-12.166
654	11.2603	-14.6	16.4075	-7.376	7.12888	-14.993	9.80579	-6.823	11.5968	-1.93
655	11.7533	-14.51	9.52377	-9.415	11.2063	-12.023	12.0213	-7.721	9.49051	-8.003
656	12.2479	-3.693	14.1845	-8.384	16.0723	0	8.28085	-6.343	11.618	-5.77
657	12.061	-7.015	10.8263	-14.227	10.3231	-0.007	13.1211	-7.736	9.2939	-16.598
658	7.39791	-15.687	6.77775	-16.329	9.12844	-6.38	10.673	-12.858	11.3248	-11.669
659	11.4337	-8.756	13.7564	-8.765	9.18714	-13.054	11.0076	-9.862	7.06296	-10.311
660	9.62245	-7.52	7.08641	-5.145	12.4106	-12.106	12.4393	-5.763	10.9418	-12.995
661	11.5598	-1.631	14.544	-9.934	11.7039	-6.781	8.10368	-4.338	10.7327	-8.944
662	10.5418	-19.352	8.46632	-11.451	6.67472	-13.044	6.74249	-15.494	10.5325	-12.208
663	9.10929	-7.781	9.96922	-10.634	7.25273	-8.529	13.4003	-11.241	11.5927	-10.317
664	9.30697	-7.6	6.96118	-8.471	8.77382	-15.188	11.5141	-11.282	11.2451	-4.084
665	9.41373	-17.24	9.42583	-9.149	10.9703	-10.767	11.7718	-8.506	12.4718	-8.569
666	9.9343	-4.027	10.9801	-8.635	10.0958	-12.096	4.35375	-5.32	12.4014	-9.46
667	8.99437	-12.294	16.4386	-1.24	8.72119	-8.787	13.0518	-12.862	12.189	-4.073
668	11.5041	-11.02	9.92741	-17.258	5.63051	-8.557	13.6374	-7.936	7.80639	-12.223
669	5.01198	-17.283	12.5112	-19.647	2.39665	-17.577	11.9171	-11.125	11.1547	-8.91
670	11.6094	-11.088	11.731	-11.805	20.4206	0	12.5889	-8.323	13.4765	-4.891
671	8.41176	-7.316	9.32727	-9.76	10.7547	-11.429	11.3142	-9.203	6.18933	-11.765
672	11.8576	-14.23	15.6237	-4.803	6.67579	-14.313	11.3562	-13.03	9.48847	-14.467
673	10.1856	-10.089	12.9934	-10.535	6.40445	-10.132	10.5982	-13.372	7.23319	-23.882
674	8.74096	-20.559	11.999	-10.095	9.08087	-3.742	11.5946	-12.09	13.5182	-2.822
675	10.8738	-9.375	15.7593	-6.888	10.3735	-12.07	12.4117	-8.422	10.057	-12.995
676	7.54717	-10.854	7.7663	-8.162	10.5928	-11.519	11.8818	-15.932	11.5335	-18.953
677	11.531	-10.376	11.0912	-11.125	8.51066	-2.967	11.3082	-16.185	7.85416	-12.43
678	9.5536	-19.169	13.6621	-11.808	10.408	-4.229	11.4499	-7.567	9.22915	-11.996
679	11.9091	-6.455	16.0252	-5.755	11.654	-7.272	6.35952	-22.35	14.3744	-4.306
680	11.4433	-11.068	7.05723	-17.793	10.7514	-4.752	11.5598	-15.243	9.78265	-15.752
681	7.67073	-14.541	12.2902	-11.685	6.46751	-13.493	11.0909	-15.455	11.3801	-9.571
682	11.432	-12.49	16.9876	-14.41	7.13321	-7.844	11.9173	-7.43	10.6302	-4.773
683	11.6533	-12.77	16.8625	-10.346	11.8597	-8.196	13.0376	-7.815	9.04112	-20.046
684	9.70291	-4.708	15.991	-11.363	10.0768	-20.357	11.4592	-14.293	6.58528	-7.861
685	14.2633	-3.501	16.6686	-6.259	6.65324	-14.425	11.3692	-11.121	8.36936	-5.521
686	11.4968	-10.895	18.2197	0	8.92341	-9.107	8.66074	-9.612	11.413	-12.413
687	11.7124	-9.732	7.25384	-13.585	11.861	-5.93	7.91094	-5.959	4.25545	-15.357
688	12.0235	-20.437	15.9736	-1.119	7.99772	-18.918	11.7646	-9.479	3.32849	-5.743
689	12.1591	-22.024	14.8571	-3.571	10.1186	-11.779	9.24418	-2.536	10.4575	-17.486
690	11.8501	-10.439	17.4018	-0.181	9.85722	-5.232	12.018	-11.093	9.74386	-8.966
691	11.7736	-12.985	13.2676	-23.956	7.15338	-11.908	12.137	-8.31	9.32323	-15.35
692	8.88438	-13.361	13.5199	-21.696	7.96974	-7.467	11.5127	-11.013	10.7459	-14.632
693	11.1492	-7.744	14.5036	-4.43	10.8196	-5.039	10.9519	-11.221	10.4364	-6.85
694	11.6381	-15.996	14.9686	-14.011	8.6519	-14.205	8.26796	-15.979	10.6899	-7.617
695	12.0823	-20.015	14.9931	-8.783	11.5153	-6.163	12.6286	-14.126	8.64398	-18.361
696	8.07427	-13.031	10.0335	-8.917	4.91044	-11.043	10.1126	-16.027	13.2485	-4.15
697	4.84614	-13.883	12.9674	-4.019	6.99379	-8.759	10.979	-5.009	10.8297	-5.821
698	10.7001	-17.488	16.9066	-14.439	10.302	-12.225	7.61565	-21.819	9.17913	-5.511
699	10.0536	-21.808	14.7062	-5.329	10.279	-11.734	12.5127	-2.657	11.8155	-10.01
700	12.9484	-5.747	13.2584	-8.887	11.2399	-6.925	13.3257	-1.957	3.72753	-14.331
701	13.5099	-1.551	12.9303	-10.852	9.26585	-21.494	13.4656	-9.962	9.45462	-19.369
702	12.4857	-16.147	11.9371	-8.252	10.5039	-9.79	11.128	-13.079	7.16707	-20.506
703	8.80064	-7.436	13.8865	-6.133	6.31653	-19	11.7324	-15.188	13.2633	-2.081
704	11.9953	-11.117	11.5626	-8.417	10.4004	-7.216	13.9511	-3.458	11.4107	-10.811
705	11.7491	-4.463	13.2675	-10.343	7.70137	-11.119	9.33472	-3.95	11.0678	-10.839
706	11.3799	-12.288	11.1011	-5.234	7.63139	-13.266	10.9921	-11.103	8.0993	-16.117
707	6.96614	-17.47	13.5745	-7.133	11.5378	0	5.82747	-8.943	12.1297	-2.565
708	10.4537	-6.111	4.47941	-7.833	6.68537	-12.95	12.264	-10.1	9.99018	-13.584
709	8.42505	-5.429	8.23679	-2.561	7.59849	-3.076	7.44394	-19.963	11.8443	-13.328
710	11.7728	-19.27	14.7098	-13.927	6.46027	-4.994	10.2578	-8.052	10.7288	-15.486
711	10.8817	-15.405	11.1906	-4.362	6.06086	-12.877	6.67052	-15.383	12.3528	-3.995
712	9.99608	-13.957	11.7954	-8.985	11.4276	-14.219	5.3899	-8.649	9.93859	-10.217
713	10.3738	-7.042	13.9828	-10.032	10.8371	-7.802	11.3095	-7.183	11.1082	-10.972
714	11.4688	-13.177	9.97502	-14.286	9.19431	-7.153	10.911	-16.005	9.33046	-9.429
715	16.8278	-0.436	14.2886	-2.636	8.76221	-3.657	10.9331	-10.942	10.743	-7.125
716	12.3379	-10.345	15.2627	-5.222	8.80167	-12.939	8.46651	-8.821	11.9484	-13.832
717	12.7944	-11.346	16.8427	-5.182	7.26568	-13.721	14.3782	-8.227	9.47054	-14.601
718	7.82276	-14.603	15.0279	-14.18	6.91939	-12.864	6.21754	-8.365	9.37098	-8.236
719	107.866	0	15.0242	-11.465	8.0939	-13.559	10.4609	-4.181	12.8046	-1.778
720	6.69336	-22.065	13.8632	-6.521	9.86288	-8.608	10.5838	-3.108	8.7733	-12.95
721	10.6284	-5.821	14.1245	-8.143	10.0137	-10.575	6.71316	-9.31	10.0822	-13.734
722	11.801	-14.281	14.3563	-8.345	9.30395	-20.242	6.3839	-13.247	11.4234	-9.263
723	11.0278	-3.143	13.2355	-8.503	11.0854	-7.484	13.8123	-11.341	9.4679	-10.525
724	8.898	-17.391	5.39154	-6.603	9.68921	-9.985	10.8899	-6.701	10.7845	-9.111
725	10.5153	-15.885	11.3049	-10.26	9.69229	-9.376	11.5859	-5.195	10.2286	-8.615
726	7.95451	-21.051	12.705	-4.104	9.77316	-14.323	14.0555	-7.392	31.2346	0
727	7.55452	-10.732	10.5636	-11.304	8.9409	-11.197	6.53615	-20.195	9.99498	-9.622
728	10.3392	-9.801	15.729	-9.26	12.7416	-6.676	11.6125	-18.563	11.3707	-11.883
729	10.2756	-12.16	12.7025	-9.569	10.7375	-13.841	9.97953	-10.304	14.8287	0
730	13.5761	-8.851	13.6869	-13.254	11.0636	-6.051	11.416	-5.485	12.0776	-8.778
731	10.777	-16.41	16.556	-9.663	11.5948	-17.25	10.1749	-16.654	8.7439	-6.431
732	12.0028	-7.253	12.5178	-8.846	12.6512	-1.04	11.2645	-11.12	10.0661	-10.884
733	11.5425	-6.713	11.2961	-9.553	11.5311	-12.756	12.7273	-5.124	13.4611	-5.36
734	17.9659	0	8.8688	-11.153	7.92474	-11.156	8.58598	-19.181	9.41123	-14.895
735	9.07173	-12.274	12.3452	-17.281	10.4207	-5.173	8.40539	-5.247	12.5434	-9.453
736	12.3379	-16.135	14.6603	-8.38	10.9692	-5.911	8.94685	-15.057	11.1902	-8.925
737	12.1641	-9.017	14.8523	-7.509	12.3553	-16.599	12.391	-6.435	9.98786	-11.331
738	8.30102	-8.749	14.4524	-9.5	10.5201	-8.206	12.5995	-7.679	11.2714	-13.41
739	9.91528	-7.424	11.7378	-6.034	6.4161	-11.662	10.6045	-4.581	11.6425	-8.151
740	10.3215	-15.451	15.7543	-15.289	9.27997	-12.001	12.0091	-5.365	7.27033	-26.824
741	10.9801	-10.307	14.8651	-13.588	9.83377	-15.702	6.80872	-14.048	16.1284	0
742	21.4634	0	4.34927	-23.646	11.2425	-10.381	15.1561	-9.056	9.85429	-6.044
743	12.1496	-9.724	10.9866	-6.834	11.1607	-3.552	10.4096	-11.013	12.5815	-3.932
744	10.3121	-12.089	9.54414	-16.007	8.45988	-17.739	10.0739	-3.187	10.1215	-4.905
745	12.5238	-14.327	2.81699	-20.03	7.86616	-14.054	10.7894	-7.45	9.28699	-25.369
746	9.99786	-11.341	9.68337	-7.935	11.1525	-11.321	13.0502	-10.309	11.1123	-6.563
747	11.6774	-8.355	6.79722	-10.656	10.5943	-8.048	10.3572	-1.751	10.5623	-11.753
748	10.3431	-6.164	10.518	-8.461	10.1236	-5.514	9.23947	-13.183	9.87801	-8.259
749	11.2718	-11.607	10.1755	-5.605	6.27434	-20.283	11.6145	-18.864	8.16681	-6.121
750	8.05702	-16.038	9.44402	-12.516	12.2115	-1.206	11.3592	-6.391	8.73544	-14.673
751	11.7768	-13.833	15.0278	-15.204	10.1801	-10.457	12.7909	-9.25	10.8722	-23.267
752	17.4891	0	13.1511	-15.685	6.54623	-13.988	10.9889	-5.773	10.1534	-6.377
753	11.8321	-22.919	13.0855	-10.38	9.97005	-9.178	12.9143	-8.578	11.8006	-9.357
754	10.912	-8.498	4.32726	-22.876	16.0725	0	8.75606	-16.726	9.6244	-11.796
755	11.4323	-6.99	12.3418	-4.834	10.5459	-17.144	9.92192	-7.53	7.94732	-14.796
756	10.4676	-13.218	12.4517	-9.113	10.1406	-7.034	5.11271	-12.332	11.4342	-6.819
757	12.312	-12.876	12.3413	-19.557	5.85544	-11.657	13.6074	-8.186	9.03011	-11.711
758	10.3787	-15.285	10.1378	-14.07	10.638	-11.808	7.76281	-15.712	9.94811	-11.888
759	9.38688	-10.368	10.0052	-9.958	7.64632	-5.27	10.886	-19.281	9.76024	-15.808
760	14.1083	-4.514	13.7733	-12.561	10.2094	-5.515	13.5051	-8.65	13.2537	-9.976
761	7.70436	-15.083	6.46533	-10.468	10.0375	-2.674	6.86436	-2.204	8.94822	-5.792
762	9.88767	-9.812	13.1688	-3.797	9.21984	-10.374	11.2529	-9.121	3.39598	-14.857
763	12.0363	-11.81	8.97983	-8.565	10.4622	-11.796	12.4785	-9.613	9.30401	-13.159
764	11.4834	-8.521	12.3028	-14.283	10.8431	-11.127	13.0189	-7.759	12.0703	-9.232
765	2.17019	-28.085	15.9598	-9.937	11.4985	-1.712	12.9597	-8.237	10.6372	-11.992
766	12.3589	-14.295	14.5987	-8.469	8.25478	-18.213	11.4147	-12.319	5.54638	-18.795
767	12.7668	-10.484	9.56207	-9.757	8.81702	-20.078	9.24122	-7.072	11.234	-17.932
768	10.6487	-19.86	13.5372	-2.841	9.31971	-12.872	9.42252	-9.191	12.2501	-14.051
769	10.1554	-8.675	15.659	-17.608	8.71987	-14.691	12.6759	-3.69	7.86091	-10.155
770	11.8577	0	13.0461	-13.463	7.98749	0	14.8659	-10.587	10.4364	-7.038
771	9.58357	-19.744	12.0946	-13.611	3.36396	-17.875	12.5131	-13.312	12.0023	-7.019
772	7.85147	-17.654	14.8767	-17.922	9.23933	-17.425	12.7532	-10.046	6.5689	-18.429
773	10.8718	-13.899	3.57717	-10.972	11.5694	-12.735	12.061	-9.975	6.04141	-7.316
774	7.40031	-15.186	15.0326	-12.097	12.6859	0	11.2783	-14.881	11.4837	-11.639
775	12.6423	-14.511	9.7363	-10.848	13.5089	0	6.96683	-7.908	10.5326	-10.918
776	9.03544	-15.363	5.42039	-6.842	10.4773	-8.702	9.68237	-13.002	9.0072	-13.286
777	11.9837	-7.604	14.6343	-7.555	11.3438	-16.461	6.89323	-7.072	9.19362	-12.472
778	12.9843	-9.695	10.3509	-9.888	12.2402	-3.605	10.8628	-11.961	12.2179	-7.185
779	11.144	-25.48	12.7571	-9.969	8.64736	0	10.9086	-8.942	11.8938	-6.381
780	11.3339	-7.776	13.9004	-12.935	8.69461	-3.584	12.0244	-6.221	9.22616	-16.913
781	11.5085	-12.079	11.5225	-6.163	11.5307	-13.04	13.1278	-9.858	8.82565	-20.819
782	32.4472	0	14.5459	-14.072	9.91955	-11.519	4.72355	-9.944	10.9578	-10.196
783	3.20963	-16.241	14.7918	-13.301	11.5203	-11.055	9.05556	-11.478	10.505	-9.589
784	11.0854	-21.461	11.1919	-17.862	10.7453	-16.771	11.7488	-0.156	12.3196	-14.333
785	11.272	-10.062	12.8635	-4.847	9.9379	-5.658	13.038	-5.21	10.567	-12.011
786	10.5493	-12.48	14.0281	-6.013	9.82442	-2.119	13.3934	-8.806	4.20773	-14.863
787	12.5199	-6.885	17.1138	-10.06	12.5372	-10.224	6.81097	-13.473	10.689	-2.334
788	7.42101	-13.694	12.9203	-8.832	10.868	-17.327	12.2094	-5.269	12.607	-0.168
789	11.6919	-18.327	12.3852	-19.405	7.91254	-17.72	13.1491	-4.486	9.59001	-12.092
790	11.8683	-11.302	15.3324	-7.698	8.61787	-11.135	11.5685	-8.92	12.5874	-7.197
791	11.8333	-2.902	11.8371	-12.59	9.58879	-11.919	15.3787	-5.647	10.7645	-10.919
792	10.0044	-9.565	15.9692	-18.657	11.1539	-9.564	12.0906	-16.373	13.6809	-9.936
793	12.4004	-15.245	14.8688	-12.375	9.02458	-4.741	6.87119	-11.778	9.09646	-6.835
794	13.0742	-10.034	13.3781	-14.988	10.1985	-6.655	5.81367	-2.891	8.41471	-9.108
795	9.74895	-11.805	13.7219	-11.411	9.98543	-14.804	6.23046	-11.652	8.39931	-4.55
796	10.4252	-11.02	15.0521	-13.994	9.8535	-14.786	7.22196	-7.533	9.34027	-6.693
797	9.59273	-18.436	17.1705	-8.712	2.78826	-13.728	9.1745	-9.179	13.5355	-7.028
798	6.67674	-1.511	15.0104	-8.532	10.4187	-4.82	13.4702	-5.483	9.77456	-13.304
799	10.2953	-11.841	9.99973	-13.614	10.6932	-17.522	5.87765	-13.305	9.02465	-13.201
800	11.4151	-10.107	5.70703	-19.945	8.61509	-8.754	12.8086	-8.676	6.91813	-22.652
801	11.959	-10.855	10.8871	-12.984	7.59913	-11.019	5.51792	-10.955	9.19268	-12.914
802	11.046	-10.925	11.0767	-8.24	7.83162	-13.795	8.90318	-18.618	13.8079	-4.441
803	11.2137	-8.324	6.40878	-8.775	12.4476	-7.527	10.4725	-8.22	9.1854	-7.82
804	10.8672	-6.551	14.3156	-9.088	10.3413	-15.013	8.37015	-11.001	4.66382	-17.72
805	12.194	-9.653	16.0409	-12.053	6.14787	-19.974	6.94316	-12.669	8.82137	-4.562
806	11.6069	-13.396	7.33467	-12.277	11.7166	-10.539	7.64305	-20.723	3.6642	-28.99
807	12.6402	-12.307	13.0396	-10.003	2.08444	-16.885	12.4892	-8.239	13.6275	-8.223
808	12.0008	-5.302	15.4135	-5.454	7.93284	-15.036	10.9637	-4.149	11.8916	-10.642
809	5.23467	-12.474	12.6245	0	10.055	-19.729	12.564	-4.444	10.0701	-6.788
810	10.9619	-6.914	12.1384	-10.601	1.96215	-20.178	11.1398	-15.845	14.9541	-3.629
811	7.05212	-9.884	14.6918	-8.642	10.2932	-9.622	13.7946	-2.475	11.0678	-8.963
812	9.59713	-2.865	11.7198	-3.972	6.66136	-13.057	10.6	-6.409	10.1937	-12.357
813	10.8777	-11.421	15.7606	-15.587	10.3885	-12.088	11.3011	-9.827	11.2523	-8.115
814	10.3682	-13.435	5.43061	-5.813	9.64363	-0.789	8.92385	-13.298	9.4923	-20.613
815	10.4411	-14.963	12.6678	-9.632	11.4794	-1.271	13.4515	-3.547	3.56366	-12.278
816	7.67968	-11.138	14.5092	-10.876	9.09604	-1.442	12.4914	-14.876	10.6116	-9.319
817	11.9589	-24.494	14.7185	-4.653	9.38901	-9.508	10.8379	-14.905	11.0511	-11.027
818	11.4575	-12.996	13.5116	-22.673	1.91803	-25.61	15.1523	-2.392	11.5984	-13.233
819	11.1588	-11.286	7.99533	-9.267	11.133	-2.543	13.2641	-4.863	14.3984	-1.17
820	12.1866	-9.504	4.15665	-4.364	9.8918	-9.777	11.7547	-10.45	8.34324	-14.147
821	10.6736	-16.254	10.5551	-3.522	9.39239	0	9.69167	-7.862	11.1408	-16.18
822	10.7354	-16.321	16.5372	-7.351	9.17304	-17.832	11.915	-15.837	9.60424	-9.365
823	9.63215	-6.89	9.28466	-11.636	9.91648	-6.628	11.2337	-5.233	9.11337	-8.807
824	10.1922	-4.502	14.6217	-8.912	11.1968	-16.868	10.2485	-4.129	9.41905	-13.658
825	11.1797	-3.338	13.8436	-8.566	9.9808	-9.246	11.3776	-6.665	10.8767	-12.94
826	5.15583	-12.138	15.3523	-13.673	12.3491	-0.728	12.466	-7.951	11.1351	-12.823
827	9.63196	-15.133	27.6358	0	9.8234	-12.613	10.355	-14.762	14.8695	-1.056
828	13.0075	-13.242	16.2468	-10.28	7.80253	-5.224	11.0912	-14.577	5.73777	-23.043
829	10.3303	-9.787	3.11103	-8.371	10.6236	-5.813	8.14188	-23.678	11.7653	-13.23
830	11.5328	-8.612	15.0792	-13.43	10.0974	-12.015	7.45223	-11.914	19.2332	0
831	4.99436	-16.265	13.3434	-8.368	11.745	-10.596	9.59288	-4.045	9.47348	-14.261
832	10.0922	-18.481	11.671	-8.081	7.18883	-4.836	11.0551	-11.109	9.45538	-20.065
833	9.03221	-13.815	10.0428	-8.343	8.36032	-13.835	5.91225	-9.937	9.16721	-10.215
834	11.1544	-18.241	7.53357	-11.08	3.16251	-15.658	6.98122	-19.608	11.4544	-11.002
835	11.0312	-11.115	11.247	-16.112	13.2078	-3.96	7.53112	-11.158	6.83157	-16.457
836	11.0858	-11.561	11.3698	-9.797	9.59188	-7.213	7.09573	-12.366	13.4243	-8.347
837	12.368	-12.819	12.7787	-10.637	11.286	-0.05	11.8119	-7.38	10.388	-9.06
838	13.8581	-4.28	10.8758	-19.78	6.15754	-8.825	5.92524	-12.547	3.74177	-19.824
839	10.4001	-11.371	11.8515	-9.212	9.78657	-13.924	12.7892	-0.659	10.7875	-10.193
840	4.9751	-11.938	16.0356	-10.16	9.2363	-7.087	7.36442	-10.027	9.07755	-19.249
841	9.53135	-12.312	15.0329	-16.159	6.79909	-12.322	9.51428	-12.934	11.9341	-7.204
842	11.6411	-9.25	15.2314	-5.312	11.512	-9.179	5.70898	-16.708	9.16522	-8.052
843	25.9369	0	13.2782	-24.165	6.29854	-14.59	11.399	-9.914	4.92447	-20.99
844	11.1777	-22.515	13.2034	-15.502	11.5971	-15.874	10.4177	-11.109	11.7297	-11.509
845	10.9823	-14.805	15.9232	-7.028	1.8871	-26.265	9.11817	-8.572	9.91461	-10.018
846	9.7939	-11.96	16.0086	-7.708	10.6699	-10.671	6.35579	-22.269	8.88071	-19.672
847	11.9209	-14.549	14.7276	-12.329	11.0592	-11.153	8.81402	-15.54	8.43274	-4.53
848	11.3614	-15.511	13.3134	-8.313	7.03925	-0.133	7.34234	-12.984	9.0838	-8.344
849	11.6541	-9.168	17.4803	-2.668	6.98365	-6.928	7.66183	-8.619	10.8217	-12.584
850	7.87304	-10.094	13.4776	-14.581	10.6645	-1.381	11.963	-17.904	9.59324	-23.466
851	9.95353	-11.318	12.9177	-11.783	6.38822	-9.88	10.8287	-10.377	8.93726	-9.901
852	5.09344	-11.559	16.0715	-2.774	9.77271	-14.206	9.95848	-1.478	8.19328	-22.007
853	8.25904	-7.951	12.0833	-5.203	8.4154	-16.999	10.8809	-9.127	8.02308	-13.648
854	8.79074	-9.118	10.8564	-11.627	11.2909	-5.864	11.1974	-13.685	5.09073	-15.028
855	12.1627	-10.905	11.6139	-1.735	7.09295	-10.274	6.73458	-15.822	14.8938	-4.294
856	8.67407	-8.655	10.556	-18.687	7.91664	-9.732	5.55262	-7.345	10.1857	-7.927
857	11.9113	-15.466	13.1335	-4.401	11.7167	-14.681	10.8065	-12.321	10.1765	-9.277
858	13.0392	-5.497	14.5482	-15.955	11.1701	-8.018	13.4477	-7.106	11.2531	-6.494
859	12.7527	-12.136	12.8958	-6.773	10.3956	-13.911	9.83918	-7.732	11.7467	-11.272
860	9.86006	-14.032	15.0094	-6.587	11.0365	-10.35	9.25721	-8.732	4.32596	-17.334
861	10.0186	-8.999	12.775	-15.45	9.46095	-9.588	5.77778	-9.682	10.1598	-14.902
862	14.5849	-4.356	12.2178	-14.272	8.82339	-12.218	10.7431	-12.276	12.3047	-5.593
863	9.70998	-6.025	16.7892	-13.132	8.58833	-7.862	10.8803	-6.016	9.81674	-14.278
864	11.0892	-11.379	14.5386	-15.892	11.266	-4.699	9.37923	-12.645	12.003	-9.21
865	9.37158	-9.934	11.9233	-7.71	6.03087	-9.387	11.6095	-11.529	15.3775	0
866	11.858	-10.854	12.8509	-9.215	10.1254	-12.236	9.93139	-5.801	9.02605	-14.503
867	9.19809	-15.89	12.1379	-14.441	3.57234	-10.133	12.626	-11.937	9.50324	-16.844
868	7.6923	-13.375	9.63875	-3.212	10.5662	-4.309	10.5374	-6.956	7.64392	-15.944
869	13.0789	-3.956	12.6475	-6.584	7.78766	-19.653	12.1466	-11.373	10.7101	-8.724
870	13.2302	-0.644	8.94423	-11.941	4.56535	-18.501	12.3625	-10.416	10.2835	-11.076
871	11.9296	-2.347	13.7475	-8.56	11.5907	-4.783	11.5544	-9.587	4.46117	-11.621
872	11.2768	-8.164	4.51214	-3.451	11.8504	-10.349	11.6169	-5.836	11.5836	-6.634
873	9.16994	-14.535	5.26376	-14.464	7.63683	-11.089	9.26425	-17.187	8.24482	-3.345
874	10.0223	-11.412	10.831	-4.58	11.407	-11.186	7.31571	-14.598	8.64466	-17.77
875	11.2942	-16.661	14.8857	-9.605	5.19977	-9.063	14.1022	-6.371	13.373	-4.636
876	12.3262	-15.088	19.2773	-0.394	7.00815	-14.424	11.2251	-11.301	11.6698	-8.138
877	10.2365	-17.549	15.8429	-13.057	11.5185	-7.201	11.4304	-6.509	5.6393	-13.037
878	12.2148	-10.906	14.1022	-12.782	7.72897	-8.1	12.3006	-14.102	7.87827	-14.113
879	11.5105	-9.043	15.286	-10.05	9.14144	-15.682	8.12548	-12.074	10.4051	-8.14
880	12.0664	-8.928	8.1285	-4.066	9.45311	-6.531	13.1999	-10.851	11.9744	-4.93
881	7.30905	-12.504	13.8214	-6.679	9.2973	-8.359	8.08383	-8.17	9.48268	-12.551
882	9.72716	-12.284	13.4154	-11.741	9.06479	-13.327	11.6439	-13.403	9.79999	-2.758
883	9.40216	-13.991	11.6262	-3.686	9.20431	-2.634	10.49	-7.436	9.27233	-13.972
884	11.6244	-15.477	14.3401	-5.238	9.35466	-8.984	10.2968	-16.785	11.1575	-10.082
885	12.3054	-16.697	14.7017	-17.824	12.0294	-18.376	13.0971	-11.944	9.94188	-12.287
886	10.1095	-14.862	11.9513	-11.658	10.6001	-20.205	9.6587	-29.451	11.2435	-4.43
887	8.25088	-8.698	10.3741	-9.463	8.88824	-7.205	11.6797	-7.798	10.0956	-0.09
888	6.60736	-18.236	15.0544	-5.94	2.39604	-17.727	15.108	-3.256	4.38141	-11.873
889	7.68243	-16.251	8.19854	-8.54	10.3138	-13.545	10.2928	-10.685	11.3818	-5.441
890	13.1996	-0.889	14.2096	-16.94	8.76178	-11.468	11.4191	-6.576	8.96157	-4.884
891	6.59672	-10.694	15.2051	-4.744	9.79023	-14.172	13.6022	-8.625	14.6497	-3.206
892	10.8041	-15.404	16.4219	-11.901	10.8823	-5.271	6.60239	-8.574	10.9579	-0.719
893	11.9751	-20.335	15.7032	-12.516	1.85506	-25.021	13.6059	-10.853	13.6493	-2.85
894	10.0811	-9.751	16.6115	-1.738	9.79456	-16.885	15.3379	-1.042	11.9217	-3.444
895	11.5426	-13.757	6.56653	-10.559	10.9705	0	12.7827	-6.785	9.39914	-13.644
896	9.52707	-7.275	13.205	-4.329	7.20827	-14.964	10.6498	-14.119	11.6198	-7.858
897	10.2213	-9.672	11.2393	-20.847	17.7907	0	6.51364	-15.94	10.4489	-12.324
898	7.86118	-12.774	14.9315	-14.283	13.0766	0	7.8425	-18.847	13.5115	-3.265
899	9.80283	-4.544	14.4371	-8.95	10.1793	-13.779	12.8997	-4.94	7.15012	-7.152
900	12.5818	-17.205	16.3854	-17.573	8.21875	-8.522	12.835	-3.831	11.2201	-13.371
901	8.59451	-10.381	11.5551	-10.577	11.0972	-16.409	13.2266	-11.781	7.9119	-13.044
902	9.06196	-7.151	11.7108	-5.535	7.75103	-5.862	7.72754	-12.981	7.18723	-17.886
903	8.46675	-11.833	14.5693	-9.065	10.3761	-5.518	8.57632	-11.131	7.68521	-9.512
904	12.2754	-24.586	11.3064	-11.014	9.24517	-12.318	9.71593	-20.16	11.455	-4.864
905	11.9245	-14.548	15.6698	-8.348	9.31624	-18.877	8.28906	-8.528	8.46428	-10.308
906	10.0468	-20.404	13.1945	-8.196	3.2764	-13.234	10.5814	-14.343	8.88134	-4.058
907	11.4216	-10.344	11.1724	-11.509	6.45894	-9.059	7.62675	-11.312	9.29171	-12.48
908	10.8805	-18.308	10.4665	-16.88	9.91322	-6.984	7.47792	-12.335	10.8875	-11.642
909	10.4266	-6.526	9.46183	-8.087	11.348	-10.99	11.521	-6.775	7.93269	-12.058
910	2.07686	-28.115	13.3984	-5.912	8.86402	-4.87	8.7641	-9.436	13.2051	-6.18
911	11.4285	-7.914	11.0532	-6.512	9.11256	-14.66	7.70982	-8.486	4.3985	-21.91
912	9.96466	-15.203	12.1715	-19.936	11.7561	-8.227	11.9635	-18.169	12.1868	-4.136
913	12.0145	-8.194	15.2214	-18.039	3.78292	-8.047	12.9161	-11.182	13.0318	-8.855
914	6.05231	-11.824	7.42891	-15.913	9.97259	-9.858	11.3129	-8.112	12.0456	-9.461
915	12.8883	-8.992	12.0682	-15.493	8.18986	-21.335	12.5472	-10.204	9.04226	-11.302
916	8.98629	-11.051	16.5733	-10.937	10.436	-11.967	11.962	-5.255	10.4214	-15.814
917	11.2522	-5.703	4.34172	-14.713	2.26632	-16.587	7.99425	-7.231	9.6268	-10.468
918	12.8199	-19.503	12.0078	-4.7	10.6145	-2.95	11.7233	-3.548	9.50993	-15.619
919	8.5125	-3.884	5.9123	-8.536	11.494	-13.528	9.84228	-27.436	9.56396	-17.897
920	10.9182	-8.456	15.9762	-11.984	9.22307	-8.411	13.0317	-12.107	11.0998	-15.003
921	10.6261	-15.055	4.32813	-23.157	10.4826	-7.53	7.73663	-21.11	13.2476	-3.798
922	10.0988	-13.487	12.1121	-12.726	10.8007	-12.102	5.71021	-8.901	10.3102	-8.333
923	9.9819	-13.396	13.3395	-8.834	9.97343	-13.758	9.44621	-7.612	11.4583	-5.133
924	11.295	-10.046	14.561	-10.009	11.6974	-12.339	12.231	-6.776	12.418	-6.23
925	10.0786	-9.734	5.53348	-13.019	11.4419	-9.119	13.3287	0	12.825	-5.23
926	9.39207	-13.784	12.8469	-9.488	8.7945	-10.932	11.2344	-16.612	9.36541	-17.086
927	13.9414	-1.144	16.7076	-17.221	7.50422	-13.925	4.81228	-6.904	12.0037	-7.079
928	10.5546	-12.046	13.1058	-11.056	7.64069	-10.598	10.4755	-9.239	10.1232	-12.222
929	11.9282	-10.722	12.2021	-8.583	11.8171	-12.295	7.657	-21.885	10.5129	-14.888
930	11.7594	-15.159	12.9558	-11.552	10.7423	-7.873	5.61871	-1.769	11.1363	-15.435
931	11.8102	-3.198	17.3068	-12.065	7.08402	-13.617	10.5579	-14.308	7.91607	-21.557
932	10.7099	-8.369	12.8946	-11.264	10.2186	-5.907	7.76703	-17.31	8.75789	-8.475
933	6.1145	-18.15	14.2758	-11.391	11.1129	-11.841	12.7284	-11.056	13.5089	-6.273
934	11.0314	-6.62	12.6101	-4.401	9.27038	-11.837	11.1289	-11.93	8.00992	-4.338
935	11.5789	-5.599	14.8204	-18.032	11.5682	-7.54	6.25465	-13.232	10.7462	-18.477
936	8.34752	-16.67	14.4995	-2.6	16.0309	0	12.2331	-11.953	10.8304	-13.718
937	12.6645	-12.646	13.6029	-4.122	10.0764	-8.424	10.351	-7.99	14.2472	-4.603
938	12.7828	-0.277	10.432	-15.74	7.87672	-13.85	11.3595	-12.625	4.13156	-19.343
939	9.76883	-6.624	13.2306	-0.158	8.65395	-14.59	11.489	-10.393	9.66017	-20.663
940	7.79344	-9.206	12.463	-11.947	5.89606	-10.463	11.8899	-10.506	12.0336	-8.543
941	6.54964	-11.475	13.0949	-10.86	8.39339	-3.976	13.8949	-0.902	11.7988	-11.342
942	7.09595	-18.881	10.1848	-5.981	10.2099	-12.638	9.51838	-4.541	13.0027	-4.72
943	11.2116	-9.691	11.6704	-14.575	10.4505	-0.919	11.7094	-4.84	9.48699	-9.475
944	10.9749	-7.561	14.8498	-9.006	10.2951	-6.506	4.53049	-14.856	8.56982	-4.143
945	12.743	-12.315	12.9323	-17.306	12.3039	-15.298	9.16831	-5.681	10.9608	-11.18
946	7.36286	-7.67	11.8704	-8.009	6.49481	-11.22	11.0092	-9.274	11.479	-8.297
947	9.21988	-14.729	15.1078	-13.152	10.4617	-20.096	10.3202	-5.984	8.85971	-8.783
948	9.70886	-14.196	9.52295	-4.117	9.80124	-5.229	9.45233	-14.93	9.89542	-14.77
949	7.72799	-14.991	15.751	-16.513	10.3942	-0.882	12.4891	-11.967	9.65519	-14.907
950	13.132	-4.528	15.6655	-12.868	9.33803	-10.554	9.3228	-19.563	10.8361	-15.37
951	12.1857	-14.176	12.9334	-0.909	10.8439	-3.858	10.6464	-13.805	13.8637	-10.224
952	10.7047	-10.052	8.45803	-13.085	11.6035	-13.808	6.51516	-20.77	38.1299	0
953	11.5331	-15.957	12.3332	-6.28	9.87838	-7.634	10.8682	-8.79	11.8716	-14.726
954	9.88256	-16.2	12.289	-3.025	10.828	-10.246	6.45571	-6.365	9.35238	-15.816
955	13.769	-9.787	13.139	-11.492	3.8204	-9.581	7.51464	-5.16	8.09952	-16.263
956	10.7925	-9.517	15.552	-8.802	9.73842	-8.452	13.3619	-11.204	10.3577	-10.04
957	12.0418	-5.036	10.8272	-13.677	18.4874	0	4.12632	-9.244	4.84027	-14.937
958	11.8304	-9.62	11.6859	-15.988	12.5487	-0.102	9.27443	-11.659	10.5283	-14.781
959	14.3139	-6.839	17.3218	-12.051	9.80479	-12.438	6.93526	-16.135	10.111	-19.857
960	10.0216	-7.981	11.5473	-13.239	10.5364	-8.389	11.8159	-5.55	8.43229	-25.9
961	8.88237	-14.855	12.89	-5.048	10.8261	-0.547	15.2935	-0.817	11.5906	-5.164
962	11.6681	-16.37	15.008	-15.066	5.97552	-8.085	14.1492	-6.376	10.0851	-7.63
963	10.1264	-14.255	13.5028	-4.321	11.0982	-6.745	9.37899	-10.81	11.7475	-10.099
964	11.9671	-3.926	7.74599	-11.906	24.1634	0	8.41752	-9.593	13.2903	-5.843
965	12.3297	-15.53	16.0079	-16.037	8.85418	-7.577	13.8875	-3.647	10.7422	-12.735
966	9.84114	-8.564	9.82053	-17.025	10.1455	-13.992	7.22115	-12.574	9.76685	-0.899
967	15.9683	-1.682	10.7033	-13.964	11.5591	-5.557	7.02575	-6.868	9.28348	-13.789
968	11.5226	-7.565	12.2792	-13.98	7.27726	-14.392	9.40664	-9.848	8.87767	-8.507
969	8.80826	-11.671	9.5521	-9.113	7.4076	-15.203	11.8628	-7.78	12.5238	-5.727
970	12.6233	-14.472	16.5591	-14.165	9.89607	-6.423	9.70645	-16.409	10.4067	-11.235
971	12.2634	-13.615	17.4588	-4.937	10.4581	-10.346	13.0894	-4.391	11.2532	-12.371
972	8.20833	-6.154	14.5317	-19.64	10.0166	-13.431	11.6992	-14.566	28.8471	0
973	10.4301	-3.832	11.1961	-3.46	11.3432	-11.675	7.6907	-20.567	8.79584	-12.51
974	12.4467	-15.409	16.4522	-13.199	10.2152	-13.296	9.64846	-7.014	9.34958	-11.104
975	12.0616	-18.668	13.7734	-3.772	18.7356	0	13.9733	-11.692	9.08767	-19.387
976	9.25057	-10.935	12.4464	-9.338	5.48939	-9.338	9.3601	-13	10.791	-15.751
977	9.4632	-7.907	11.2066	-7.62	9.293	-11.719	11.068	-9.382	8.45678	-15.772
978	11.077	-14.141	4.58518	-15.133	10.1258	-8.627	14.2428	-4.987	11.4202	-4.678
979	11.6976	-16.685	3.20558	-11.26	11.462	-9.531	10.4596	-10.949	14.4458	-6.832
980	11.3313	-8.634	16.5806	-6.585	9.07249	-12.647	13.9677	-8.487	12.9814	-2.048
981	9.0399	-8.664	15.7021	-13.685	10.6178	-14.127	11.067	-11.035	10.793	-15.613
982	10.5786	-13.092	12.2898	-14.576	13.1127	0	11.435	-13.852	5.62885	-18.689
983	11.7959	-4.007	14.0319	-8.662	8.98475	-8.612	11.0045	-3.427	10.5074	-5.686
984	10.4118	-11.568	11.7388	-4.618	11.0784	-9.417	12.2661	-6.345	12.2865	-4.793
985	8.8976	-22.148	9.63525	-6.756	6.63799	-6.936	13.0319	-12.503	9.21005	-12.66
986	8.30507	-9.947	13.3177	-4.018	10.6803	-3.671	12.8746	-7.384	10.7324	-16.724
987	11.0497	-13.23	12.9901	-9.358	8.08286	-1.9	7.12838	-6.089	10.2557	-15.927
988	11.4128	-13.813	10.5029	-7.274	10.5517	-12.057	11.7461	-10.571	10.2659	-9.328
989	8.97279	-6.171	17.178	-9.58	6.19099	-13.937	10.2113	-3.83	10.0519	-20.738
990	11.3357	-17.381	15.3836	-9.159	10.7341	-7.388	8.65839	-23.759	10.2174	-12.01
991	8.71542	-16.087	15.6162	-16.604	11.1287	-2.408	8.79158	-9.507	3.74207	-28.288
992	10.5886	-4.54	12.8158	-5.633	8.58788	-8.912	10.3024	-12.591	8.24147	-11.266
993	9.38539	-18.819	12.0552	-5.034	10.9954	-15.432	12.3227	-6.823	7.3947	-20.195
994	11.4085	-10.179	6.00406	-8.29	11.5694	-6.401	8.22366	-5.011	9.82511	-14.913
995	11.0202	-10.911	16.8963	-9.831	3.92504	-7.404	13.8103	-7.256	9.55953	-16.295
996	9.85431	-8.859	15.3287	-16.424	8.92402	-6.635	7.70853	-21.744	9.55624	-8.925
997	11.6594	-8.872	14.892	-11.612	16.185	0	10.2693	-19.741	11.9259	-9.837
998	9.7803	-7.771	15.8963	-9.484	6.69595	-7.629	12.4489	-12.044	12.3091	-10.489
999	11.9397	-10.27	14.4887	-6.077	7.00443	-6.963	12.5603	-5.021	10.5923	-14.777
1000	7.73125	-14.672	15.9765	-11.7	11.5767	-7.877	7.14247	-14.622	7.87599	-8.674
1001	7.17841	-9.654	15.4848	-9.573	11.1849	-10.273	11.355	-5.583	8.80254	-11.08
1002	12.9617	-8.879	12.6992	-2.079	10.0346	-5.996	12.5815	-6.741	7.7825	-12.942
1003	6.85666	-15.169	14.6463	-21.58	11.5869	0	8.72014	-9.627	10.2869	-14.925
1004	11.912	-9.784	17.3067	-6.57	10.8593	-13.644	14.0487	-6.083	8.69699	-23.105
1005	8.29793	-9.578	14.8937	-11.304	10.6874	-9.994	8.55986	-13.478	10.7719	-16.07
1006	11.8443	-21.733	3.33162	-13.722	8.93028	-10.223	10.4149	-7.977	5.57866	-19.966
1007	13.0699	-8.588	12.188	-14.236	9.92217	-7.47	9.20115	-6.431	10.8327	-16.079
1008	6.94835	-9.731	11.3162	-5.602	9.98577	-9.599	6.32841	-22.558	7.91541	-13.435
1009	11.2888	-9.574	8.34661	-5.715	9.79578	-15.397	8.87212	-9.93	12.1586	-9.024
1010	8.37603	-12.196	14.6724	-9.049	10.3582	-4.297	7.57168	-13.928	11.831	-13.629
1011	10.17	-6.558	13.5021	-6.854	10.3174	-13.683	10.3268	-5.404	9.05322	-13.141
1012	3.81077	-7.863	10.849	-7.32	9.53142	-2.967	6.71908	-21.518	11.7515	-6.937
1013	10.5063	-11.58	10.9628	-10.857	10.1898	-4.526	9.64608	-12.143	9.05928	-10.145
1014	7.91757	-12.247	12.5619	-11.186	7.67433	-14.729	4.89159	-14.087	16.1005	-0.141
1015	10.9153	-19.392	14.1054	-6.465	10.5881	-9.101	10.7715	-9.559	4.8469	-15.099
1016	11.6302	-14.39	15.4369	-3.718	11.2202	-11.159	12.001	-13.795	7.31935	-22.661
1017	11.013	-9.808	15.1672	-7.714	11.5545	-5.805	14.5071	-5.023	11.3963	-12.525
1018	10.3396	-6.993	10.6327	-16.736	6.36066	-9.398	10.9132	-5.491	13.9479	0
1019	11.0727	-22.725	6.68736	-6.708	8.61929	-3.053	10.1973	-19.275	9.27339	-19.016
1020	8.90559	-3.837	13.0751	-6.032	11.0302	-8.524	9.64298	-10.795	11.5347	-13.41
1021	12.966	-3.14	12.1335	-10.451	8.24276	-15.673	11.0869	-2.143	9.17752	-12.502
1022	10.5833	-8.917	7.23521	-4.22	10.6351	-10.945	11.184	-7.425	11.4791	-8.334
1023	10.8232	-15.044	7.56316	-8.845	8.47957	-8.351	12.1679	-9.673	5.98156	-27.384
1024	11.6175	-6.191	16.5796	-9.388	10.8233	-8.732	9.14084	-13.752	10.2873	-8.55
1025	13.7178	-0.475	15.3106	-5.689	9.93523	-16.684	12.5993	-4.169	5.58833	-15.295
1026	10.8584	-13.122	15.2163	-6.966	10.3865	-6.035	9.51328	-19.811	9.29234	-18.859
1027	9.16333	-17.307	20.5212	0	11.1716	-13.564	7.643	-20.769	8.71619	-13.523
1028	12.392	-8.216	11.5501	-14.302	10.4257	-12.153	8.87133	-9.078	12.2769	-2.514
1029	9.77823	-11.429	24.0975	0	11.1476	-11.602	4.84908	-10.783	11.9886	-4.96
1030	8.80777	-13.482	13.3328	-0.049	5.80359	-10.581	3.53687	-27.588	7.83007	-20.813
1031	12.8113	-10.737	15.6438	-1.154	11.0236	-9.06	11.5696	-5.864	9.74072	-13.9
1032	11.4774	-10.719	11.853	-14.112	10.3732	-15.605	13.1965	-5.927	12.9084	-6.39
1033	9.911	-7.904	11.711	-11.181	10.0216	-8.681	4.6866	-14.183	9.29663	-17.043
1034	10.5934	-14.217	12.8202	-5.308	7.93802	-3.132	10.4997	-6.035	11.1821	-14.372
1035	8.48375	-21.535	15.5601	-6.229	5.44453	-9.026	11.9258	-2.45	9.35351	-5.19
1036	10.861	-12.953	10.7573	-11.439	10.9071	-12.005	7.82891	-12.338	11.2166	-11.855
1037	9.81578	-16.611	9.47326	-11.759	10.5558	-8.073	8.29831	-13.378	10.214	-13.174
1038	9.3319	-13.045	12.0204	-10.013	11.5146	-5.101	8.57952	-8.452	11.339	-13.985
1039	11.0611	-7.25	14.2675	-3.407	11.934	-2.869	6.61202	-11.735	11.1438	-7.833
1040	7.75501	-12.202	14.1522	-10.506	6.81132	-10.072	10.9873	-12.365	12.6928	-9.385
1041	6.51295	-20.451	11.3392	-9.237	9.46423	-12.634	5.68717	-15.899	10.1157	-13.083
1042	5.12161	-9.587	10.0198	-15.145	10.8356	-11.506	13.0145	-10.496	10.7495	-12.641
1043	11.91	-8.614	13.6371	-5.793	13.1563	-1.088	12.7965	-11.706	7.96882	-15.202
1044	10.0761	-10.882	14.4371	-7.677	8.53287	-17.839	8.46575	-8.697	9.31653	-12.2
1045	8.32955	-14.549	9.18818	-8.083	9.74774	-2.409	9.14744	-7.938	11.6911	-4.877
1046	5.46603	-11.796	6.21849	-6.464	7.42013	-6.687	10.1212	-6.349	9.46225	-7.176
1047	14.5869	-0.236	6.02959	-5.944	10.8874	-7.878	11.4516	-5.378	9.57033	-15.425
1048	12.4971	-4.524	14.2448	-12.002	10.917	-13.1	11.6049	-5.663	11.0579	-9.604
1049	5.79229	-7.684	9.28255	-8.305	13.4058	-0.57	11.0965	-9.724	9.17902	-16.048
1050	8.66797	-8.709	17.8386	0	20.3229	0	13.0704	-7.433	9.1419	-8.8
1051	11.6099	-5.975	12.8712	-12.119	9.49245	-10.689	13.8283	-9.051	9.98846	-8.124
1052	10.2825	-20.687	7.47452	-6.605	9.05662	-9.708	12.9404	-12.739	11.016	-9.295
1053	11.636	-10.274	10.3624	-0.553	11.0583	-10.149	13.0713	-5.959	12.2715	-9.869
1054	12.6936	-11.483	13.9496	-9.301	2.41366	-17.601	13.2964	-10.298	14.9637	0
1055	6.85403	-18.785	14.5318	-8.709	11.7881	-0.001	8.4919	-4.438	8.79582	-22.103
1056	12.0247	-9.987	15.6507	-7.885	10.7136	-15.615	11.4441	-3.437	11.997	-7.099
1057	9.64674	-12.716	13.5668	-5.566	10.8431	-11.987	11.5566	-14.34	14.6792	-3.25
1058	4.64291	-14.487	13.3094	-23.999	8.40645	-13.989	11.3462	-7.609	12.4391	-6.929
1059	12.4887	-16.069	23.1661	0	9.96615	-15.783	13.6783	-5.551	10.01	-9.101
1060	4.0901	-19.25	10.4245	-14.67	10.2759	-11.184	11.7116	-8.007	6.85083	-10.734
1061	9.80037	-18.058	12.688	-9.417	8.37972	-12.506	11.7105	-13.365	6.81059	-7.144
1062	11.0173	-18.212	14.9072	-17.657	4.84959	-10.933	4.96195	-11.162	9.34431	-8.169
1063	9.62747	-15.045	12.7192	-9.563	10.1364	-19.102	9.66387	-17.92	6.63795	-9.854
1064	10.892	-9.42	11.0166	-13.254	11.141	-6.389	11.0251	-16.184	13.7632	-5.143
1065	11.5422	-5.359	16.551	-7.519	11.8339	-15.616	13.501	-7.929	9.24941	-4.49
1066	9.5837	-9.005	16.0895	-13.237	8.25654	-9.218	8.19403	-19.433	9.24491	-11.061
1067	12.5583	-12.871	13.4234	-6.202	12.5247	-15.014	8.19906	-9.282	9.82543	-16.799
1068	7.17127	-18.955	16.9041	-6.694	10.2008	-17.584	12.8244	-6.185	10.2451	-11.939
1069	8.79977	-9.281	13.344	-8.988	4.78297	-6.908	14.4774	-8.86	11.3265	-11.64
1070	11.926	-5.789	13.5601	-10.145	10.6445	-7.449	11.6248	-12.204	12.7821	-1.705
1071	13.0741	-14.279	12.294	-9.461	7.33019	-10.346	10.5636	-11.097	7.53715	-9.526
1072	9.02182	-3.22	12.8437	-12.927	5.77056	-15.65	11.3878	-14.573	11.6898	-7.061
1073	12.4896	-9.786	16.0465	-14.164	10.4719	-3.6	9.27303	-12.106	10.1009	-8.969
1074	9.65643	-15.693	4.61358	-15.139	11.7952	-14.028	7.59951	-21.676	9.98001	-9.511
1075	11.1185	-11.111	12.0124	-8.319	10.3756	-8.172	11.5759	-8.606	14.3316	-10.415
1076	12.8483	-7.976	17.1031	-10.834	9.73936	-10.641	4.62114	-1.293	5.14075	-13.058
1077	6.56073	-7.98	15.3134	-7.36	8.47001	-12.371	7.766	-15.328	9.27441	-19.349
1078	10.2653	-5.462	16.9599	-16.391	5.74712	-10.559	12.4124	-16.282	9.43447	-22.384
1079	11.6161	-6.305	13.3725	-13.245	11.9821	-21.048	7.48863	-6.578	11.3126	-10.763
1080	8.27132	-25.862	12.5225	-9.691	10.3021	-10.524	9.35799	-7.683	11.6337	-9.061
1081	8.78935	-9.982	9.09936	-16.924	9.92246	-4.559	11.1472	-15.181	9.7173	-18.472
1082	10.6752	-12.436	14.759	-12.578	9.92724	-11.103	11.0363	-10.593	9.90845	-18.808
1083	9.30988	-6.417	13.8401	-11.01	11.9343	-12.588	15.3425	0	9.31246	-14.191
1084	9.98457	-12.499	9.65486	-7.439	11.0403	-0.314	10.4366	-9.267	10.2113	-6.5
1085	12.2049	-11.951	13.3756	-6.966	2.91184	-16.853	10.8409	-9.817	8.69206	-9.998
1086	10.2753	-13.821	15.8647	-5.47	5.67153	-2.633	9.9011	-14.932	12.3091	-4.065
1087	6.17713	-11.251	12.7398	-21.257	10.2016	-1.427	12.8396	-3.811	10.6525	-5.968
1088	16.3261	0	14.5765	-15.655	7.56598	-17.424	11.8044	-14.517	9.2696	-17.359
1089	8.40586	-10.613	16.2252	-11.21	9.49067	-14.961	8.31863	-9.891	10.4408	-10.965
1090	11.9872	-11.34	14.7813	-13.16	11.8601	-9.116	14.4407	-7.45	13.4564	-5.57
1091	11.2641	-9.725	13.4669	-7.95	8.79074	-14.132	11.9869	-5.051	10.279	-15.506
1092	6.08008	-8.625	10.814	-12.882	7.05595	-8.632	12.7027	-0.896	8.19376	-10.895
1093	10.2405	-7.635	13.8863	-12.691	10.9307	-1.873	11.4716	-18.368	9.11182	-13.077
1094	12.1247	-10.524	13.0377	-11.197	8.52129	-18.012	10.2076	-8.911	10.2126	-6.825
1095	9.72575	-11.27	11.182	-7.251	11.4763	-3.211	12.5625	-8.744	12.4802	-5.307
1096	4.34428	-23.032	11.233	-6.251	10.3659	-10.6	12.4196	-9.596	7.90904	-19.16
1097	7.80038	-14.556	11.8869	-15.015	9.13174	-16.412	10.9268	-2.44	8.00577	-12.569
1098	9.90606	-5.416	12.9282	0	9.4773	-17.879	10.961	-11.885	10.9798	-16.771
1099	12.1544	-10.482	13.4865	-6.849	9.90034	-11.463	12.9045	-5.617	10.8066	-16.51
1100	11.5764	-8.596	14.6585	-7.522	9.9978	-13.555	8.85207	-14.054	9.66019	-19.597
1101	9.96607	-16.232	15.6823	-15.024	10.8187	-12.788	8.42864	-15.959	7.9499	-14.077
1102	6.90941	-17.254	7.3239	-8.655	9.95562	-10.017	13.1744	-6.762	3.46909	-15.245
1103	12.3916	-6.605	17.5498	-1.81	9.86476	-11.694	13.5458	0	11.9329	-7.939
1104	11.6455	-14.93	13.9483	-6.078	11.3558	-16.626	6.78175	-15.143	9.22185	-11.759
1105	12.2073	-16.696	11.8997	-11.499	11.0271	-12.288	9.08696	-5.82	7.94477	-11.837
1106	9.68237	-8.921	9.74715	-26.07	11.9304	-13.905	13.0921	-14.89	9.0196	-18.163
1107	11.6539	-5.092	7.08292	-12.688	11.883	-7.218	6.0313	-15.919	13.7343	-8.749
1108	10.1616	-10.231	9.16508	-8.408	9.28655	-0.213	10.3354	-8.809	13.9555	-3.93
1109	8.97048	-10.896	7.19404	-16.892	11.0594	-6.852	12.1585	-6.858	12.4118	-5.8
1110	7.50042	-11.064	13.6609	-9.927	10.1478	-8.11	9.96407	-2.615	8.9307	-18.134
1111	11.6723	-11.369	16.9152	-9.628	10.8944	-10.766	13.5608	-8.543	11.0286	-15.893
1112	13.9118	-4.458	4.32868	-21.503	9.54278	-9.204	13.9216	-2.578	9.97194	-10.513
1113	12.3206	-13.766	13.5298	-20.386	4.51319	-8.359	8.28	-4.425	13.7624	-4.379
1114	10.7247	-7.333	10.5408	-1.531	8.68216	-11.925	11.4087	-8.626	11.6623	-5.893
1115	7.15404	-13.165	12.9302	-8.253	6.49258	-1.987	9.12085	-10.972	5.26853	-10.844
1116	11.1621	-12.275	12.6391	-7.063	8.84724	-12.753	8.85782	-10.757	19.6605	0
1117	9.15985	-14.294	14.107	-10.505	11.7161	-10.13	7.82388	-9.358	10.6985	-13.933
1118	10.0379	-7.639	13.6088	-6.707	11.7741	-17.546	12.7017	-13.109	8.40202	-12.005
1119	12.6694	-10.709	15.1709	-16.25	7.20972	-15.649	11.7304	-11.523	8.77755	-13.213
1120	9.24749	-9.994	15.385	-12.579	4.16259	-9.504	11.7883	-11.596	9.3969	-7.735
1121	12.8738	-10.045	16.9213	-3.648	11.3356	-6.393	12.3567	-9.931	11.0121	-7.629
1122	12.2448	-8.024	13.9373	-10.361	10.7778	-2.039	10.1377	-13.723	8.69923	-8.664
1123	12.168	-10.149	15.6418	-6.576	11.0943	-9.287	10.5054	-12.832	9.58672	-14.101
1124	7.37693	-12.496	14.7231	-8.846	9.78147	-6.435	7.60113	-10.677	8.77631	-6.158
1125	9.35302	-18.005	9.77999	-7.781	11.8818	-15.044	9.44467	-21.015	11.4696	-8.708
1126	10.2005	-5.119	10.9355	-6.744	7.67859	-6.486	11.8572	-8.797	4.69709	-18.861
1127	9.43389	-12.554	10.9879	-8.065	11.7162	-10.472	10.7751	-10.851	9.72175	-16.934
1128	10.6935	-6.667	17.5926	-11.052	11.407	-4.627	8.47557	-5.233	10.9658	-11.489
1129	7.54642	-9.906	15.216	-10.977	5.41311	-7.37	6.62044	-17.229	11.4002	-11.657
1130	10.5624	-8.245	15.6121	-9.678	11.852	-16.629	11.4376	-11.176	12.0145	-10.539
1131	12.4896	-21.95	15.6734	-19.823	8.70272	-12.99	12.2438	-9.322	11.4966	-4.296
1132	10.7155	-15.216	16.1656	-6.608	7.00032	-6.209	10.9923	-8.984	9.9058	-14.541
1133	10.6075	-13.222	12.9379	-13.865	18.7234	0	13.8221	-7.103	10.305	-11.508
1134	8.81932	-13.563	10.4392	-12.435	12.1701	-2.764	11.3192	-9.912	10.0334	-2.409
1135	7.51543	-18.402	12.8278	-0.604	10.8992	-11.985	10.466	-12.691	9.40277	-22.7
1136	12.1239	-6.172	14.3169	-10.353	11.8548	-2.611	9.34087	-7.752	8.99294	-21.311
1137	12.6772	-8.932	8.15064	-1.347	8.85654	-12.449	13.8947	-5.611	11.8321	-6.712
1138	12.5866	-9.145	11.4107	-4.898	9.12838	-11.043	7.01587	-9.137	14.9325	-3.992
1139	11.154	-11.976	13.8587	-6.632	9.13752	-0.001	8.60634	-9.533	11.1465	-15.453
1140	11.9968	-8.463	13.2644	-15.587	7.95492	-8.312	12.0172	-6.392	6.15565	-7.553
1141	7.25887	-9.21	3.90111	-7.113	9.28455	-6.449	8.38335	-11.528	8.23252	-7.049
1142	6.67037	-14.797	15.7165	-7.404	10.9419	-10.841	10.5371	-3.393	8.79115	-21.355
1143	8.10572	-13.153	13.5705	-5.346	10.3112	-14.915	11.661	-11.069	7.48361	-17.6
1144	10.0366	-15.461	10.3504	-7.51	7.10217	-10.933	6.06864	-6.435	10.2493	-14.59
1145	11.4971	-15.846	13.0334	-7.538	6.35314	-10.707	7.17157	-16.366	12.1083	-13.092
1146	4.65151	-7.404	13.1802	-16.241	11.0092	-6.739	13.0299	-9.501	4.0048	-9.74
1147	9.69546	-22.125	13.556	-12.705	10.776	-15.987	7.71077	-6.649	10.6658	-5.839
1148	10.2167	-5.811	15.4903	-12.244	8.9936	-7.635	6.2303	-15.021	6.88083	-27.299
1149	10.1103	-8.514	6.995	-5.546	10.8082	-6.014	5.65002	-16.611	12.2404	-3.989
1150	10.1721	-4.464	13.1287	-13.325	10.889	-10.004	10.7827	-8.308	6.06606	-6.509
1151	8.93017	-9.391	14.5909	-9.836	11.604	-6.08	9.7637	-13.633	9.98071	-9.6
1152	8.99086	-8.769	15.0358	-15.842	6.09848	-14.969	12.0366	-5.676	13.0402	-5.204
1153	13.4829	-6.432	15.1132	-10.686	10.0302	-6.2	11.5376	-15.098	11.7928	-14.111
1154	11.7314	-13.943	12.4282	-12.53	11.1378	-8.672	10.3502	-11.938	10.8618	-9.895
1155	11.2189	-10.884	3.61711	-14.596	8.52368	-13.365	9.75474	-18.596	14.2008	-10.047
1156	7.98349	-14.578	12.7751	-10.532	8.69683	-8.011	11.4963	-10.982	9.08518	-7.924
1157	10.9722	-13.598	13.4239	-6.347	10.569	-7.525	11.4001	-8.04	16.6213	0
1158	7.57962	-12.629	11.0887	-8.906	10.1128	-3.182	8.94123	-15.853	14.7375	-0.232
1159	8.55725	-6.219	12.1356	-12.031	11.0403	-8.415	9.17424	-10.889	9.14669	-14.256
1160	11.3326	-11.905	9.17083	-13.382	3.9656	-10.265	11.4096	-6.59	11.9264	-10.935
1161	11.6896	-7.05	6.71876	-17.401	10.3617	-5.893	9.45798	-7.276	8.03266	-13.939
1162	8.18704	-8.248	15.0505	-15.838	4.45386	-18.49	10.3866	-6.948	7.44351	-17.643
1163	10.4454	-17.249	14.808	-21.074	10.9651	-9.561	9.36564	-21.382	9.91161	-7.383
1164	10.3635	-14.744	11.0183	-7.769	11.5064	-8.165	11.6961	-15.76	11.749	-7.771
1165	11.1482	-6.722	6.57279	-17.276	10.8439	-9.328	12.5741	-13.617	9.4836	-12.263
1166	11.9826	-7.892	13.8303	-11.821	10.7802	-17.621	11.1878	-13.884	11.8717	-10.353
1167	11.0955	-13.018	13.81	-6.489	11.775	-2.365	12.8886	-12.542	7.45184	-11.344
1168	11.2849	-26.905	14.4284	-16.906	9.96291	-19.953	8.45187	-15.752	6.90963	-21.29
1169	12.6239	-11.507	15.0091	-6.947	9.77013	-9.06	8.58816	-22.708	10.4962	-12.034
1170	12.7903	-6.845	5.92028	-3.795	11.0139	-11.284	12.6451	-1.788	10.519	-10.551
1171	11.7098	-10.342	8.37231	-2.164	12.4739	-0.693	10.6609	-14.125	10.485	-15.099
1172	11.1475	-9.773	8.75601	-7	10.9869	-13.311	9.27937	-19.613	11.6975	-3.103
1173	11.4618	-4.122	3.5496	-12.636	10.0189	-11.782	14.0532	-4.518	9.48205	-10.842
1174	10.5658	-10.406	7.27351	-11.425	10.8897	-12.063	8.89912	-18.16	11.1219	-6.361
1175	11.9831	-8.249	14.1389	-13.714	10.2027	-13.526	12.1338	-10.286	11.2166	-14.249
1176	7.47327	-8.67	13.6303	-14.832	11.6801	-10.893	8.99591	-3.645	10.2928	-4.537
1177	13.8165	-11.401	8.44787	-10.067	9.86127	-6.673	13.5249	-8.106	4.12047	-11.609
1178	11.5896	-15.989	15.5284	-10.198	1.96378	-25.859	10.1516	-10.632	9.57522	-15.721
1179	4.59353	-8.282	6.89273	-13.288	11.8408	-12.519	12.4759	-8.965	12.4419	-8.071
1180	12.2911	-9.544	14.2805	-10.071	10.3359	-12.765	8.18801	-9.812	9.26655	-12.162
1181	9.73431	-11.8	6.50853	-14.285	10.3994	-5.775	9.42472	-9.227	5.04218	-12.937
1182	10.0543	-13.744	12.1218	-13.707	11.8761	-8.925	6.25087	-20.186	6.23664	-13
1183	6.62927	-21.081	12.9877	-7.306	5.84848	-8.365	10.8666	-12.231	8.93282	-21.405
1184	10.7219	-11.84	16.8877	-4.674	11.1292	-9.941	13.9504	-9.518	8.79861	-7.386
1185	9.18364	-6.234	12.0615	-9.191	9.77379	-9.445	10.0589	-0.871	5.6797	-15.95
1186	11.0218	-11.58	17.3066	-6.104	8.75608	-0.144	6.61875	-14.332	12.888	-5.874
1187	10.2309	-12.628	15.216	-9.224	9.87795	-18.219	9.97691	-12.948	11.2053	-6.819
1188	10.6666	-18.53	10.6589	-11.303	7.98165	-12.003	9.72592	-7.915	10.6801	-3.811
1189	11.5498	-7.91	14.9956	-9.283	9.88804	-2.825	12.6078	-9.237	9.45459	-6.088
1190	10.1091	-12.614	12.9843	-9.253	10.5739	-6.863	11.2883	-16.515	8.07293	-9.024
1191	8.91866	-11.502	16.3721	-2.531	8.59548	-15.249	11.3282	-9.25	5.79946	-11.583
1192	9.75875	-15.643	16.8201	-11.362	7.54581	-18.268	11.5579	-14.635	13.4505	-4.462
1193	11.7543	-18.681	14.2199	-12.175	10.4222	-15.474	8.17365	-9.161	11.9533	-6.519
1194	11.7671	-16.3	15.3057	-12.294	12.415	-4.047	11.309	-7.529	10.0936	-9.969
1195	9.90134	-20.021	13.7308	-13.73	10.1613	-16.268	11.7045	-13.749	3.59676	-27.398
1196	7.91744	-15.237	15.3992	-8.735	10.6453	-20.086	10.9158	-12.298	9.96516	-10.578
1197	9.50555	-8.194	9.39417	-13.092	10.1461	-18.906	11.7689	-3.379	8.90952	-1.848
1198	8.70834	-12.712	10.9588	-13.132	11.2374	-8.195	7.13661	-13.353	7.82654	-16.811
1199	9.28681	-15.416	2.63276	-7.85	11.0591	-4.859	18.1084	0	10.6479	-6.872
1200	10.8995	-13.186	14.5111	-17.854	10.5386	-15.304	9.41188	-16.965	10.0194	-8.167
1201	9.56845	-12.76	14.575	-12.984	7.50263	-14.617	10.5359	-9.855	9.40683	-2.953
1202	10.5396	-9.504	10.8965	-12.104	9.99366	-15.624	13.0629	-5.981	8.6896	-25.437
1203	9.6278	-14.333	14.587	-11.089	11.414	-8.442	11.969	-6.779	8.98525	-14.455
1204	11.3232	-15.703	14.4344	-4.878	9.20364	-11.876	13.1165	-7.337	12.9365	-9.078
1205	10.2155	-16.094	14.0405	-7.955	11.3973	-0.33	14.567	0	12.0046	-8.506
1206	9.78637	-4.734	13.6281	-6.388	11.089	-3.56	11.5078	-7.306	11.3886	-9.514
1207	11.3398	-10.929	12.2216	-9.447	12.5415	-10.011	8.37074	-5.914	9.20084	-19.357
1208	8.16527	-9.273	10.3524	-14.632	11.1662	-7.953	18.4532	0	13.0361	-4.498
1209	10.102	-5.129	8.00399	-3.811	9.44523	-6.667	9.27157	-13.217	6.18598	-5.785
1210	11.0583	-12.718	15.8233	-0.136	10.0939	-6.745	13.7779	-2.769	13.3473	-7.799
1211	9.08164	-16.323	9.96902	-6.738	10.2101	-16.35	13.1767	-8.989	11.8971	-9.774
1212	11.5179	-12.211	13.3877	-15.692	7.70967	-0.468	14.1714	-0.079	13.9984	-6.302
1213	10.1454	-7.064	9.4523	-17.076	12.4898	-14.48	14.0063	-6.809	9.33907	-16.632
1214	8.75299	-17.026	16.3418	-1.254	3.92718	-16.436	9.78675	-7.052	11.0966	-11.362
1215	11.2184	-18.581	12.3694	-10.761	10.8944	-12.746	11.8985	-18.101	8.66682	-10.425
1216	9.34595	-24.227	10.9522	-16.716	9.53193	-15.684	7.48879	-16.293	12.4765	-5.891
1217	7.92401	-10.197	16.7697	-16.535	7.10725	-16.126	7.80778	-5.418	9.81939	-11.55
1218	10.3678	-8.229	15.3465	-5.307	10.1964	-2.221	6.91251	-12.468	11.0344	-7.798
1219	11.9292	-9.078	14.7218	-17.887	11.6076	-16.662	12.6718	-4.241	9.93886	-9.153
1220	8.24281	-16.078	15.5719	-17.64	7.16201	-15.262	7.40147	-8.856	8.60719	-10.546
1221	12.8485	-9.666	13.2907	-22.863	7.3982	-9.655	10.9316	-9.888	8.2782	-7.169
1222	11.5712	-15.797	14.8544	-5.911	11.1261	-17.749	7.69491	-16.262	9.07354	-7.776
1223	12.145	-7.502	11.9034	-2.305	11.9082	-11.927	13.8748	-3.654	11.766	-10.001
1224	10.0485	-4.661	15.0196	-14.62	9.67821	-5.12	9.80402	-7.476	12.2399	-7.17
1225	11.6842	-18.29	16.6593	-11.146	11.0844	-5.125	9.72032	-10.362	23.9388	0
1226	9.81674	-18.646	12.3911	-7.29	6.99979	-15.413	10.4563	-5.887	12.9363	-11.122
1227	7.55343	-14.036	15.5174	-4.481	2.29312	-15.635	7.28145	-15.924	12.487	-7.737
1228	8.16382	-10.211	13.8273	-13.333	7.39859	-8.595	13.6075	-10.383	4.3813	-18.545
1229	10.2577	-11.653	15.8259	-7.894	9.76003	-2.796	7.54175	-8.906	10.6015	-5.478
1230	11.8294	-12.649	13.8575	-17.571	6.64553	-10.649	9.89507	-4.131	5.77452	-13.029
1231	10.344	-10.323	12.5804	-18.373	5.47536	-6.887	15.2767	-4.036	9.16093	-15.077
1232	8.59596	-8.416	11.6816	-16.057	10.3042	-8.841	12.2719	-10.792	12.3052	-13.073
1233	11.9698	-5.424	15.3116	-6.91	9.15705	-12.249	6.01858	-16.137	12.0526	-11.021
1234	8.15152	-18.261	14.4321	-7.608	11.6068	-7.679	13.6397	-9.159	7.21239	-26.475
1235	12.06	-7.277	12.2601	-15.893	7.55986	-3.758	14.3703	-4.919	9.38804	-12.459
1236	10.6064	-11.677	13.705	-13.186	10.7401	-7.342	6.9296	-9.278	14.0161	-10.095
1237	10.9909	-11.04	14.1358	-5.744	13.2238	-8.536	6.35756	-13.815	9.86872	-16.362
1238	10.1404	-13.893	13.444	-7.263	8.99258	-11.001	11.5282	-7.586	12.8761	-4.337
1239	5.98883	-18.325	10.33	-21.01	12.1546	-11.897	11.4956	-9.312	11.012	-7.651
1240	9.36996	-7.523	9.8801	-21.488	7.77682	-14.341	12.562	-6.245	9.9477	-13.079
1241	11.0829	-13.446	13.3872	-4.779	7.98517	-1.757	12.1517	-9.58	4.32853	-15.632
1242	11.3308	-6.503	7.90493	-10.491	11.2597	-15.781	13.2253	-8.339	10.4056	-8.608
1243	10.5922	-8.433	15.1246	-14.644	8.36293	-7.583	9.86748	-16.411	15.1206	-3.516
1244	7.98544	-15.661	14.9571	-8.814	11.2881	-8.663	11.1037	-10.855	7.36938	-16.946
1245	8.99467	-12.828	13.0472	-15.356	10.148	-8.925	11.9947	-5.981	9.98933	-10.257
1246	12.576	-16.687	14.4303	-19.932	7.72928	-11.815	9.29133	-16.953	11.9409	-3.249
1247	7.99129	-13.358	14.0739	-21.131	11.0764	-14.15	11.2647	-0.167	11.7689	-7.945
1248	8.54551	-22.977	12.9179	-10.152	11.1402	-14.915	4.10406	-11.732	11.2304	-4.554
1249	8.49681	-8.94	12.1345	-1.029	1.84891	-24.81	12.5966	-13.692	10.1265	-10.152
1250	14.6822	-2.602	9.3615	-10.131	12.0578	-16.294	13.9706	-7.807	7.34462	-21.717
1251	10.0849	-11.411	16.9563	-9.934	11.5782	-6.977	11.6218	-9.597	8.15873	-15.324
1252	11.5038	-18.272	7.89403	-6.724	10.9101	-12.67	8.40011	-6.08	3.55161	-21.106
1253	8.72615	-9.115	14.8677	-12.921	11.6732	-13.77	11.2481	-8.865	32.6956	0
1254	11.4153	-15.913	15.5804	-2.624	10.2466	-15.422	15.3889	-0.083	11.307	-13.915
1255	11.1496	-8.545	11.5527	-22.44	7.39293	-18.315	8.67845	-3.655	14.1151	-8.604
1256	7.29883	-13.892	14.168	-14.001	6.10143	-12.038	10.0651	-7.939	24.4033	0
1257	13.101	-21.291	14.7035	-9.115	8.02149	-6.666	14.3467	-8.175	12.7226	-3.837
1258	8.21587	-16.506	11.1344	-11.126	10.4581	-5.07	13.0919	-13	9.9658	-13.042
1259	6.65454	-8.168	10.7856	-5.207	1.855	-23.09	7.07996	-13.744	11.2624	-11.013
1260	9.83765	-10.024	16.6055	-7.509	3.21558	-15.158	10.9763	-12.378	10.0028	-12.774
1261	8.90661	-7.484	13.5786	-1.215	10.89	-1.216	8.29339	-11.576	11.9664	-18.832
1262	10.7685	-9.237	10.5318	-13.246	10.1006	-9.077	10.7342	-6.843	4.23445	-14.735
1263	11.5066	-17.367	16.3972	-6.905	9.62131	-9.153	11.2084	-7.148	10.663	-14.49
1264	11.7043	-11.038	10.5343	-7.044	10.6503	-15.507	13.3732	-7.222	11.3342	-4.415
1265	8.24386	-15.72	12.0999	-2.87	10.3641	-14.33	12.5004	-23.616	9.55682	-10.17
1266	10.7789	-8.586	17.1694	-8.759	10.666	-18.937	13.0195	-8.622	9.03891	-17.603
1267	9.51849	-9.277	10.4964	-10.724	7.20149	-16.066	12.3005	-12.099	7.15409	-18.307
1268	11.9414	-9.877	12.4706	-6.086	9.50217	-7.485	11.2384	-6.954	12.3358	-7.166
1269	6.48856	-15.206	10.3155	-3.866	9.98759	-12.645	4.94201	-6.557	10.6371	-5.706
1270	10.6456	-10.104	12.5858	-8.758	11.5877	-14.467	12.0701	-6.298	7.19091	-2.038
1271	11.6483	-6.153	11.0247	-2.07	9.12457	-1.201	6.66673	-13.185	11.9749	-6.535
1272	11.6723	-11.487	10.5627	-17.419	5.77639	-9.328	12.1036	-16.285	12.0525	-11.314
1273	19.1552	0	8.22718	-10.547	5.59464	-15.016	12.8332	-14.093	13.5457	-9.427
1274	9.96214	-10.167	16.5046	-13.462	11.578	-2.953	9.58352	-27.477	11.6813	-15.454
1275	9.06563	-14.285	9.02678	-9.37	11.7597	-10.152	6.72245	-7.804	7.09067	-27.457
1276	10.6746	-10.176	12.4975	-10.537	9.84272	-14.631	6.0297	-18.31	7.08353	-20.984
1277	3.49863	-12.728	16.4827	-14.784	10.1338	-10.527	8.17605	-12.269	8.40073	-14.582
1278	12.2831	-6.412	16.6435	-8.872	11.0278	-12.058	12.3016	-15.043	13.8513	-9.579
1279	7.63467	-13.975	14.6155	-7.264	12.1145	-11.72	15.112	-3.199	10.5015	-10.277
1280	6.85989	-0.584	15.3097	-1	7.35922	-16.67	10.9979	-6.738	6.57022	-7.836
1281	11.9553	-15.711	15.35	-12.145	9.40827	-14.737	12.0139	-5.847	10.1936	-12.251
1282	10.3931	-6.296	9.75912	-6.456	10.8418	-13.95	7.08259	-19.604	9.70091	-16.458
1283	12.6663	-8.955	12.1662	-16.618	9.64816	-5.95	10.546	-0.511	10.9483	-8.062
1284	3.79895	-15.275	12.5778	-18.978	7.69935	-10.647	7.31939	-12.861	8.36341	-6.471
1285	9.82587	-11.725	14.5509	-7.83	11.2986	-7.103	12.2701	-8.426	9.97822	-10.282
1286	8.8397	-14.722	11.0625	-6.996	6.56677	-14.987	10.8875	-12.288	13.9593	-0.268
1287	8.81563	-13.437	16.7504	-14.16	1.84929	-26.013	7.52604	-18.654	8.93564	-14.755
1288	4.4334	-4.775	15.4637	-12.284	11.282	-9.855	9.62512	-11.771	9.71572	-14.765
1289	8.68123	-9.42	13.2002	-10.509	7.75497	-2.074	11.9233	-11.429	10.694	-11.413
1290	8.05968	-15.013	9.40166	-7.992	3.84112	-14.819	12.2975	-7.666	11.3201	-8.058
1291	11.7805	-11.619	16.6442	-0.918	3.45027	-5.632	11.4102	-6.516	8.79479	-16.042
1292	7.93556	-15.855	13.9105	-8.91	10.5328	-6.248	8.82167	-7.773	3.38584	-26.959
1293	9.48392	-7.832	12.0558	-2.183	7.33676	-1.202	14.997	-7.493	8.36956	-15.617
1294	10.7064	-9.895	13.2147	-9.728	3.67904	-8.074	8.07556	-9.434	8.01843	-9.232
1295	12.8485	-14.914	16.5187	-13.628	8.83666	-1.166	6.74415	-14.141	12.795	-9.56
1296	8.08481	-14.218	7.56214	-17.629	18.2291	0	11.828	-11.298	9.94999	-13.355
1297	9.39319	-16.956	13.5895	-8.427	6.10586	-8.287	10.9356	-9.635	13.7052	-7.171
1298	9.12204	-10.918	16.9005	-10.447	9.06558	-5.327	9.94688	-18.149	7.6796	-21.431
1299	11.2883	-15.013	14.3222	-12.528	8.68076	-15.762	11.6383	-4.789	11.8122	-0.085
1300	10.6317	-9.599	13.0972	-5.856	11.3426	-20.135	13.6008	-4.259	7.52624	-15.033
1301	10.752	-12.012	9.77063	-5.266	11.1084	-11.674	8.96294	-24.791	10.8333	-17.485
1302	12.8823	-15.212	16.4906	-8.147	8.24357	-4.047	9.5553	-12.597	9.92339	-6.05
1303	11.8159	-9.936	14.8159	-7.354	12.1533	-8.146	7.27723	-12.664	13.5448	-1.892
1304	9.08098	-15.544	9.91199	-17.476	8.76342	-11.507	9.19998	-6.578	11.2952	-3.21
1305	12.182	-7.467	16.7106	-8.546	10.9284	-12.379	11.3062	-8.984	8.61587	-10.622
1306	11.1402	-5.613	14.345	-12.81	10.0905	-10.808	9.75299	-27.739	10.6642	-9.181
1307	12.1411	-4.49	16.4746	-11.328	10.7158	-19.371	12.3758	-15.818	10.4204	-9.026
1308	16.315	0	3.31512	-12.839	8.6613	-16.176	9.03502	-11.067	11.6291	-7.433
1309	8.60056	-9.368	16.1658	-2.648	10.968	-8.966	11.9023	-10.542	9.59485	-12.255
1310	11.8669	-14.37	3.53993	-11.775	3.07025	-17.874	9.19604	-0.526	13.2778	-8.358
1311	8.42902	-5.405	15.9168	-19.954	11.4889	-6.428	12.025	-7.876	10.9998	-11.908
1312	11.7353	-4.437	11.3615	-11.404	7.23654	-13.252	10.0381	-9.706	11.8497	-8.041
1313	11.362	-10.518	12.8031	-9.135	12.4185	-7.984	10.1877	-12.416	9.11446	-18.676
1314	10.9109	-12.815	13.2581	-6.769	6.04078	-10.171	10.9989	-12.471	9.94059	-12.293
1315	9.4623	-17.481	15.3869	-13.076	9.61553	-0.342	9.87748	-11.351	9.51016	-7.985
1316	11.6874	-10.897	11.9976	-21.232	8.76234	-17.221	8.69847	-7.227	9.39397	-7.422
1317	12.2344	-11.854	16.7393	-11.045	12.3714	-12.099	9.75075	-12.833	11.8335	-19.456
1318	11.8456	-12.95	10.6	-7.319	11.5227	-5.331	12.0842	-5.801	10.9577	-20.888
1319	10.9497	-12.373	5.20114	-10.2	8.23058	-12.419	11.1108	-15.026	13.1118	-5.325
1320	14.2531	-0.006	11.7547	-10.744	6.50085	-14.203	9.60808	-5.909	11.4401	-18.411
1321	1.78366	-28.373	14.3436	-7.594	12.2014	-10.112	11.9958	-15.268	5.91176	-18.418
1322	8.15376	-5.828	12.8114	-6.381	9.88469	-12.404	9.12199	-5.715	11.9043	-16.342
1323	7.9677	-6.57	15.0515	-9.623	6.54945	-6.516	11.1411	-1.474	8.90326	-22.5
1324	11.5921	-10.269	10.465	-20.137	10.7025	-10.868	13.6246	-3.625	7.67891	-24.827
1325	11.6904	-7.568	9.99063	-7.296	7.19202	-9.338	12.9089	-5.892	10.978	-4.36
1326	10.8751	-15.845	15.8973	-9.775	8.29852	-14.708	10.2485	-11.143	10.0122	-12.023
1327	13.8304	-4.152	16.7934	-12.215	10.2615	-11.461	11.1392	-9.499	8.82438	-15.74
1328	11.0598	-13.682	13.5795	-9.733	9.63869	-6.453	10.9382	-6.574	4.49302	-16.093
1329	10.5199	-10.829	7.25011	-10.2	9.97002	-2.393	8.38595	-16.609	12.0952	-9.605
1330	5.68582	-20.629	15.14	-18.628	10.5359	-12.46	12.1972	-9.095	21.3716	0
1331	7.9474	-6.421	8.05723	-10.036	11.3456	-13.416	7.30074	-8.945	9.64478	-9.118
1332	10.073	-6.806	11.9486	-12.189	9.15685	-9.764	6.22617	-18.95	9.34472	-6.645
1333	8.37724	-14.176	11.2269	-13.96	12.321	-7.828	9.71817	-9.04	5.80314	-12.466
1334	8.76633	-8.96	12.9075	-10.603	4.32548	-2.349	11.2495	-11.981	5.46313	-20.895
1335	7.17277	-11.393	14.9013	-14.297	8.6915	-13.262	6.39486	-9.618	9.46276	-10.14
1336	10.9896	-14.815	17.3654	-19.619	6.66234	-14.775	7.04946	-6.861	8.77385	-18.061
1337	11.4726	-5.421	15.7985	-6.662	9.65173	-12.405	10.0159	-10.729	14.4441	-0.414
1338	10.7596	-11.797	12.814	-10.101	10.6744	-12.06	4.91854	-14.105	7.89886	-13.473
1339	9.44268	-3.469	11.3426	-15.644	5.20206	-7.429	11.1267	-18.87	11.8444	-6.288
1340	9.30455	-12.01	16.0662	-3.389	6.95695	-13.308	14.0282	-8.55	15.2343	0
1341	13.1566	-13.659	15.6294	-9.63	3.58029	-16.289	10.8425	-10.907	9.90363	-17.813
1342	9.07168	-3.006	16.493	-13.06	24.9367	0	15.2723	-3.43	7.08169	-22.631
1343	11.732	-11.561	14.3338	-13.22	10.2534	-12.57	10.3835	-13.267	7.71983	-17.898
1344	11.8824	-6.794	10.932	-15.602	10.8095	-5.073	10.4539	-13.226	10.0645	-12.261
1345	12.4799	-13.202	10.6425	-2.915	9.83944	-10.964	10.9153	-14.931	10.1798	-10.465
1346	10.3102	-12.42	11.2161	-5.529	1.85193	-21.975	12.5985	-8.239	10.1998	-6.887
1347	11.317	-14.158	16.034	-14.936	10.4379	-20.453	11.2763	-9.789	9.94046	-11.106
1348	12.4433	-10.995	17.0574	-6.297	12.401	0	12.1685	-14.093	9.33636	-10.387
1349	7.76514	-14.946	16.2999	-11.043	10.4119	-13.576	13.7138	-6.299	9.89196	-9.957
1350	9.22453	-9.572	11.7379	-11.644	11.6803	-10.463	7.24962	-23.127	11.642	-0.214
1351	9.9292	-8.917	13.9498	-2.685	11.6111	-11.403	10.1567	-11.634	11.0801	-12.779
1352	17.2406	-0.916	16.6437	-7.861	8.68262	-19.182	13.4991	-9.278	10.9864	-12.074
1353	11.0097	-11.282	16.2367	-5.813	2.79036	-11.04	12.0749	-11.143	4.09769	-10.082
1354	10.425	-12.282	8.10395	-22.219	10.0802	-3.985	7.90568	-16.002	8.85965	-21.872
1355	12.858	-7.338	16.9691	-13.876	12.0663	-16.39	11.2349	-16.731	10.4464	-9.457
1356	13.419	-9.857	12.5971	-11.768	11.0089	-5.81	4.65014	-16.528	10.1634	-6.687
1357	8.36283	-9.603	11.1327	-3.56	12.5612	-4.921	12.8087	-12.267	11.7599	-8.98
1358	11.0781	-5.899	12.9321	-15.305	8.65723	-18.116	11.7494	-11.447	8.874	-20.734
1359	11.2045	-10.799	13.3786	-14.74	4.00369	-6.304	7.10357	-12.019	8.21681	-13.918
1360	8.47199	-10.703	13.7104	-10.616	7.39324	-17.912	4.1106	-10.018	10.0219	-18.772
1361	11.4793	-10.999	12.0321	-5.571	8.98953	-18.214	9.53767	-29.836	11.7281	-6.415
1362	12.6586	-17.876	11.138	-6.783	10.4237	-14.159	7.04642	-6.348	9.32658	-14.619
1363	10.7691	-10.878	11.7964	-11.136	11.7958	-14.954	11.1018	-15.455	11.3298	-2.722
1364	11.112	-10.756	11.6996	-12.706	10.9809	-15.23	11.9148	-11.266	6.97569	-19.93
1365	10.2037	-13.755	13.67	-10.582	11.1317	-8.135	12.2771	-7.282	9.752	-4.03
1366	9.83603	-13.784	11.6821	-4.59	10.14	-7.869	11.6232	-16.07	9.48801	-18.35
1367	8.39273	-8.906	14.6003	-1.705	9.39947	-11.604	6.41848	-12.376	10.3928	-7.752
1368	19.9479	0	6.82494	-2.024	10.3337	-13.849	8.94114	-7.22	9.60262	-21.819
1369	11.1427	-10.339	14.5779	-1.545	5.82791	-16.252	8.38414	-5.792	12.6953	-1.257
1370	9.88891	-9.093	15.5592	-13.242	11.0658	-11.686	7.90138	-6.345	8.96521	-21.44
1371	9.46775	-14.198	20.1399	0	9.52125	-12.968	11.1532	-12.222	10.5423	-14.978
1372	11.6848	-12.023	13.6955	-8.525	10.5123	-13.952	14.0775	-6.963	20.6675	0
1373	11.3369	-11.111	12.163	-8.55	6.79997	-13.329	13.0331	-12.558	9.86249	-13.922
1374	7.97088	-14.999	16.8904	-10.266	8.86872	-16.065	9.50474	-24.187	13.0211	-9.6
1375	11.2547	-9.429	8.28383	-16.121	10.352	-8.274	10.8835	-12.855	10.8119	-14.884
1376	11.1627	-11.823	11.8215	-6.24	11.5121	-6.728	10.8751	-13.233	9.2775	-9.361
1377	11.6523	-6.672	16.8996	-9.055	10.3846	-20	9.097	-8.964	28.6474	0
1378	10.9438	-9.978	11.1703	-8.844	9.60575	-6.691	5.63129	-18.597	7.11693	-17.243
1379	11.7025	-16.785	11.8141	-10.248	6.5211	-13.688	11.692	-13.747	9.77834	-14.443
1380	8.29712	-15.843	17.3314	-6.099	10.5847	-11.143	10.077	-9.853	10.8817	-8.277
1381	8.09287	-10.088	14.0964	-13.669	8.67093	-14.062	7.89452	-6.631	11.7477	-8.305
1382	9.92352	-12.544	6.63995	-10.4	10.5592	-12.939	9.57035	-20.836	11.3102	-10.726
1383	12.459	-17.614	10.7363	-5.454	11.5647	-14.657	8.72945	-16.752	10.5007	-7.727
1384	11.8844	-21.802	16.2906	-7.665	11.4317	-10.755	11.3036	-17.362	10.3569	-0.876
1385	10.5164	-9.259	9.31167	-6.814	9.05371	-10.083	8.44957	-4.605	11.0007	-8.28
1386	11.8994	-11.588	12.8978	-9.587	9.49093	-13.901	11.1519	-10.519	13.7467	-11.934
1387	12.7312	-5.783	9.5773	-4.883	9.77905	-8.574	4.20884	-14.875	9.39604	-8.066
1388	11.7205	-14.326	17.1532	-11.898	12.2688	-1.569	12.792	-5.97	12.3972	-3.604
1389	11.6949	-7.246	12.3335	-3.243	5.58004	-18.529	9.5148	-10.638	8.76004	-19.519
1390	10.4336	-9.388	14.9788	-17.398	6.90602	-12.818	5.55306	-13.369	10.0023	-24.011
1391	7.71103	-11.988	11.5664	-15.07	9.97793	-8.098	9.11317	-6.291	9.94524	-9.95
1392	5.4673	-11.077	11.5494	-2.544	6.58243	-4.933	6.40488	-10.35	10.4932	-6.102
1393	11.56	-9.79	9.76603	-12.504	9.39773	-5.404	11.6961	-3.014	10.1189	-8.47
1394	9.87885	-15.296	16.6346	-7.151	8.84882	-15.002	11.2785	-6.402	8.79345	-10.963
1395	7.37511	-17.689	9.22534	-9.729	8.61223	-0.374	7.86052	-19.215	8.76462	-8.707
1396	11.9016	-3.845	6.62588	-15.234	6.38401	-9.596	10.3277	-11.522	9.19131	-8.052
1397	9.71653	-15.352	12.5341	-9.334	16.7072	0	10.6402	-11.797	11.5234	-6.785
1398	10.1691	-6.211	13.9835	-14.641	10.6154	-12.001	10.6881	-9.934	6.99524	-8.821
1399	12.2745	-23.69	10.3099	-8.137	4.97999	-17.719	12.1108	-12.763	11.0568	-14.144
1400	13.7463	-6.221	17.271	-4.312	8.65263	-9.289	9.01357	-10.011	10.8127	-5.096
1401	10.1364	-15.262	11.0851	-7.832	7.61552	-13.851	14.5981	0	13.3856	-4.903
1402	11.3769	-9.81	9.16361	-6.993	7.98073	-3.408	6.30355	-12.33	11.1622	-9.031
1403	9.59688	-3.715	16.2377	-2.43	9.33746	-6.32	12.7668	-9.903	9.98078	-7.974
1404	11.4785	-8.801	12.4084	-3.678	12.0743	-8.287	6.89468	-10.934	9.99658	-9.705
1405	10.9089	-12.295	13.4508	-17.841	11.1351	-11.901	13.2433	-13.191	11.6386	-6.685
1406	7.70406	-10.26	12.6156	-6.809	10.6414	-12.848	11.4943	-0.727	10.8877	-10.4
1407	15.1262	-2.544	9.69734	-4.793	6.74911	-13.279	9.4334	-5.547	14.9305	-6.575
1408	10.1668	-14.168	13.4467	-7.924	12.8636	0	11.8007	-10.008	11.4061	-13.881
1409	12.6911	-11.843	15.0205	-11.934	10.2424	-10.206	10.8473	-7.963	9.1285	-10.744
1410	5.31813	-16.105	9.11889	-10.414	8.98326	-11.678	12.1668	-7.691	12.2613	-4.17
1411	12.3791	-4.081	15.7436	-11.585	7.8444	-11.119	11.5176	-19.947	18.5805	-3.511
1412	10.1387	-8.68	8.50568	-8.856	10.8734	-8.483	4.84431	0	11.0631	-7.503
1413	12.0419	-7.34	15.6733	-10.129	13.5844	0	12.5004	-7.342	13.6038	-9.379
1414	9.90858	-7.679	15.6788	-2.355	10.0543	-8.627	5.66932	-5.1	11.1617	-13.878
1415	9.85361	-14.882	12.5272	-13.01	10.7882	-10.123	8.28168	-12.165	6.49413	-9.91
1416	5.07861	-13.089	7.05554	-7.335	1.78277	-21.099	8.64122	-5.779	11.504	-0.512
1417	11.4956	-10.233	16.2557	-12.363	7.09529	-13.156	11.426	-13.648	13.8194	-9.673
1418	10.5088	-2.147	13.6121	-20.089	9.35822	-9.853	13.8357	-5.783	9.3461	-14.463
1419	8.76001	-7.579	16.4324	-8.031	8.69005	-12.163	13.0491	-13.486	10.4872	-21.239
1420	9.03136	-14.886	13.3121	-11.112	12.3451	-12.99	12.5651	-9.616	11.3835	-6.765
1421	12.2731	-17.427	13.8893	-5.519	8.49413	-15.102	7.89052	-13.089	16.6481	-0.013
1422	7.04923	-10.001	14.2255	-4.897	8.6663	-17.672	7.40793	-9.944	11.0855	-13.307
1423	10.7974	-8.676	13.2949	-15.432	13.0889	-2.162	12.6949	-6.564	9.66339	-23.282
1424	11.3942	-12.196	7.09143	-10.11	13.2878	0	10.2487	-8.52	11.4881	-7.121
1425	12.57	-5.835	7.49381	-9.422	12.5745	-3.087	9.17025	-10.682	3.95317	-16.744
1426	9.95228	-17.753	12.9265	-2.441	9.14168	-0.393	13.248	-2.595	10.9621	-11.396
1427	13.7784	-8.715	9.913	-6.911	10.7545	-12.765	8.88095	-21.615	7.29674	-21.233
1428	7.73673	-17.61	13.0726	-14.434	7.53672	-12.503	8.58703	-23.572	11.0841	-11.345
1429	11.3403	-12.201	12.4272	-15.596	10.6846	-9.462	12.2389	-5.471	9.09178	-11.611
1430	12.2776	-11.306	12.8674	-12.627	9.84673	-17.381	7.47675	-8.449	10.2539	-6.481
1431	8.35233	-3.024	14.5292	-12.908	10.5148	-9.349	7.8697	-18.131	10.8913	-15.509
1432	9.46564	-6.159	11.9935	-6.924	9.2928	-20.391	7.68981	-1.943	8.60254	-9.116
1433	9.65725	-10.31	7.37991	-4.81	10.3343	-6.811	12.5772	-0.742	8.88501	-19.676
1434	8.15784	-12.893	15.0813	-10.102	10.5106	-8.708	12.2126	-8.561	10.5943	-8.93
1435	12.0825	-10.846	5.18829	-13.174	10.2201	-10.381	12.9238	-9.886	34.5555	0
1436	7.83243	-6.53	10.969	-18.102	10.1865	-16.418	9.51079	-21.218	9.84039	-11.147
1437	11.1727	-15.194	13.1175	-19.749	10.3625	-8.259	11.5437	-7.212	8.72742	-16.569
1438	11.18	-12.646	14.7612	-13.881	10.3982	-6.836	14.0134	-1.309	13.5112	-7.889
1439	9.85637	-13.48	5.15322	-12.346	11.1073	-8.919	11.5456	-4.893	12.9331	-7.182
1440	11.2358	-8.264	10.7791	-3.472	7.16338	-17.402	11.9078	-5.255	8.82745	-11.162
1441	11.0183	-9.656	12.9343	-14.955	6.3402	-10.616	11.4809	-14.763	9.97063	-16.412
1442	11.2134	-9.266	6.388	-7.755	8.87601	-15.464	16.3408	-0.146	10.0686	-9.197
1443	13.1154	-12.899	17.3974	-13.936	6.76992	-14.982	7.74165	-11.291	10.9538	-9.125
1444	10.8142	-16.3	10.3244	-12.387	11.7371	-11.421	9.50166	-2.705	12.1059	-9.821
1445	10.3134	-2.77	16.4449	-11.944	11.3622	-4.524	12.1985	-0.092	9.86054	-17.826
1446	10.9575	-12.28	12.823	-13.132	45.7335	0	8.8546	-17.98	7.97478	-16.766
1447	12.6028	-13.91	12.8641	-8.697	10.7261	-8.838	13.6351	-7.741	16.8455	0
1448	11.9816	-12.404	12.9853	-0.002	10.3295	-13.773	11.6905	-3.898	10.3577	-9.331
1449	13.3554	-9.89	11.4965	-10.384	10.2379	-7.522	11.7737	-10.451	12.2028	-2.385
1450	9.75339	-5.294	14.2136	-10.181	9.21466	-7.441	10.4439	-7.992	7.30227	-24.126
1451	11.642	-7.021	13.7097	-13.382	9.6269	-6.133	10.0707	-12.189	10.7828	-8.429
1452	11.013	-3.381	15.9634	-7.653	10.812	-10.583	8.97565	-5.789	11.7821	-10.12
1453	4.07224	-22.048	10.0936	-9.025	7.56141	-15.86	11.362	-10.294	4.02541	-20.761
1454	8.58356	-4.242	15.3965	-19.51	11.2714	-14.548	8.80145	-10.263	7.12432	-18.027
1455	13.8973	0	11.6443	-13.371	4.88209	-8.685	13.6283	-0.046	6.99748	-25.749
1456	11.511	-12.234	12.2126	-14.025	9.6801	-11.327	4.43296	-2.899	9.13405	-7.332
1457	8.46691	-9.525	15.58	-14.156	4.22429	-10.394	8.45988	-9.796	11.1104	-11.3
1458	11.5783	-11.703	6.84725	-3.034	7.565	-7.273	10.6115	-10.345	10.612	-12.41
1459	14.791	0	9.18912	-10.317	6.68276	-13.567	8.82397	-4.538	9.14231	-14.335
1460	7.53706	-13.08	15.3105	-10.104	12.1426	-15.168	9.79011	-13.204	8.05445	-13.983
1461	12.2877	-5.366	14.2842	-7.973	10.6069	-3.309	8.80872	-8.661	9.7697	-18.914
1462	12.4405	-8.773	16.5124	-5.232	10.5507	-10.003	10.3723	-10.053	8.26646	-15.284
1463	13.5202	-0.681	14.9997	-8.266	6.32331	-12.349	8.6843	-6.18	7.71191	-19.403
1464	8.63181	-10.967	10.6229	-12.808	11.8651	-13.383	11.1756	-7.747	11.1372	-8.034
1465	11.2768	-13.542	17.1732	-15.412	10.3946	-2.827	6.6463	-18.13	10.9381	-6.884
1466	8.32846	-13.852	13.9188	-14.714	10.3892	-12.698	6.56157	-5.278	9.24932	-18.467
1467	9.48377	-6.958	11.6342	-12.419	10.5145	-8.311	6.63382	-9.302	13.6317	-10.381
1468	9.73411	-12.234	9.25761	-12.463	11.035	-5.981	7.25844	-12.028	11.5945	-12.652
1469	11.4758	-7.737	17.156	-14.374	10.1289	-7.361	11.8804	-14.146	8.78299	-14.623
1470	8.89246	-22.196	12.0867	-4.942	10.2041	0	11.3875	-10.663	10.0285	-5.925
1471	11.055	-15.915	16.965	-8.551	8.26986	-17.135	6.64677	-16.987	11.1965	-16.698
1472	11.6704	-8.544	11.1961	-6.691	11.4242	-11.325	8.52635	-10.196	9.60753	-13.772
1473	9.87829	-9.663	13.3984	-13.856	9.63933	-17.227	7.88278	-14.083	8.75229	-22.608
1474	10.0597	-14.779	17.5468	-12.319	8.70148	-17.556	7.7116	-11.853	74.5654	0
1475	8.561	-12.477	16.1355	-10.235	7.13186	-0.174	11.6587	-9.236	11.7971	-5.706
1476	9.94255	-11.81	16.8472	-8.287	9.73769	-8.617	9.62514	-16.595	9.14505	-11.193
1477	10.3723	-11.808	16.5431	-8.059	12.7099	0	7.24197	-17.909	9.92121	-10.275
1478	11.8197	-4.747	14.2721	-8.004	11.775	-14.198	13.86	-6.697	9.92444	-10.627
1479	10.3408	-17.062	11.1861	-19.555	8.96357	-9.221	4.65545	-6.132	13.96	-3.067
1480	4.41564	-15.81	7.72699	-12.402	8.37477	-11.491	10.9056	-5.655	7.11441	-18.708
1481	10.7546	-19.181	5.37477	-14.824	9.86663	-12.455	10.7917	-6.236	9.90749	-7.789
1482	9.08925	-5.776	11.2323	-9.627	10.4882	-9.045	11.9732	-9.253	10.7532	-6.298
1483	9.59008	-13.952	11.6914	-7.667	11.5455	-12.782	10.8509	-8.908	8.50192	-7.093
1484	12.0902	-11.232	14.2367	-12.927	10.2935	-11.422	8.28414	-9.957	11.6541	-6.952
1485	6.93805	-12.64	10.7702	-2.423	9.10214	-12.755	13.2062	-12.585	4.06087	-19.624
1486	10.5687	-18.936	7.84745	-14.313	8.67456	-21.224	8.26713	-17.035	4.89271	-14.851
1487	10.893	-15.067	5.2722	-6.878	10.9056	-13.732	8.3253	-17.583	9.03753	-21.079
1488	6.93641	-20.159	10.0962	-20.578	10.9243	-9.761	11.3538	-5.916	13.1347	-4.021
1489	11.979	-6.021	12.5909	-11.355	10.0158	-15.995	11.8768	-8.375	9.85865	-22.831
1490	10.7572	-13.676	9.62032	-13.789	10.1303	-7.949	11.3586	-14.782	23.4255	0
1491	10.9732	-9.48	8.30998	-8.398	9.60177	-5.639	3.22155	-20.19	9.06779	-12.694
1492	8.11918	-6.863	9.90843	-19.494	14.0984	0	12.4871	-0.574	13.4718	-8.159
1493	9.75252	-9.692	15.8928	-9.377	10.9204	-5.347	9.99382	-7.706	8.18632	-16.456
1494	11.8886	-12.316	4.87416	-14.662	5.95914	-12.155	10.8373	-11.628	5.83432	-14.925
1495	13.5045	-12.532	7.74347	-9.614	9.07489	-12.196	9.67018	-9.237	13.2248	-8.01
1496	10.9388	-11.958	14.1932	-6.137	11.7287	-15.817	8.87067	-15.609	9.98588	-24.587
1497	16.8418	0	15.5721	-12.947	9.02634	-9.215	9.56451	-0.029	9.2807	-16.022
1498	7.19431	-17.229	15.0892	-15.136	6.64297	-0.185	3.64418	-7.386	11.4368	-3.948
1499	10.8241	-17.29	15.3727	-4.213	10.4011	-19.188	4.90606	-14.422	17.6967	0
1500	10.1749	-12.845	13.3486	-9.23	13.7394	0	12.4879	-5.537	3.69114	-29.324
1501	11.2087	-9.957	15.1392	0	11.4303	-3.875	10.9247	-16.436	12.4587	-8.623
1502	8.72987	-14.308	15.2932	-9.843	11.6656	-1.843	9.10579	-6.559	9.51292	-6.298
1503	9.51268	-11.418	12.5151	-3.977	10.5112	-10.761	9.37513	-9.483	11.4768	-15.202
1504	9.90747	-14.195	9.68062	-8.816	11.8815	-10.346	7.7026	-8.727	10.6002	-3.994
1505	11.1892	-24.356	12.6347	-0.159	2.99916	-13.221	9.13034	-7.41	4.28141	-16.795
1506	6.96116	-13.136	12.5997	-11.339	15.2827	0	11.1768	-16.64	4.66636	-18.473
1507	4.10503	-10.775	16.6122	-11.45	10.7201	-12.648	11.0965	-10.349	11.3714	-9.697
1508	11.1596	-14.935	16.5262	-14.344	10.4503	0	8.55981	-6.179	8.82105	-12.67
1509	10.8607	-9.753	12.2121	-16.218	3.18509	-17.755	11.9103	-8.967	13.904	-10.242
1510	11.4541	-12.667	16.5362	-12.992	11.6314	-9.434	10.8585	-12.325	8.93814	-8.453
1511	10.701	-7.426	16.1087	-4.989	10.6571	-6.496	13.8151	-12.735	11.4601	-7.913
1512	11.9527	-8.803	13.5443	-4.934	10.8195	-15.916	11.0227	-8.5	11.8726	-11.939
1513	11.5705	-12.896	6.85607	-5.301	8.22691	-16.71	11.0168	-11.041	8.41937	-14.759
1514	6.07147	-17.953	9.43002	-21.307	11.1137	-8.27	12.2803	-8.179	9.10936	-15.935
1515	10.8437	-16.432	14.8595	-15.345	9.39403	-10.721	11.0319	-22.049	9.49959	-3.741
1516	12.2658	-22.717	13.6315	-2.765	9.32742	-17.764	8.91402	-9.536	6.09103	-16.313
1517	10.0075	-21.1	10.4619	-5.727	9.9386	-9.559	10.6903	-12.696	17.2856	-0.192
1518	12.0657	-18.5	14.8477	-9.573	12.1287	-7.86	13.1238	-6.784	10.3186	-9.345
1519	7.55917	-12.711	12.3569	-8.37	10.5531	-0.458	12.2381	-5.64	8.72699	-23.397
1520	10.985	-6.972	12.375	-16.225	10.2826	-9.332	11.5755	-13.302	9.22006	-27.421
1521	11.5574	-10.271	12.4761	-1.342	11.4667	-4.764	11.2293	-4.276	11.569	-12.113
1522	14.8854	0	14.7249	-2.177	13.2401	0	13.1622	-9.593	11.9904	-13.477
1523	9.86709	-21.7	12.1108	-16.312	10.9543	-10.603	10.4231	-14.784	13.4381	-3.886
1524	11.1826	-23.741	13.1791	-9.657	9.58083	-13.662	11.8802	-1.163	12.0371	-5.203
1525	8.0071	-14.661	7.86013	-7.528	9.25261	-9.02	11.2038	-12.235	12.2291	-5.624
1526	9.14532	-18.74	14.521	-11.919	8.45413	-1.587	13.4147	-9.443	9.22461	-9.763
1527	10.0125	-6.635	13.6856	-12.612	9.11124	0	6.47954	-13.828	9.29177	-15.24
1528	9.82995	-11.111	12.9945	-12.446	8.49044	-18.854	10.8623	-16.72	10.714	-13.049
1529	11.963	-5.77	9.97654	-6.431	9.58337	-1.868	11.1528	-2.74	11.5464	-5.125
1530	6.79355	-9.811	15.1787	-16.672	8.95784	-12.591	12.1724	-16.634	10.7564	-18.746
1531	12.3521	-6.251	15.3736	-15.011	11.9956	-14.486	10.4918	-7.534	11.2824	-14.601
1532	11.9057	-7.141	16.5218	-14.897	11.0682	-5.564	12.8939	-6.566	6.6016	-11.887
1533	9.13119	-12.158	9.19104	-8.058	9.98972	-12.886	14.3822	-5.034	10.6067	-9.004
1534	9.19452	-14.515	11.548	-12.101	10.3152	-11.714	10.8198	-7.888	7.81136	-21.092
1535	9.3084	-19.985	15.7035	-13.598	3.45656	-13.876	11.0215	-12.804	12.4058	-10.184
1536	9.94796	-7.011	10.3121	-12.107	11.8742	-6.026	11.6961	-5.809	10.0895	-9.102
1537	12.6183	-9.139	6.64747	-10.001	7.68915	-3.703	8.46303	-10.274	9.98463	-11.735
1538	12.3214	-15.402	11.6903	-10.232	10.6943	-9.396	10.2278	-3.114	11.0198	-10.174
1539	11.3631	-9.979	15.409	-6.169	5.81918	-16.056	7.82045	-8.639	8.92652	-9.064
1540	9.60313	-10.685	13.1351	-3.99	7.05525	-9.775	9.92726	-6.918	11.8368	-4.381
1541	11.6992	-12.504	16.498	-10.975	11.0292	-13.7	10.8147	-4.157	13.7822	-10.703
1542	11.7971	-7.18	13.993	-3.782	11.595	-13.462	14.0118	-5.173	10.906	-7.737
1543	10.1049	-10.589	15.3296	-7.624	9.52151	-9.928	13.1323	-4.958	12.9492	-4.354
1544	9.99719	-11.825	13.2563	-19.693	12.0322	-11.477	9.67114	-14.986	10.8026	-18.056
1545	12.8738	-8.231	12.7031	-8.801	9.10033	-5.005	12.434	-5.968	11.7588	-9.721
1546	10.298	-14.886	11.1105	-15.463	9.65412	-15.569	6.8098	-19.147	7.95193	-12.839
1547	11.367	-14.157	12.6355	-13.133	14.6333	0	11.7252	-0.494	8.93359	-9.527
1548	13.1997	-8.159	15.5848	-11.654	10.1168	-14.482	10.9599	-12.198	3.25896	-15.777
1549	12.0674	-7.456	11.2751	-11.748	9.35198	-13.039	12.0282	-10.238	5.97514	-15.537
1550	10.6326	-16.853	15.0618	-5.567	10.5569	-13.552	6.93577	-10.934	7.73345	-11.418
1551	11.748	-14.128	12.086	-12.398	11.6371	-12.527	8.84435	-13.214	10.0359	-19.45
1552	11.7542	-11.772	5.38754	-6.524	10.8838	-2.812	12.9169	-0.909	9.64803	-4.359
1553	13.2701	-8.625	2.84417	-18.676	12.2112	-0.001	4.38246	-12.842	10.513	-7.327
1554	12.2564	-7.953	14.1069	-11.701	11.1111	-10.16	13.4619	-11.109	11.0777	-10.714
1555	12.0313	-15.854	17.5869	0	10.2056	-7.747	14.0578	-4.353	12.3911	-9.559
1556	11.6638	-12.01	5.08082	-13.884	9.7789	-14.056	11.7101	-12.718	8.85807	-9.5
1557	14.687	-0.153	10.8351	-11.749	8.89219	-13.138	11.6441	-11.475	10.5131	-7.634
1558	11.534	-14.669	15.539	-7.858	9.83069	-13.041	8.31306	-6.268	12.3222	-5.261
1559	6.42829	-15.789	3.7042	-10.977	11.1975	-14.707	12.2555	-10.327	11.853	-12.267
1560	11.1401	-11.122	16.9873	-18.014	10.0184	-1.883	10.9642	-13.304	12.0491	-6.887
1561	11.2041	-13.172	8.99961	-2.29	11.6173	-10.154	11.6391	-13.991	9.59808	-18.16
1562	10.3459	-7.269	9.02349	-2.475	13.3545	0	7.59788	-16.224	10.2634	-10.021
1563	12.0682	-10.597	12.367	-10.993	6.43205	-11.696	10.9445	-11.807	10.1369	-10.215
1564	11.8284	-8.559	15.9865	-9.941	10.9616	-4.013	8.99972	-9.379	9.52752	-16.714
1565	12.3039	-16.604	17.5108	-6.074	8.51483	-13.762	11.0309	-8.383	10.5344	-7.326
1566	12.5553	-5.943	10.7282	-11.953	8.61998	-9.167	9.42579	-21.503	12.9017	-13.136
1567	9.14422	-19.841	14.3279	-10.245	11.45	-9.371	11.8277	-5.879	7.15043	-23.033
1568	12.5227	-11.617	13.2898	-9.028	12.079	-17.878	9.86828	-8.583	10.3547	-12.755
1569	11.7441	-15.257	14.203	-13.73	9.42059	-9.48	6.80108	-14.913	3.41826	-15.844
1570	11.2595	-20.893	11.0111	-5.1	11.6775	-6.545	11.3453	-5.035	10.9895	-7.331
1571	12.7093	-15.169	15.6165	-7.086	5.73845	-6.235	12.508	-13.421	9.73567	-12.418
1572	11.5117	-14.22	15.062	-7.293	11.9718	-11.955	9.88732	-0.051	11.2798	-3.122
1573	11.2842	-13.41	11.1574	-2.753	12.3617	-0.671	6.38246	-15.629	11.7586	-12.112
1574	8.35954	-8.75	15.8647	-6.793	1.85299	-24.307	10.9251	-2.813	8.6294	-20.205
1575	11.5844	-5.012	14.8634	-10.89	10.193	-7.473	13.4244	-4.709	12.5212	-6.345
1576	9.49438	-4.216	15.672	-8.587	8.16647	-9.523	6.2027	-7.371	10.6602	-5.927
1577	8.43668	-10.319	12.0648	-13.228	7.26833	-16.06	12.8786	-9.816	10.6169	-5.992
1578	9.20705	-4.665	10.7626	-7.988	4.12835	-10.624	11.426	-6.89	5.8315	-9.355
1579	11.8374	-10.741	14.7049	-8.181	8.19184	-10.33	13.6598	-13.132	10.739	-13.83
1580	11.9726	-12.947	14.3734	-8.99	6.15873	-6.465	11.3008	-9.374	9.14717	-17.993
1581	11.3012	-13.401	13.8468	-3.155	8.83682	-10.071	12.7638	-6.365	9.08271	-18.091
1582	6.94192	-18.344	14.1341	-7.567	9.39659	-15.628	12.2025	-9.542	23.2708	0
1583	11.0336	-13.417	10.1862	-17.816	9.37891	-10.686	12.6667	-5.615	12.0632	-10.656
1584	12.7283	-13.414	9.48263	-9.576	11.005	-10.931	10.93	-11.584	9.32573	-6.047
1585	7.62741	-11.588	9.16699	-13.628	6.19206	-14.831	10.4016	-6.335	9.96458	-9.576
1586	10.4326	-14.706	16.8491	-20.851	7.71524	-13.405	13.6495	-7.947	14.6365	-5.362
1587	7.87236	-14.393	12.2872	-0.925	11.0801	-4.572	11.7605	-5.057	9.16596	-13.631
1588	13.8718	-4.45	12.7421	-6.729	9.44904	-13.867	13.9758	-11.947	7.42833	-12.875
1589	5.75602	-6.834	15.8566	-21.208	10.367	-6.024	11.0132	-3.226	9.24536	-18.635
1590	10.2463	-6.578	15.208	-16.818	12.4494	-14.937	9.85908	-10.553	10.7334	-13.679
1591	8.8994	-9.417	12.3751	-10.385	8.21743	-10.522	4.89591	-11.528	8.08334	-9.693
1592	13.4396	-10.629	5.05336	-13.029	4.52444	-14.312	7.00169	-9.637	10.3249	-11.939
1593	11.4448	-7.26	2.84926	-18.393	10.7842	-4.351	12.1121	-10.314	7.49974	-16.796
1594	9.30224	-10.277	17.3563	-7.154	9.03104	-13.617	7.55208	-10.26	10.5693	-13.694
1595	8.96072	-9.993	12.6284	-4.815	8.64777	-12.286	10.9476	-5.892	6.87904	-4.97
1596	6.75992	-15.787	13.5265	-6.478	9.32782	-10.44	8.22113	-21.708	9.45821	-13.284
1597	9.87829	-10.531	12.1649	-8.164	12.2883	-6.899	12.3629	-5.775	9.51873	-15.087
1598	8.17407	-10.833	17.7517	-16.115	3.08351	-13.626	7.20773	-10.053	7.54961	-19.109
1599	10.5322	-13.81	12.4665	-7.53	9.3691	-15.37	11.2629	-18.036	10.8437	-10.202
1600	9.49175	-14.308	15.1189	-14.707	10.796	-3.591	9.55445	-12.067	9.97164	-12.101
1601	7.24796	-21.017	16.4237	-6.02	10.7561	-3.53	10.4576	-11.731	9.33027	-8.801
1602	11.5171	-9.927	14.2625	-13.823	10.9022	-9.349	11.6431	-8.166	12.1687	-12.015
1603	8.80276	-14.462	12.7799	-13.576	8.07143	-13.23	9.25312	-14.436	6.40155	-10.813
1604	13.8205	-6.563	15.1078	-6.842	11.6146	-12.684	8.55478	-10.028	8.73681	-6.417
1605	11.4663	-10.521	9.45208	-6.578	5.4222	-10.18	9.56249	-7.984	8.89036	-9.716
1606	11.734	-19.626	12.5081	-13.826	8.3453	-2.003	10.2206	-14.61	21.4703	0
1607	10.8338	-7.405	12.8434	-4.566	11.7277	-13.453	10.2527	-3.414	9.63367	-12.315
1608	8.4642	-18.05	15.6914	-19.115	11.1803	-15.631	13.1242	-9.355	11.6881	-2.734
1609	11.8281	-10.592	15.6653	-12.489	9.51795	-5.514	12.5955	-5.814	12.3671	-5.041
1610	13.2823	-4.673	17.8532	-0.027	16.8983	0	8.71597	-2.427	8.65626	-20.177
1611	8.39027	-12.648	13.3015	-16.465	10.4862	-12.254	11.6789	-14.267	31.7487	0
1612	12.3083	-10.871	15.3275	-4.936	11.421	-15.987	7.40523	-17.857	7.84824	-15.504
1613	9.14623	-15.105	8.37509	-8.826	8.09801	-9.671	9.42716	-9.671	9.31711	-7.698
1614	9.30979	-15.237	15.0091	-18.469	11.8998	-16.419	7.99392	-10.154	7.01652	-25.009
1615	6.68058	-17.987	13.1753	-10.119	8.60634	-14.38	10.1599	-9.925	9.7563	-10.319
1616	12.2538	-12.619	11.9773	-6.47	9.79689	-9.091	10.5017	-17.885	9.46667	-15.786
1617	11.3428	-16.854	14.2262	-5.654	7.28183	-10.263	10.2258	-3.934	12.2025	-11.233
1618	2.75662	-21.84	11.8458	-13.361	6.57481	-13.41	10.8486	-4.076	12.2397	-15.185
1619	10.7253	-9.823	13.5542	-19.824	7.3309	-3.156	9.4181	-11.657	11.811	-10.867
1620	13.2606	-4.882	9.74507	-11.499	10.4874	-16.144	13.4821	-0.509	8.85903	-9.851
1621	7.59133	-15.509	17.0866	-17.657	8.3349	-16.106	11.3724	-10.196	7.48502	-7.984
1622	11.7359	-11.445	12.8353	-7.31	5.23042	-16.473	11.2781	-10.649	8.64196	-10.722
1623	12.6023	-16.754	6.93954	-4.729	10.8855	-10.087	9.66236	-21.551	10.9406	-5.371
1624	12.1319	-10.252	15.5233	-5.61	11.1214	-10.373	13.1598	-8.588	10.1478	-11.416
1625	10.9921	-12.225	11.2846	-17.761	9.61008	-6.393	10.1559	-15.384	8.88428	-10.716
1626	9.80042	-10.899	14.6252	-11.307	1.83924	-25.895	11.2792	-10.726	9.08807	-12.406
1627	11.151	-11.095	15.3021	-8.831	10.0008	-10.546	5.31189	-8.221	13.0118	-4.953
1628	12.5589	-9.82	16.0063	-13.988	10.9095	-1.292	11.0152	-13.741	11.9562	-17.391
1629	11.8172	-8.046	14.2247	-9.511	6.57666	-13.74	11.2385	-9.228	9.63494	-5.374
1630	10.9516	-11.762	12.904	-9.801	7.49685	-16.011	8.07076	-27.183	9.30026	-17.796
1631	8.53803	-23.015	14.3232	-1.775	10.0901	-3.031	12.8043	-6.294	11.6458	-8.368
1632	12.0404	-3.21	3.61225	-12.179	3.56894	-12.757	12.4726	-9.099	8.28782	-14.142
1633	10.0401	-13.876	15.0455	-16.148	6.99811	-14.053	12.6601	-3.93	8.02411	-21.925
1634	6.60039	-16.266	13.9388	-3.779	12.067	-9.316	13.7563	-8.652	11.4635	-4.893
1635	8.51365	-12.052	12.1386	-11.98	10.0353	-2.489	14.1436	-1.362	10.9317	-16.746
1636	11.8918	-10.903	9.62366	-3.575	7.21935	-10.461	9.13826	-5.314	14.3695	-5.129
1637	10.4784	-12.376	15.1129	-10.091	10.8907	-14.744	12.0573	-3.492	7.40363	-15.101
1638	10.4946	-10.687	14.2585	-13.201	10.2915	-12.837	13.0261	-13.384	7.02875	-7.108
1639	7.82433	-13.239	16.1341	-8.399	10.816	-16.483	11.3627	-13.264	9.35741	-13.061
1640	9.85218	-12.015	5.19384	-15.166	10.1708	-15.665	12.3322	-6.879	7.63223	-21.054
1641	9.94984	-15.687	13.0356	-18.124	7.39563	-3.412	12.4718	-6.445	9.51438	-12.477
1642	9.74004	-9.375	16.8239	-12.914	11.5998	-17.755	6.66217	-8.871	10.108	-10.156
1643	9.26929	-17.833	12.3	-15.243	8.14958	-0.03	8.55368	-17.677	8.74841	-8.036
1644	9.59062	-13.793	12.5404	-7.619	11.3782	-11.584	14.4153	-1.279	12.1315	-5.337
1645	11.8813	-16.876	12.5967	-15.896	11.8196	-4.656	11.3505	-11.504	11.7599	-11.394
1646	11.3295	-10.692	9.52439	-16.179	10.9377	-13.031	11.0675	-12.695	5.59196	-10.5
1647	12.6653	-12.466	12.6372	-7.195	11.191	-9.208	12.9648	-5.091	18.4278	0
1648	12.2662	-11.868	13.6254	-5.428	9.8109	-6.276	7.15661	-12.898	7.72674	-14.856
1649	11.1251	-2.589	12.6988	-18.247	1.87301	-25.024	11.7762	-6.137	13.3973	-11.3
1650	10.9444	-10.181	7.41623	-12.773	5.90037	-7.672	7.13621	-3.351	6.11746	-4.056
1651	7.21595	-17.668	10.7219	-6.762	10.5315	-7.822	12.8151	-8.334	11.695	-15.907
1652	12.3617	-12.571	15.5838	-15.249	10.3096	-14.89	10.9147	-0.294	12.0215	-13.349
1653	9.56152	-8.884	15.2418	-1.121	10.9791	-14.299	9.17315	-12.783	12.3953	-4.646
1654	12.5001	-8.299	4.50249	-13.685	11.3969	-9.135	7.85912	-15.12	11.1635	-8.562
1655	14.6188	-2.071	13.6679	-9.3	10.6271	-5.769	9.89859	-7.263	9.21975	-17.452
1656	8.30769	-13.264	16.2388	-20.537	10.2875	-14.364	13.0413	-7.301	8.94407	-11.985
1657	10.4175	-11.295	12.9043	-8.323	8.7169	-3.446	10.2239	-10.827	9.56133	-1.611
1658	8.72885	-6.446	14.858	-8.113	9.76346	-8.793	13.1351	-10.821	12.2245	-11.252
1659	10.4946	-8.535	11.3904	-12.958	10.1019	-6.717	11.755	-2.074	11.2588	-15.414
1660	10.5497	-6.852	11.5462	-14.631	11.2106	-13.408	11.7744	-10.449	12.9989	-6.951
1661	12.5906	-15.871	16.2934	-14.793	10.8759	-18.346	13.4502	-12.08	4.8436	-16.301
1662	9.64004	-8.602	14.3253	-7.81	11.5276	-13.892	7.35527	-10.707	10.6994	-9.847
1663	12.3579	-8.085	10.041	-19.233	6.74658	-12.854	8.14235	-21.541	9.17352	-9.455
1664	12.8197	-9.887	14.2436	-14.794	12.3558	-1.148	14.8577	-10.636	11.6032	-7.813
1665	8.02585	-14.425	13.3051	-12.935	6.05275	-3.502	12.3079	-0.294	10.6048	-8.286
1666	8.27847	-10.258	13.8151	-8.581	8.81493	-10.692	12.8203	-10.62	8.25711	-14.746
1667	11.7268	-13.061	13.3103	-13.095	10.9091	-13.764	13.3443	-10.065	6.51875	-19.112
1668	9.71638	-5.856	11.0646	-7.481	7.92972	-7.232	11.1693	-5.488	11.031	-6.92
1669	9.9117	-15.035	16.0879	-7.244	12.4005	0	13.4866	-9.005	9.90449	-19.258
1670	10.4619	-16.486	8.20919	-12.347	6.31905	-10.106	11.0447	-11.197	8.85108	-17.555
1671	9.86852	-15.774	9.65639	-13.249	7.73228	-11.784	9.85554	-8.037	10.416	-15.048
1672	10.0434	-10.646	17.1405	-12.578	12.5198	-14.672	8.06959	-8.971	10.1786	-13.779
1673	8.77252	-7.134	11.0768	-12.961	8.39715	-19.79	8.43423	-11.081	10.277	-4.455
1674	8.74684	-17.398	13.4549	-8.471	11.2787	-10.717	11.4859	-9.072	12.1561	-3.888
1675	9.44846	-10.413	10.6691	-19.328	9.41655	-14.137	10.5432	-11.482	3.94932	-12.024
1676	11.1768	-12.573	14.5821	-9.064	8.81515	-17.926	13.0167	-11.374	9.5111	-11.177
1677	8.07707	-19.132	12.4501	-14.351	11.3337	-18.942	12.3676	-6.195	8.27563	-21.254
1678	7.49888	-13.236	12.7728	-12.543	10.7159	-11.689	10.2801	-14.812	3.86487	-16.195
1679	8.32138	-4.271	15.6319	-1.907	10.9565	-11.384	7.0488	-11.467	12.1776	-7.512
1680	11.1394	-13.751	12.399	-13.117	10.7341	-7.847	11.9925	-8.981	9.0722	-24.02
1681	1.64536	-30.622	13.8339	-7.188	10.7806	-5.066	12.6822	-4.541	11.4815	-12.204
1682	10.0091	-5.839	13.3547	-11.097	11.0704	-2.076	9.78057	-8.587	12.2685	-10.315
1683	11.8191	-19.485	3.16755	-27.995	11.0132	-11.96	10.605	-16.352	12.8096	-7.528
1684	12.3352	-9.096	15.8457	-14.936	8.58353	-19.004	6.85037	-25.036	9.74127	-19.064
1685	8.26631	-18.02	12.5111	-9.252	10.667	-19.702	12.6674	-5.74	14.0919	-8.914
1686	11.1999	-13.06	5.90941	-16.52	7.44194	-7.612	6.83584	-12.723	9.25417	-4.258
1687	8.17612	-12.274	10.1449	-4.116	8.85312	-12.36	12.9207	-11.659	10.3748	-8.337
1688	4.70237	-11.857	14.3561	-8.087	4.6202	-16.948	10.7809	-13.736	11.4541	-2.035
1689	12.5398	-14.609	12.0299	-2.671	10.9936	-14.867	12.2118	-4.278	14.0961	-5.926
1690	11.6037	-11.611	14.3087	-4.39	11.8189	-20.701	14.2027	-7.032	10.8351	-14.154
1691	7.4636	-10.979	13.7886	-7.94	9.79988	-9.148	6.3771	-21.273	10.3567	-6.037
1692	11.75	-15.955	7.93633	-14.009	12.3058	-8.475	9.59894	-28.33	5.87611	-6.408
1693	7.68279	-17.531	6.26452	-17.462	11.2197	-11.691	6.5667	-14.616	19.2605	-0.039
1694	10.4958	-12.848	11.3917	-7.268	10.2317	-13.321	11.9474	-10.398	9.48796	-17.558
1695	11.0219	-14.033	12.9566	-13.604	7.63161	-13.339	6.35731	-19.131	7.54768	-17.598
1696	10.0888	-9.337	14.5256	-7.843	7.4748	-2.894	13.7543	-6.657	9.23415	-8.224
1697	11.8486	-13.407	17.2404	-7.855	6.87918	-9.001	10.5873	-13.221	13.2344	-0.259
1698	9.52109	-9.253	14.2925	-8.722	5.37282	-17.164	10.7479	-11.11	8.3301	-8.896
1699	12.6834	-13.775	14.6286	-12.996	12.1411	-11.496	15.9326	-1.962	8.69577	-16.871
1700	11.1936	-4.993	13.8386	-6.804	9.12184	-15.27	12.8779	-5.144	10.8433	-11.639
1701	11.9582	-17.906	14.9987	-11.365	11.8052	-11.308	13.6918	-10.271	13.9758	-4.44
1702	12.4911	-12.819	13.0913	-9.336	4.38806	-1.701	8.65208	-10.54	4.48438	-17.28
1703	11.75	-4.78	14.5822	-13.487	8.48852	-12.547	15.1779	-8.117	10.7315	-16.477
1704	9.76117	-10.524	16.7065	-9.571	11.0167	-13.025	12.3483	-6.211	11.821	-10.08
1705	10.5745	-11.723	12.7876	-1.324	8.42682	-17.423	10.5069	-11.918	9.02251	-8.723
1706	13.3279	-9.515	11.8048	-15.198	6.32898	-9.035	10.8464	-9.748	13.8118	-10.061
1707	12.3987	-7.065	16.3755	-11.458	11.3526	-4.039	11.6052	-8.527	9.5761	-14.459
1708	8.16328	-11.524	16.231	-4.602	11.0654	-8.465	12.5754	-8.904	17.4101	0
1709	6.61895	-9.718	12.5435	-7.08	8.03434	-11.241	13.0209	-12.206	9.92535	-10.081
1710	11.3491	-12.287	10.65	-15.81	10.0032	-1.066	13.383	-11.07	8.67719	-20.424
1711	10.145	-8.425	10.8398	-12.652	9.09836	-10.348	6.99811	-9.96	11.7802	-7.71
1712	9.94125	-18.178	14.7017	-3.336	11.8205	-14.611	10.2886	-16.411	4.62823	-18.436
1713	12.3655	-14.402	15.0894	-14.08	11.6713	-14.079	11.3381	-7.269	8.83588	-13.853
1714	10.7764	-13.248	10.523	-5.029	10.1242	-10.09	11.8967	-10.075	11.8559	-7.304
1715	6.45345	-9.1	13.4119	-7.21	9.75889	-11.168	10.0397	-9.624	9.15209	-19.608
1716	12.1747	-14.678	11.1597	-9.573	11.113	-21.417	10.5629	-10.418	9.67418	-7.722
1717	11.1781	-7.671	3.78311	-16.327	12.8713	0	13.3849	-4.748	11.9679	-13.017
1718	12.781	-6.696	14.2897	-10.05	8.7537	-15.896	7.86157	-7.022	11.4247	-7.305
1719	11.1383	-10.584	15.0312	-7.261	6.93197	-5.793	11.1289	-6.102	8.83953	-10.686
1720	10.696	-3.111	12.6325	-11.17	7.17443	-14.846	7.44079	-4.928	12.1564	-13.18
1721	9.74513	-10.019	9.99508	-12.247	9.58506	-16.328	7.76124	-6.62	11.8377	-16.204
1722	11.2135	-30.474	13.6906	-9.16	10.0278	-13.821	11.0898	-9.224	7.62593	-12.23
1723	9.9314	-18.494	13.9521	-10.329	9.73002	-8.245	9.00972	-17.858	12.0249	-5.652
1724	5.00267	-17.179	17.118	-3.688	10.5994	-9.946	8.19821	-13.524	10.6603	-15.346
1725	9.71723	-14.308	13.0634	-16.866	9.90038	-7.417	8.73328	-18.658	15.4935	-0.068
1726	10.4212	-20.423	9.53683	-15.893	11.8889	-9.068	11.7195	-4.98	12.0934	-11.623
1727	7.69931	-14.898	16.9638	-13.523	10.5242	-13.174	12.7128	-4.374	10.5204	-14.252
1728	11.0307	-3.957	9.81685	-10.213	11.6197	-3.874	10.1166	-10.357	9.52131	-7.58
1729	12.3397	-15.561	6.52132	-7.653	10.794	-10.442	8.42219	-9.89	9.28882	-11.798
1730	10.4018	-21.687	12.0647	-14.323	11.3985	-3.098	11.4306	-10.124	12.3435	-10.699
1731	11.2343	-8.6	15.302	-6.363	11.8605	-8.824	11.3927	-3.999	9.11242	-18.811
1732	9.70616	-9.614	16.0128	-1.742	8.56757	-12.742	13.4525	-8.63	15.1717	-0.42
1733	10.3821	-2.181	9.42901	-10.203	7.79198	-9.788	8.63728	-11.063	10.6959	-17.248
1734	11.7914	-20.553	16.7329	-6.089	7.522	-10.842	12.1373	-8.862	9.16137	-20.821
1735	11.8211	-11.667	12.1244	-6.051	10.4793	-9.798	7.54465	-13.436	6.75337	-25.544
1736	12.9083	-6.215	13.0816	-14.475	11.5463	-7.944	8.69275	-5.892	10.5819	-14.154
1737	11.4814	-5.641	14.8177	-1.37	10.9077	-12.538	11.727	-8.004	9.7921	-5.757
1738	8.18463	-23.727	10.662	-8.827	10.6521	-9.276	11.7531	-8.66	10.1693	-13.09
1739	13.1408	-12.02	15.8268	-12.027	7.47782	-19.032	9.00624	-10.991	9.01481	-14.369
1740	10.277	-7.96	9.17162	-7.398	8.55594	-12.262	12.0979	-8.896	10.3881	-18.648
1741	10.4815	-3.285	11.6282	-8.432	11.4905	-17.476	12.706	-3.26	12.2473	-7.851
1742	11.4453	-10.515	6.00841	-19.736	11.9677	-14.023	9.51209	-11.845	9.68769	-9.323
1743	8.9306	-14.826	12.6672	-3.514	12.248	-9.286	4.99573	-18.263	11.3988	-7.834
1744	12.2627	-5.479	2.90978	-8.296	7.50317	-14.426	3.92875	-4.308	9.58655	-17.582
1745	8.76464	-11.686	12.9482	-8.397	12.6515	-2.584	7.45259	-11.145	8.8138	-14.635
1746	11.7343	-7.85	2.82601	-23.411	10.4698	-12.422	14.3546	-0.716	11.3947	-9.447
1747	9.5324	-14.26	10.7109	-3.255	6.1956	-9.701	10.8102	-4.292	11.4247	-9.91
1748	9.8803	-14.104	9.65214	-13.298	11.279	-0.07	11.6977	-5.03	8.52663	-13.58
1749	12.1263	-12.275	17.0137	-9.394	1.9032	-13.598	11.4668	-13.345	10.3161	-11.112
1750	8.75657	-8.645	15.7537	-12.72	8.22738	-3.118	11.958	-2.615	9.53994	-10.952
1751	10.5048	-9.494	15.5117	-13.663	10.0851	-11.316	11.0396	-6.851	12.9826	-0.307
1752	12.5082	-13.691	15.4479	-8.452	11.9924	-0.472	7.86532	-26.337	11.7168	-8.665
1753	11.0433	-11.688	16.3356	-9.477	9.38481	-15.481	12.8067	-4.159	9.03336	-7.02
1754	12.1009	-19.807	17.4175	-0.073	10.2357	-11.431	11.8839	-9.986	9.16093	-12.886
1755	7.64425	-19.961	15.3281	-19.602	11.0786	-14.114	11.1792	-10.227	10.79	-8.151
1756	8.56767	-10.331	8.90871	-7.97	10.9208	-10.79	6.58954	-21.12	9.58598	-15.504
1757	11.7663	-1.872	4.59584	-9.814	8.35078	-1.17	13.2239	-8.362	9.13066	-18.341
1758	12.87	-6.032	9.46627	-13.051	7.05749	-7.697	10.4217	-8.703	10.7125	-16.186
1759	10.8281	-9.597	11.0073	-9.078	8.21143	-16.189	11.7848	-8.133	10.9084	-12.073
1760	9.90551	-14.803	10.0201	-11.292	10.7429	-2.032	7.75329	-7.683	13.9518	-1.92
1761	11.2618	-21.415	15.2378	-8.858	10.2395	-11.022	6.58036	-2.873	10.4717	-14.962
1762	12.9527	-8.392	16.5426	-5.264	11.7286	-12.204	10.7943	-8.265	9.15398	-14.745
1763	7.69469	-12.049	12.1641	-8.398	8.13871	-0.045	8.7306	-2.133	9.24424	-12.035
1764	11.7489	-5.927	5.78756	-14.967	7.7521	-8.848	11.113	-7.679	10.1066	-5.002
1765	12.2	-7.328	11.4867	-8.92	11.701	-10.624	9.35671	0	4.26797	-12.105
1766	13.0607	-18.535	15.6858	-12.266	9.45975	-5.041	12.0435	-8.11	9.50711	-9.828
1767	6.98227	-7.055	15.9529	-19.132	18.6192	0	14.2812	-6.306	10.567	-12.214
1768	8.08297	-5.236	6.26647	0	10.7039	-7.837	6.02267	-6.749	11.9607	-8.961
1769	12.2958	-0.025	16.0266	-2.516	8.73544	-8.475	12.3421	-11.618	9.25697	-17.532
1770	10.8737	-9.572	4.95344	-4.646	10.8291	-16.09	6.89041	-10.794	9.40432	-16.926
1771	5.01448	-15.137	14.1186	-8.413	10.8104	-7.549	8.21668	-10.235	11.3259	-3.345
1772	2.70915	-13.618	9.31677	-10.842	10.2117	-10.67	7.63078	-11.047	10.6791	-13.383
1773	9.89629	-10.13	15.9985	-14.393	8.50716	-5.728	10.1972	-12.862	7.47564	-20.337
1774	9.07226	-16.88	15.9702	-8.15	10.597	-10.853	9.34288	-14.594	7.80031	-11.693
1775	10.548	-14.601	9.94105	-19.613	10.3075	-11.949	12.5214	-3.224	8.26486	-13.896
1776	10.5857	-13.8	12.3237	-8.75	10.2495	-5.668	11.8385	-2.093	3.4536	-14.487
1777	12.3708	-21.924	9.48963	-11.865	13.843	0	10.4098	-8.865	7.44526	-7.331
1778	12.7039	-4.882	13.0632	-5.293	7.72829	-12.904	12.2827	-7.194	9.59103	-14.034
1779	9.72069	-16.746	10.3919	-7.963	9.03292	-3.141	11.862	-8.332	14.3913	-6.94
1780	3.28379	-11.165	5.81157	-11.292	6.27942	-18.566	12.2274	-9.128	9.20987	-13.437
1781	11.6248	-4.215	12.5085	-11.585	7.95253	-16.649	12.3902	-9.526	8.82539	-0.056
1782	8.96272	-9.114	16.5068	-22.408	9.07466	-4.53	7.77469	-2.025	11.2475	-8.653
1783	11.7664	-6.256	12.0443	-15.577	7.11485	-1.19	11.0599	-9.33	10.147	-7.614
1784	6.57871	-10.205	15.1283	-2.171	11.0315	-3.18	11.4653	-13.685	11.851	-9.925
1785	8.36365	-13.198	13.5458	-12.742	8.46457	-15.848	10.5348	-13.07	7.03105	-16.57
1786	11.637	-13.497	11.6682	-14.338	5.9767	-10.074	10.6832	-10.266	25.1378	0
1787	11.4573	-10.29	10.7543	-7.843	7.41138	-12.865	12.4989	-9.81	12.3229	-4.67
1788	10.5662	-11.918	10.1713	-7.139	11.4277	-14.392	9.42222	-22.946	9.51156	-5.974
1789	12.3527	-0.122	12.3196	-3.31	8.8148	-7.906	9.5353	-11.519	12.1589	-2.582
1790	8.77798	-8.194	9.77397	-4.337	6.27718	-17.506	11.4001	-10.398	6.01143	-14.726
1791	9.70615	-12.893	15.3027	-2.227	12.1422	-13.997	11.5071	-18.085	8.91393	-23.962
1792	10.2429	-6.246	15.5769	-13.798	10.2113	-10.988	9.44998	-10.156	11.0834	-6.641
1793	9.44908	-18.972	11.0672	-11.58	11.5471	-9.633	3.60484	-15.806	10.5139	-12.481
1794	10.3018	-6.635	13.886	-8.986	3.24031	-17.627	9.57288	-4.909	9.65272	-17.961
1795	9.63948	-14.358	15.3583	-9.037	9.90455	-2.024	13.27	-8.365	10.9694	-10.609
1796	10.8582	-12.538	14.9904	-5.116	12.1602	-14.883	12.5636	-12.882	9.31783	-15.502
1797	8.59436	-13.074	12.5916	-11.973	6.88515	-12.669	12.7776	-10.179	10.5899	-18.025
1798	9.58097	-11.582	13.5145	-12.898	10.36	-3.807	14.675	-2.076	10.224	-16.79
1799	11.9957	-9.843	9.26191	-11.792	11.3244	-12.307	13.0468	-6.466	9.34944	-10.988
1800	9.45097	-10.405	13.4039	-17.118	10.8055	-1.47	8.34776	-7.346	8.40118	-21.464
1801	11.0582	-21.672	14.8186	-10.974	10.1	-6.115	12.9893	0	8.40456	-14.839
1802	11.0686	-17.812	14.7441	-12.661	11.985	-5.111	12.3725	-14.781	14.6423	-5.403
1803	13.069	-12.042	12.2546	-16.502	11.0427	-14.38	12.4508	-9.29	14.829	-1.642
1804	11.1958	-15.517	10.6312	-4.124	6.13964	-19.838	6.01535	-15.604	9.31223	-15.926
1805	12.8646	-9.279	13.1202	-9.943	10.3639	-7.493	11.1473	-16.34	11.8142	-5.583
1806	12.3418	-17.72	15.1327	-7.277	6.22187	-14.703	6.92374	-19.144	9.33463	-17.262
1807	10.3662	-11.554	17.2998	-12.778	9.76269	-14.006	8.81381	-25.476	10.4554	-9.033
1808	12.8169	-7.942	12.1569	-14.398	11.7188	0	12.8908	-10.662	9.23194	-7.158
1809	12.8081	-5.82	7.96566	-11.999	6.46996	-4.974	8.4641	-10.073	10.1493	-16.422
1810	4.46651	-8.672	12.0795	-14.701	9.24964	-14.267	12.4342	-17.629	10.78	-6.721
1811	6.39825	-7.552	10.8001	-2.962	11.1275	-0.059	9.92565	-19.107	9.18923	-11.911
1812	11.0208	-10.524	6.98832	-8.443	6.69405	-10.198	8.87181	-9.767	10.8215	-15.151
1813	8.9959	-17.126	14.9096	0	7.81154	-7.236	7.38264	-2.036	9.55063	-18.704
1814	10.5091	-12.196	14.6771	-1.787	7.50947	-18.092	10.9062	-10.117	9.13886	-12.293
1815	10.0863	-7.725	14.0363	-5.295	8.08257	-13.51	7.47719	-11.363	4.37016	-19.694
1816	12.1268	-7.411	12.1097	-3.941	9.305	-13.22	11.9231	-6.889	9.24621	-12.972
1817	9.36397	-7.359	14.4918	-2.623	9.50947	-18.638	12.3654	-8.577	10.0552	-9.338
1818	9.04597	-7.102	12.1945	-13.301	8.60699	-9.696	9.69067	-3.457	9.56382	-13.85
1819	11.9714	-0.432	13.5614	-14.49	7.74147	-12.963	12.4295	-4	11.6113	-7.846
1820	10.5925	-14.35	13.7481	-10.157	17.0567	0	12.1309	-11.534	10.3372	-5.437
1821	8.173	-13.659	16.7861	-17.881	9.20511	-19.637	10.5949	-9.185	4.28279	-11.924
1822	11.9149	-6.763	13.9423	-13.053	11.9484	-2.162	10.7861	-14.308	9.96004	-10.674
1823	8.8976	-16.465	15.9449	-9.249	11.1007	-12.292	10.6622	-13.564	11.9077	-7.47
1824	11.7742	-4.735	12.4548	-8.614	9.73496	-10.821	11.0216	-12.757	8.99756	-16.101
1825	10.2207	-4.205	7.67325	-7.828	10.2957	-1.373	10.3959	-20.634	12.7301	-2.776
1826	10.9483	-10.982	10.0313	-4.525	10.2722	-11.601	7.02094	-11.533	13.2799	-10.54
1827	8.60362	-3.814	12.3099	-12.5	6.37735	-8.92	11.0651	-11.975	8.71325	-10.687
1828	11.629	-6.925	9.49801	-18.222	10.2763	-4.045	11.1207	-6.207	11.0669	-16.426
1829	10.1605	0	14.1042	-14.62	10.2915	-12.22	11.0706	-9.241	10.0985	-10.178
1830	10.3516	-12.996	8.68702	-13.761	12.2755	-0.707	5.14405	-6.631	10.3109	-13.19
1831	15.449	0	10.2663	-5.452	8.4055	-8.694	12.8103	-9.241	10.446	-14.122
1832	8.79059	-6.937	12.6431	-4.182	8.48316	-3.607	11.7509	-8.416	14.8629	0
1833	12.6968	-11.999	10.8703	-10.501	7.67924	-5.014	10.0763	-16.672	11.9441	-8.697
1834	10.467	-14.139	15.9263	-9.945	9.81851	-10.004	10.3323	-7.152	10.7051	-8.248
1835	10.8088	-12.285	16.9941	-13.497	11.3832	-1.505	11.7595	-9.079	10.7532	-9.885
1836	12.516	-15.394	14.0922	-6.506	10.5847	-7.19	10.8963	-8.252	10.154	-15.427
1837	11.4908	-10.733	15.0418	-2.406	6.61535	-2.858	11.0992	-8.626	12.5065	-7.703
1838	12.4272	-7.695	12.4826	-7.574	10.9438	-2.008	14.1646	-7.515	7.15278	-9.499
1839	8.79287	-6.098	11.2825	-10.226	10.0865	-14.356	11.1742	-4.86	8.73883	-10.078
1840	10.7699	-11.292	7.41315	-12.875	11.9923	-11.24	13.267	-8.749	11.1973	-3.088
1841	12.6184	-16.689	13.802	-10.058	8.08789	-5.543	13.1127	-2.487	8.66874	-11.298
1842	11.8116	-11.953	13.7846	-2.857	9.99325	-11.335	12.326	-12.136	12.3126	-7.684
1843	12.8451	-1.296	8.85798	-8.967	3.96296	-7.678	11.4846	-19.399	9.28397	-12.996
1844	8.94569	-6.287	13.3479	-8.789	10.5726	-10.609	13.7749	-7.462	10.9489	-11.319
1845	5.80875	-16.065	10.4381	-8.895	11.0602	-4.97	8.1225	-8.869	11.0191	-7.26
1846	10.1223	-16.55	15.0061	-13.905	9.43575	-15.636	10.1672	-5.721	4.36347	-17.92
1847	8.71411	-7.842	17.0831	-17.918	10.6258	-13.082	10.0116	-13.271	7.13157	-19.653
1848	9.77447	-13.772	12.9015	-7.275	8.81935	-11.179	10.3404	-4.509	7.79157	-5.768
1849	10.2492	-8.005	14.6979	-18.174	12.0802	-8.82	10.2541	-18.9	3.13996	-6.622
1850	10.7357	-9.209	13.636	-14.367	7.15603	-16.361	8.3053	-11.426	10.7671	-11.671
1851	11.517	-7.639	4.71482	-15.384	10.3039	-11.459	7.32418	-8.829	11.7994	-11.145
1852	11.425	-10.691	7.65011	-12.823	8.6363	-5.71	9.16694	-13.86	6.99779	-26.792
1853	10.574	-12.094	14.1996	-3.675	9.75144	-6.398	11.9348	-10.589	9.05587	-19.866
1854	11.4816	-7.695	13.9116	-8.11	7.50322	-14.549	8.83851	-16.999	15.4722	-5.257
1855	11.5298	-5.654	10.7914	-7.714	10.6678	-12.259	10.9306	-20.4	9.49274	-15.136
1856	10.8861	-15.851	14.2882	-12.328	10.8791	-10.225	6.23943	-13.676	13.1977	-4.43
1857	7.65501	-15.742	10.0901	-26.807	10.2064	-10.375	10.3125	-12.583	9.05086	-12.915
1858	10.2333	-5.141	14.663	-15.113	10.9163	-16.883	11.0775	-10.963	10.6861	-18.591
1859	9.40539	-9.637	10.7954	-18.646	9.944	-5.367	11.9922	-6.694	10.0096	-6.618
1860	9.54198	-12.604	14.0677	-8.828	12.7944	0	6.04294	-10.625	11.7649	-5.708
1861	12.0331	-15.008	14.5549	-11.286	14.4445	0	10.3129	-10.856	10.3171	-10.464
1862	9.2066	-15.205	13.5747	-8.045	12.1884	-0.037	6.68323	-4.794	11.6056	-12.432
1863	10.8682	-5.711	13.6863	-10.7	8.20809	-11.846	16.6988	0	3.77182	-30.134
1864	10.6491	-12.6	15.9173	-20.176	8.68546	-13.287	10.8513	-4.28	8.97865	-8.727
1865	11.6787	-9.846	10.7706	-10.181	8.41748	-13.423	11.3178	-17.262	9.41706	-8.275
1866	10.7925	-10.452	11.1443	-13.42	10.2517	-17.677	12.7155	-9.962	9.46723	-11.725
1867	10.2729	-9.347	16.2954	-9.87	10.0382	-12.766	10.9088	-5.526	14.5211	-0.084
1868	5.55345	-12.868	12.6959	-10.165	10.8849	-8.21	9.40328	-12.075	8.74708	-10.307
1869	10.7897	-7.21	6.88993	-8.761	10.1247	-8.963	8.78008	-8.241	10.152	-16.444
1870	27.5355	0	13.3178	-10.333	12.6109	-8.816	13.0826	-10.638	9.9003	-15.863
1871	11.3528	-9.989	14.0284	-12.244	11.3558	-10.32	11.9216	-9.879	11.2026	-9.876
1872	11.545	-10.473	11.6921	-11.098	10.8555	-12.452	11.834	-5.97	4.42665	-18.133
1873	12.4587	-13.477	15.6465	-5.409	7.2729	-18.785	9.43374	-4.472	9.51613	-18.236
1874	8.97273	-22.393	11.4385	-8.714	11.9242	-11.813	6.83286	-8.73	7.25057	-11.913
1875	11.0998	-7.847	10.801	-7.957	8.66729	-15.105	11.7022	-9.674	8.8287	-11.85
1876	10.429	-9.143	17.0854	-12.998	7.72541	-6.318	10.1068	-17.806	10.7497	-16.135
1877	8.76322	-8.555	12.3151	-4.474	8.74285	-13.25	13.8001	-9.664	11.5322	-9.262
1878	8.85321	-16.842	16.1344	-10.857	11.4738	-15.446	10.9243	-13.757	12.2923	-1.616
1879	9.36032	-11.911	14.7465	-9.684	10.608	-6.983	11.5983	-8.985	7.26978	-25.952
1880	11.9377	-9.99	11.7548	-14.184	8.52844	-13.416	13.2303	-13.833	11.1397	-11.497
1881	8.54295	-11.473	11.8302	-8.676	9.04918	-5.651	10.6612	-7.727	9.69846	-14.93
1882	10.5102	-10.755	13.2466	-7.403	10.4269	-4.174	12.0863	-9.533	6.23325	-9.242
1883	11.1483	-8.226	12.4958	-9	11.0138	-7.382	12.6699	-12.952	9.23431	-10.576
1884	10.5015	-22.914	13.6607	-11.712	10.3643	-14.828	12.0722	-10.338	5.29727	-13.969
1885	7.77557	-10.658	11.8846	-0.049	6.62509	-10.083	11.6095	-4.234	13.18	-7.585
1886	12.6651	-10.902	11.4122	-15.48	10.7959	-7.709	13.5451	-11.863	11.924	-13.727
1887	10.7531	-14.742	9.81607	-11.358	15.1699	0	11.2552	-6.969	7.97254	-12.539
1888	7.20522	-13.323	16.23	-9.251	8.48791	-15.401	6.18531	-17.966	12.3459	-0.11
1889	12.9952	-5.363	10.0909	-8.18	11.0292	-16.191	13.341	-7.994	9.50473	-14.689
1890	6.33885	-12.627	15.9147	-12.239	11.6571	-13.993	13.0821	-1.613	7.25049	-25.915
1891	4.24487	-16.169	13.1219	-8.984	10.5813	-11.591	11.7519	-13.928	12.7373	-8.063
1892	11.8665	0	15.2743	-14.541	8.011	-18.643	10.9873	-9.194	7.85107	-16.798
1893	8.65593	-13.737	14.9014	-1.335	6.82998	-12.975	13.2956	-5.106	9.71396	-10.492
1894	8.87439	-21.541	12.1832	-10.834	9.24155	-14.088	10.1634	-12.487	10.1029	-10.739
1895	10.8883	-14.385	15.0729	-6.364	12.14	-5.623	9.92699	-13.826	9.81365	-13.307
1896	10.0299	-5.334	5.98023	-8.043	2.89059	-11.035	9.72051	-12.717	6.55131	-19.417
1897	11.5638	-11.582	13.7353	-9.675	8.46167	-13.972	12.7887	-12.432	11.0722	-6.301
1898	11.247	-10.517	7.76453	-15.972	10.0338	-9.048	8.54707	-20.733	6.46764	-12.142
1899	6.86745	-12.855	12.2084	-7.6	8.88207	-17.548	12.5809	-6.744	11.8971	-9.445
1900	11.5427	-5.318	13.3136	-17.827	11.3875	-11.446	8.58089	-7.204	7.42772	-23.731
1901	8.98736	-16.18	7.61422	-9.175	11.3049	-14.857	14.2069	-5.939	11.9047	-6.372
1902	7.81615	-13.765	13.6973	-15.049	10.83	-7.306	8.53894	-11.237	8.58591	-18.004
1903	5.81673	-18.955	16.6197	-9.229	11.3938	-4.268	4.49464	-15.107	11.8662	-9.043
1904	13.2987	-11.118	8.04402	-3.4	9.96374	-12.308	12.4787	-3.229	12.4334	-10.202
1905	10.0036	-14.037	16.3013	-5.846	9.87421	-10.119	12.1547	-10.373	4.4633	-19.46
1906	7.39941	-9.928	16.115	-14.321	22.4701	0	12.0786	-5.979	9.48103	-14.254
1907	11.8056	-11.507	12.3593	-17.378	11.4416	-13.544	5.30376	-19.121	6.33786	-13.584
1908	10.5218	-7.96	12.9558	-16.361	1.9418	-22.807	13.2294	-8.534	11.9309	-7.303
1909	11.3941	-5.591	14.2952	-12.532	8.51863	-12.389	12.7487	-2.284	13.533	-8.626
1910	16.7169	-0.025	12.1779	-18.796	9.49604	-15.131	11.5286	-11.874	7.00672	-9.281
1911	9.34402	-13.153	12.2608	-14.888	10.9398	-2.872	6.90467	-13.792	11.0355	-12.521
1912	12.3551	-13.37	9.93244	-8.643	5.68692	-11.905	9.23387	-5.955	10.9551	-9.7
1913	11.9643	-8.696	12.6875	-10.335	10.4542	-7.474	10.8337	-15.406	13.023	-2.758
1914	12.5071	-13.467	16.8735	-15.364	10.162	-9.212	12.2276	-11.636	9.89747	-10.043
1915	9.78225	-9.176	14.3164	-4.657	7.64878	-8.833	8.81499	-8.09	11.3864	-12.889
1916	9.62672	-11.256	10.1316	-7.196	6.88455	-9.931	11.8592	-9.418	11.4	-5.242
1917	11.6202	-7.952	12.836	-1.326	10.7261	-8.953	12.0316	-9.344	13.0475	-6.347
1918	9.97962	-12.528	15.9895	-14.579	10.1715	-8.956	3.65172	-15.372	10.1031	-1.176
1919	9.9487	-13.204	6.70963	-6.566	11.2789	-17.513	7.50608	-19.484	7.82254	-11.605
1920	8.83295	-14.525	10.5766	-27.083	11.8579	-20.939	10.2458	-4.29	11.5491	-7.504
1921	10.9307	-10.406	13.7833	-8.549	10.3261	-12.36	10.076	-4.011	9.96135	-10.027
1922	11.2218	-18.058	8.82604	-7.857	9.76472	-3.951	9.58954	-10.47	8.09472	-5.055
1923	12.6895	-9.68	8.16277	-12.052	13.3973	-0.186	8.46349	-20.985	11.1767	-9.913
1924	9.51147	-10.854	8.57096	-7.177	9.81529	-15.241	11.8786	-6.356	4.39682	-7.79
1925	12.4355	-8.315	12.9783	-6.705	8.40994	-12.161	10.4554	-10.894	9.4916	-6.906
1926	7.72078	-9.848	14.4927	-19.027	11.0311	-11.264	10.6957	-14.896	13.7267	-2.848
1927	7.46083	-14.58	8.19712	-6.108	8.42871	-1.725	14.0141	-6.225	9.7684	-14.549
1928	11.6166	-15.199	5.98198	-17.491	11.5092	-9.168	5.23726	-13.909	13.73	-11.256
1929	12.4036	-10.153	11.7103	-12.607	5.2515	-17.87	10.6789	-9.106	10.7757	-3.224
1930	10.3687	-15.546	11.0882	-8.7	8.45587	-13.522	9.37209	-15.092	9.16275	-20.91
1931	12.002	-3.218	13.756	-18.923	12.6932	-6.361	11.1983	-11.194	12.2046	-9.986
1932	12.2886	-19.395	15.3847	-10.455	12.2353	-9.376	11.0073	-15.318	8.87196	-15.442
1933	12.4213	-6.15	14.8692	-4.28	11.5735	-0.306	12.3294	-10.526	12.5078	-7.537
1934	12.2288	-22.623	11.8865	-13.25	12.1313	-0.162	12.4486	-5.72	9.46658	-19.332
1935	11.8818	-9.238	12.5729	-5.86	8.12479	-15.794	11.1766	-10.22	7.07948	-23.114
1936	11.6323	-19.501	12.1258	-13.717	10.3198	-9.254	10.7561	-6.853	8.71243	-16.75
1937	11.3261	-7.491	11.5266	-15.662	12.4929	-12.17	10.3063	-9.094	13.6824	-7.787
1938	7.92714	-5.16	10.9707	-5.722	12.4757	-3.729	6.56861	-11.966	10.7054	-9.708
1939	11.7236	-10.541	16.0282	-7.022	11.4837	-13.064	13.8904	-6.26	9.62959	-8.898
1940	7.87917	-14.337	10.115	-18.013	10.9227	-14.05	8.87281	-13.614	8.68473	-15.641
1941	9.94581	-8.814	16.5432	-10.576	9.05316	-13.524	11.0415	-10.27	10.6105	-15.623
1942	10.691	-15.27	13.9835	-8.808	11.4712	-3.104	12.405	-5.529	8.82994	-13.57
1943	11.6816	-6.908	11.2945	-11.625	11.4401	-3.81	11.0807	-12.052	10.4732	-8.205
1944	8.22086	-15.248	5.97296	-17.709	6.6854	-14.867	13.8863	-3.318	10.6232	-8.978
1945	11.2266	-11.229	4.66479	-6.798	10.7763	-11.803	8.54405	-7.032	9.10697	-7.256
1946	9.23486	-13.95	9.81277	-14.089	11.2547	-0.076	11.8699	-9.05	12.3066	-5.546
1947	12.1564	-12.063	17.1307	-14.986	10.1245	-7.964	13.4882	-7.799	10.7619	-6.19
1948	9.45768	-9.124	11.646	-8.002	11.2367	-6.134	11.6949	-5.883	8.04976	-12.668
1949	9.19717	-12.161	16.5215	-14.091	10.4173	-7.119	10.5093	-10.806	13.0224	-8.261
1950	9.27443	-5.388	14.2192	-9.748	7.19887	-15.113	12.5921	-4.051	7.88916	-9.438
1951	7.86206	-15.558	12.592	-10.562	9.49955	-14.863	11.3397	-9.763	9.80455	-5.723
1952	11.9832	-5.915	14.9983	-9.352	9.12902	-10.409	8.87223	-5.629	9.12711	-6.682
1953	7.36315	-14.126	13.1533	-8.587	8.74751	-12.151	7.646	-17.716	7.04404	-20.434
1954	12.9732	-4.587	6.81707	-16.05	6.5486	-9.907	9.95259	-5.537	9.12637	-16.196
1955	10.3746	-15.326	11.8148	-12.153	6.9146	-13.92	9.9386	-11.487	10.7957	-10.885
1956	10.1797	-5.743	12.2428	-0.328	10.5888	-18.647	12.3437	-12.477	4.86052	-22.456
1957	9.60913	-9.424	12.5564	-7.91	10.2442	-15.141	8.35562	-12.446	13.3319	-10.626
1958	10.6259	-13.109	15.0447	-10.212	8.89501	-4.38	12.6693	-6.667	9.40307	-13.247
1959	11.5097	-10.095	11.8282	-3.913	15.4053	0	7.70378	-4.164	11.4101	-11.448
1960	11.1269	-13.061	15.5632	-11.467	9.56402	-10.514	10.67	-8.086	9.30984	-14.415
1961	9.19407	-17.616	14.2927	-10.989	9.87807	-0.359	6.51935	-19.268	8.50739	-9.332
1962	7.50613	-10.429	12.5031	-9.561	9.97911	-9.018	12.9827	-0.741	10.4511	-10.075
1963	10.8815	-8.754	9.66197	-13.991	10.7861	-19.071	9.17994	-2.048	9.44214	-8.738
1964	9.7692	-9.844	16.4894	-5.471	2.93169	-16.004	9.6514	-14.843	6.79426	-9.837
1965	11.8751	-4.001	10.7903	-11.477	9.90905	-10.793	12.8312	-9.814	7.22416	-4.33
1966	11.7909	-20.482	13.1604	-14.144	10.8219	-3.802	9.62922	-29.099	12.2401	-6.133
1967	6.83216	-13.498	11.9185	-11.306	10.9789	-17.251	10.598	-11.804	5.66062	-14.859
1968	12.0693	-17.817	8.56228	-11.026	8.62872	-7.772	6.46739	-18.64	11.8841	-4.737
1969	12.2054	-3.135	16.2714	-6.34	9.52269	-10.775	13.0693	-3.491	11.2678	-8.73
1970	8.47922	-12.695	10.7229	-11.451	11.0304	-9.258	10.7793	-9.752	12.757	-11.884
1971	11.2088	-13.091	9.54243	-5.154	10.667	-12.331	12.6298	-12.149	10.9297	-7.824
1972	9.00221	-11.687	14.084	-7.649	11.4685	-9.047	12.1173	-8.211	7.80402	-14.628
1973	12.7393	-9.54	12.8777	-6.886	10.3807	-11.422	15.2938	0	10.1593	-6.533
1974	12.6467	-7.05	14.3447	-13.444	10.241	-11.673	12.4153	-8.935	7.47342	-7.955
1975	12.7528	-4.984	10.2488	-12.154	9.42607	-9.249	10.2784	-14.66	11.7029	-8.87
1976	10.6107	-9.3	12.8606	-9.532	9.97408	-14.469	9.05532	-14.282	10.9884	-11.893
1977	8.99127	-19.443	7.61855	-4.174	9.71723	-5.982	6.97253	-11.314	11.0565	-6.251
1978	12.7462	-15.615	14.8673	-9.729	10.8637	-3.921	12.3879	-11.085	14.5457	-6.656
1979	12.6003	-17.398	15.5087	-6.175	10.2316	-7.933	10.3429	-6.122	10.0245	-9.99
1980	9.14027	-11.949	12.8801	-11.39	10.8932	-10.162	10.1049	-14.961	11.578	-9.464
1981	12.2276	-13.154	13.1975	-9.507	11.3221	-16.672	12.0061	-5.623	9.13996	-7.997
1982	10.9755	-20.258	15.4216	-4.003	10.515	-11.5	9.10256	-13.786	13.9128	-6.85
1983	9.07674	-6.147	14.9997	-6.605	8.72088	-13.865	13.2329	-2.909	12.6535	-8.156
1984	5.60297	-5.512	15.6337	-7.461	10.379	-11.048	12.578	-10.332	12.1246	-8.943
1985	9.05056	-10.422	14.6388	-17.044	6.52317	-12.26	9.66452	-7.293	3.06745	-14.169
1986	9.05311	-15.967	11.8072	-10.204	8.1373	-13.292	4.73373	-11.462	10.7433	-18.012
1987	12.1343	-6.978	16.0963	-16.995	1.83185	-24.859	9.15067	-17.904	11.6606	-9.743
1988	10.0702	-13.154	16.7464	-10.758	10.1823	-2.749	6.79078	-23.005	11.5993	-14.972
1989	12.0004	-20.075	41.2609	0	11.7047	-15.198	13.3829	-5.161	14.7508	-1.654
1990	7.87603	-16.428	13.2625	-15.392	7.56541	-15.823	5.93567	-11.182	9.45559	-13.497
1991	10.9207	-12.337	14.414	-7.451	10.2007	-18.934	12.6587	-5.027	9.04325	-8.885
1992	11.409	-16.053	17.018	-13.466	9.3045	-13.202	8.79728	-12.22	12.46	-5.552
1993	9.14055	-11.856	15.7397	-13.694	41.1823	0	6.64524	-21.147	22.5469	0
1994	10.5178	-10.254	9.07262	-9.383	11.3448	-6.906	14.203	-9.891	9.33285	-11.243
1995	12.064	-13.525	14.6651	-10.741	11.7799	-15.622	8.67617	-19.248	12.9603	-7.32
1996	13.0573	-11.493	16.5659	-5.523	10.5061	-16.833	10.9127	-5.199	11.749	-12.15
1997	5.70888	-14.019	13.7254	-17.089	12.9237	0	11.141	-5.607	10.8176	-3.545
[truncated: 8,003 more rows]

## Sheet: Figure 2b
Figure 2b: Score vs. RMSD to the crystal structure for 10,000 docked models generated for each complex in the benchmark set using AlphaFold2 models as docking input. Covalent labeling score versus RMSD (with CL data)
Complex:	Actin/GS1		β-2-Microglobulin		Insulin AB:CD		Insulin ABCD:EFGH		Insulin ABCDEFGH:IJKL
Model Number	CA RMSD (Å)	Covalent Labeling Score	CA RMSD (Å)	Covalent Labeling Score	CA RMSD (Å)	Covalent Labeling Score	CA RMSD (Å)	Covalent Labeling Score	CA RMSD (Å)	Covalent Labeling Score
1	10.2296	5.12983	10.0868	8.36339	8.94109	10.6535	13.0958	10.9642	12.4594	9.4766
2	11.1586	3.38572	10.324	5.71293	1.82132	-9.5841	12.5189	1.29645	6.55782	6.9943
3	11.8669	-3.65694	15.35	10.1171	10.7564	9.73647	10.0553	3.81023	10.1773	-0.995886
4	8.49344	4.26463	16.6695	11.173	11.3958	-3.16226	9.99253	3.49784	13.2682	5.15615
5	8.36329	-3.61574	16.8488	13.0277	10.3656	-3.03763	13.0547	8.92371	8.92237	-4.55353
6	9.62404	-1.61524	13.6862	5.17557	10.9647	2.71979	13.1565	2.89643	11.167	7.50676
7	11.0086	-6.02148	13.2265	8.65944	11.4336	1.12662	11.6461	2.79883	9.58951	-3.40891
8	8.33055	-16.3557	13.6652	6.87571	2.85924	-3.00775	12.5718	6.40057	9.36003	-1.88454
9	9.05892	7.47908	14.379	19.4342	8.33941	18.9668	9.17871	0.0359709	26.1567	65
10	11.6484	-6.42132	11.7662	9.29034	8.38992	-1.45537	13.5004	6.42827	5.79199	7.94914
11	12.5651	-1.4968	10.7109	10.7872	7.93941	36.9904	12.4132	-5.34258	8.72801	-8.17481
12	9.40355	1.60883	14.4226	9.64335	11.782	-3.75198	12.0469	2.32071	11.3087	-9.03212
13	9.69283	5.69267	11.0838	4.62721	2.41812	1.33807	10.5079	14.1397	14.1553	5.03421
14	10.809	-5.69139	17.7538	15.5038	11.114	8.26394	10.3704	1.67922	7.3632	-12.8487
15	12.3464	-5.60608	14.5171	-4.11602	11.0007	45.2939	13.0514	-1.10665	10.4659	13.5665
16	11.2976	0.979597	13.362	3.14925	5.99432	5.10965	10.0472	7.12502	11.8211	2.68021
17	12.9837	-0.183802	11.435	3.71769	9.83052	-0.852416	12.1638	1.03259	9.83382	-3.08755
18	12.3725	-4.02182	10.0836	13.4021	10.2121	6.82211	11.3662	-5.38085	12.1257	1.10635
19	9.3179	-10.3039	14.5544	5.94429	8.6385	12.0771	11.642	4.71341	10.503	5.02029
20	11.7867	1.14216	12.9385	-4.58341	5.01501	-2.43925	7.18302	1.65897	10.7592	4.9856
21	7.30276	-13.2322	12.7851	1.4884	9.92727	17.0761	10.9598	-1.88887	7.90461	-0.143459
22	11.0812	2.88524	13.0636	11.2766	10.5832	0.50159	12.4249	0.843447	13.3434	19.3063
23	10.7872	1.51062	8.05619	12.7867	10.4247	-4.41867	9.57061	-2.81359	12.0209	7.6471
24	11.4921	-11.4819	15.3283	10.4387	8.53964	-0.0431175	11.5761	6.74609	10.7191	5.40496
25	12.7055	-6.45374	15.2548	16.7145	10.1479	-0.354817	10.8087	12.4477	9.13656	3.39877
26	9.70453	-0.834821	16.0733	6.75438	11.0669	-4.07308	10.6814	-3.01041	20.3265	64.7997
27	11.8487	-2.83956	13.9889	11.8556	9.94747	-0.580466	9.96824	-3.76123	7.26917	-14.4011
28	12.4053	3.23294	13.2008	7.87621	10.0723	0.0996438	6.65274	-3.23165	11.3764	-0.953672
29	8.84433	-0.112868	14.4315	3.43649	9.854	-1.37836	13.3338	5.37813	6.38827	-0.596749
30	1.94725	-18.3931	10.1376	2.92904	10.4552	12.7012	4.70519	-1.21714	11.3397	-4.86155
31	11.9342	-4.4181	12.9016	2.17943	7.66624	-2.85753	5.69666	2.8693	10.1854	-5.47044
32	10.0395	3.19155	10.328	-6.25715	11.0331	5.78423	6.37907	-10.6525	9.28733	-2.58871
33	10.3846	-3.37543	11.5967	1.81794	10.6378	0.217339	11.6787	5.44969	10.8495	4.63197
34	11.7192	-12.2619	13.0477	-2.8958	9.3471	-3.00151	8.02267	5.05973	8.97241	15.4715
35	11.7546	-11.3133	15.6165	2.23744	12.5177	5.77512	9.60467	1.24081	4.67882	-5.10384
36	10.4751	-2.14178	9.56485	-0.624082	9.66111	3.87378	4.38709	0.0361298	10.7942	-0.282763
37	9.85158	-2.13554	14.0679	0.798197	10.2933	9.38845	13.572	3.082	12.5296	7.76413
38	11.2245	-8.35047	13.874	7.00203	8.69439	-11.2739	10.2113	2.89139	13.4896	5.69523
39	7.95868	4.9901	12.7914	12.9064	7.10493	0.363829	8.16721	-3.49287	10.245	4.41316
40	10.4012	-5.97973	13.4641	8.28804	11.1234	11.5024	7.88051	2.7985	9.86842	5.44997
41	11.2082	-15.0918	14.188	9.81198	11.8159	3.89777	8.58712	-1.13602	10.293	-1.06909
42	9.74091	18.7045	15.4594	8.9645	11.4919	14.5601	8.48719	-4.98258	9.45791	-4.93865
43	12.4306	5.55577	16.4864	12.1426	12.0606	45.9349	13.767	6.51115	4.88171	0.873681
44	10.7899	0.356141	14.3924	7.47125	9.87883	-4.07431	6.59747	4.87322	11.1724	6.18217
45	9.87135	2.02905	13.2037	12.774	9.20339	0.452221	12.0348	13.4996	12.1927	2.73051
46	11.5377	13.3462	15.2568	6.23418	11.3804	10.755	4.3332	0.884823	7.63394	-6.83685
47	9.16753	3.9436	12.8901	15.7576	10.5924	-0.304946	11.7689	-3.02854	11.7407	0.596557
48	12.5239	-0.2471	10.4425	5.55193	6.722	1.41608	10.4953	-7.46316	11.2425	-0.331129
49	11.0167	-1.28061	16.557	5.74548	6.8638	6.90468	10.9975	4.84777	10.6548	-3.50039
50	12.412	-6.77377	14.6096	7.73408	9.33565	13.1311	10.1677	2.46064	11.7813	1.69837
51	7.38237	0.202842	12.2749	11.6868	6.4855	5.35649	9.84234	-0.609334	12.2505	15.9732
52	11.3617	3.95768	14.0764	0.594024	8.36069	-0.916995	3.09731	4.49123	11.9426	-1.7686
53	10.7576	-2.14231	12.5729	10.4231	12.2701	4.13507	10.4093	-0.762323	10.2691	8.26126
54	11.5416	1.67975	12.3809	4.75635	9.43056	6.15169	9.18608	-5.9919	10.7298	-3.23549
55	8.00214	4.5346	4.34329	0.0883242	9.83478	-4.95511	11.7856	1.71689	12.4455	25.0367
56	10.5483	7.14868	12.4505	8.67626	10.2904	-3.47518	10.6144	6.18925	9.20153	-0.444845
57	8.66479	-9.7628	13.1783	9.66047	11.7958	18.1872	11.9955	9.29772	7.2346	2.85155
58	1.7737	-22.2828	10.1997	12.1883	2.90774	-8.11182	12.3274	11.513	9.25525	-4.76339
59	13.3876	14.8684	11.148	12.0353	11.3617	0.476741	12.2178	-7.27757	13.4457	20.0298
60	9.81543	-6.05682	14.3398	13.3436	9.28933	1.22237	7.9909	1.2879	16.777	34.8426
61	8.8809	-1.22712	13.052	4.38094	11.1607	13.2177	5.55158	5.99302	8.46022	-1.81302
62	6.29508	-5.74524	17.0139	10.0876	8.43588	-5.98579	10.6952	-5.41287	8.51189	-6.90452
63	11.4845	4.77955	12.3518	7.52746	10.2948	-3.05763	11.1391	3.94855	11.7631	5.67158
64	11.8941	8.22969	15.8956	12.1877	6.15387	0.661987	10.0708	-8.05513	11.5785	2.61749
65	7.5248	-14.3995	16.9221	14.7052	2.90173	-7.97049	12.3103	2.66333	9.88995	-4.77563
66	11.3483	-2.69442	13.1306	17.0244	9.48108	1.90923	12.9641	-3.47794	11.0429	-7.74632
67	11.1425	-5.79612	8.87563	13.4377	5.3356	-4.11505	10.6844	-1.94317	10.3619	6.44897
68	12.9247	-6.33537	10.8396	5.65662	10.7879	0.533275	3.72361	-1.91685	8.85997	-5.61219
69	10.4566	-5.17553	6.59726	9.96541	7.25629	-0.536471	13.1129	2.41694	9.04313	-4.34489
70	9.96816	-1.32906	11.6682	8.33525	11.072	2.1955	5.2525	-2.56614	10.885	1.44612
71	9.03272	1.08883	13.9082	11.2934	8.38862	5.98515	12.187	0.400743	12.8952	7.55035
72	8.71181	-6.44821	2.72138	3.98645	12.0876	-1.72235	11.8985	-1.58089	11.4265	-0.25839
73	11.4126	2.08928	15.6016	10.5857	11.2966	-1.55918	8.10297	-5.96779	8.16885	6.90326
74	10.5685	6.26001	7.51337	7.95212	8.99977	1.16331	12.4634	4.15416	16.8509	26.3814
75	12.3777	8.16397	3.84442	8.61187	11.8187	13.5212	9.8215	-6.03886	3.52699	-20.3833
76	10.3218	4.84931	6.90826	13.2233	10.4488	-1.06776	9.22865	1.0608	7.61162	-4.90031
77	11.5812	1.58456	13.9896	15.3599	1.92041	-7.30624	7.95146	-1.10978	7.0207	-2.76338
78	11.0127	-0.0664271	8.99699	11.4164	11.5913	-0.848028	8.93191	4.37777	10.0492	2.51935
79	13.1815	0.842496	12.3964	7.757	11.1454	9.99077	12.7553	10.3643	9.30608	-5.41882
80	6.05555	0.319058	15.5853	6.61432	7.35985	-5.86801	6.01133	-0.274358	8.54149	9.71821
81	7.88116	-4.92879	15.2368	0.411259	11.8127	-1.24785	3.11096	-1.64961	7.40076	-1.29444
82	8.16171	3.90412	14.6183	5.40097	10.8904	12.559	5.2034	6.53302	14.16	10.9447
83	10.0289	-8.05094	11.4995	5.95515	10.7586	-6.63817	7.72965	3.65568	8.89283	-5.13956
84	11.741	5.65434	16.8645	7.05582	9.7843	-1.58953	7.75997	1.95968	10.0027	4.30427
85	7.8016	-0.814621	13.4249	-4.98685	9.04973	1.24255	9.62911	3.89499	12.5723	1.73059
86	9.11429	2.05146	13.338	8.26676	10.0577	-2.45219	11.0966	3.33281	12.3069	-0.879228
87	9.26917	-1.71432	17.2201	12.7087	6.80443	5.0053	12.3796	2.06595	10.3036	-0.813665
88	8.03089	1.79453	11.0986	14.4017	9.96299	4.55212	11.0791	-0.0673895	12.5441	2.01059
89	10.0296	-1.6759	16.73	14.5427	11.098	6.56046	11.0761	9.34726	11.7302	-8.23916
90	11.7082	10.4011	15.0284	2.37396	10.1224	-4.73485	9.79033	4.56655	9.01021	1.2553
91	9.87654	0.758562	13.6317	0.958897	9.06681	-0.295053	10.026	7.02818	9.71207	0.723022
92	11.5555	-0.867174	14.3611	13.6299	10.5224	5.86727	11.2404	5.92987	11.8873	13.3111
93	10.6027	9.71175	14.6713	1.01309	7.77631	1.32688	10.7128	3.18172	3.13124	-12.9561
94	14.8489	7.86506	13.2758	5.62101	3.03594	-0.954326	4.85209	1.66117	11.8292	3.81816
95	10.0891	1.05071	13.2055	13.4074	11.056	6.3019	7.26078	8.19554	12.6126	4.96046
96	13.3256	1.06113	15.427	10.9471	7.28416	11.2304	11.4752	-3.59946	8.66921	-0.162052
97	11.7569	4.76454	15.4943	4.51338	10.9406	1.38587	10.1541	6.0687	6.10267	-11.9438
98	12.5707	-6.47271	16.5761	13.1075	9.58484	12.9009	11.2921	2.23752	8.41592	-2.54039
99	11.8302	-1.35817	10.8085	17.3242	7.93445	21.1895	12.104	0.7105	11.9215	-1.73427
100	12.0788	2.72486	9.76768	4.59813	10.4343	-2.3246	12.3557	10.5928	12.8376	10.6275
101	4.23905	-8.22644	17.4376	10.7516	18.4317	65	5.1172	2.58944	11.9948	-3.63133
102	5.16247	-0.473421	10.9559	9.05267	6.46607	6.08217	11.4912	15.5663	8.87831	-3.78972
103	11.5847	1.06068	16.6326	11.8507	10.7061	18.318	12.0163	6.10078	8.58882	4.60401
104	11.7566	-0.748835	13.0411	11.2339	10.9059	-0.535291	10.8669	4.87022	8.8801	-6.02581
105	11.7731	-1.52392	10.2149	15.635	8.15297	-3.04539	9.97522	2.10505	9.03159	-2.04276
106	8.48855	-0.527019	12.9074	6.54731	8.07927	0.901479	12.7213	16.5656	9.70238	-13.4856
107	10.7581	-4.8246	9.56538	12.579	10.2927	3.90787	9.82023	6.64449	11.995	4.3957
108	14.4671	22.2014	11.2901	15.5331	10.8545	1.16459	13.0853	4.95838	24.2084	57.1804
109	8.19593	-6.42605	9.05007	0.362406	11.5952	-0.690028	9.80839	6.20555	11.9237	5.07885
110	8.89969	-5.12472	13.391	5.57919	9.64961	37.5235	9.52536	-0.23614	10.2459	4.62104
111	12.1325	14.8377	14.9196	-6.71518	27.6802	65	10.0362	0.958008	7.31705	3.24865
112	9.41764	5.2635	16.7954	9.24961	7.14022	-0.685953	4.91422	-0.124906	9.89516	3.90016
113	10.5094	10.4008	8.58487	5.31766	8.081	3.53098	11.5977	-2.9794	8.85598	6.51411
114	9.08413	-8.921	15.0547	5.75091	7.32439	5.60855	7.79458	-11.9683	10.1927	-4.76308
115	10.5738	-3.04341	13.8472	7.56807	8.79539	2.45813	11.9779	1.5919	11.4881	-1.22309
116	12.3894	11.4398	11.1161	10.7295	10.3572	-3.9115	10.9581	3.68764	10.8655	-2.83932
117	9.91826	2.75534	14.8167	3.46841	8.11689	-2.11248	9.53238	-10.4316	12.2138	1.02985
118	10.6869	3.36511	11.0739	5.9248	12.0372	-1.88195	8.92868	-6.21213	10.6457	0.703794
119	8.24639	-5.69537	9.04938	14.2839	10.6722	0.492954	13.7519	15.2485	12.5055	3.36758
120	8.20604	2.6689	7.04145	9.31287	10.7481	1.30938	6.49787	5.68605	12.3059	9.6571
121	9.5089	-0.32001	12.3514	9.34557	12.37	2.85945	11.7444	0.466082	10.8617	11.7007
122	12.1307	10.3869	12.761	7.45834	11.6023	13.5403	11.3142	1.35829	10.6988	-3.54304
123	12.3739	17.169	15.9601	10.0676	12.2295	5.87377	10.3458	-0.469711	5.69	4.70552
124	12.7628	-7.25344	15.1157	7.7329	4.55242	1.2346	10.8671	5.86367	9.67901	2.3068
125	11.426	3.16317	11.706	11.8551	4.85861	8.22399	9.972	3.70247	8.81474	-9.86525
126	7.3372	5.90403	11.6922	5.86598	6.30896	4.33493	7.54795	-3.27032	14.4827	11.893
127	9.16156	-7.55267	5.63077	17.5576	7.30146	-2.73902	7.81812	1.49145	6.63241	-6.53719
128	5.08249	-10.079	14.9087	11.642	11.4067	9.86055	12.9708	1.3113	5.2893	-8.21552
129	8.77338	-2.03172	8.90028	6.88639	3.44189	0.253053	9.38248	2.01275	11.2824	1.98817
130	11.322	-3.52584	9.22408	8.19257	9.3245	0.256262	9.78635	-0.284313	9.73528	-0.167174
131	9.13537	-2.9115	12.6578	6.68656	8.48932	2.33254	11.4241	-2.79211	12.2649	6.38751
132	11.6211	1.97355	4.78511	8.79443	10.8361	-3.36904	7.26765	9.6164	10.1557	5.77669
133	9.7914	2.97468	13.9243	18.1912	6.14222	-2.0009	8.36213	-0.274027	11.7999	13.0234
134	9.12112	-3.23914	15.3913	-1.27105	1.88631	-12.4833	9.91581	-4.40019	9.3607	6.47028
135	9.92337	0.765423	12.1106	5.99087	11.9083	7.56912	4.39257	4.34112	9.9626	4.16332
136	11.3471	1.94289	15.2291	10.1453	9.43394	1.58269	9.10864	1.68717	10.4781	11.3287
137	12.6323	-1.44007	14.963	6.35065	8.24125	0.164199	5.02298	-2.83721	9.06615	3.06775
138	11.5227	-8.6918	11.6719	10.4878	11.5863	6.08828	11.5322	-5.16649	10.8683	5.28959
139	8.37399	-4.72187	16.8125	5.39124	6.75393	2.96913	12.8181	-1.65084	8.07379	-6.80195
140	6.64416	-8.47799	13.1938	11.6038	11.3231	13.3284	15.0145	11.9377	10.9973	3.7577
141	11.5003	3.67378	16.6682	9.27213	9.25928	-0.326678	10.3729	8.37061	94.1438	65
142	12.121	10.7589	12.1307	6.49809	8.63986	7.86671	6.07823	-8.27782	10.533	14.6628
143	10.3075	-7.72673	13.7686	22.0724	10.0483	1.04896	14.0957	10.5785	10.9044	0.417525
144	11.6933	3.61561	9.43064	1.6701	10.3548	12.7695	7.14621	-8.90856	9.67528	-0.667664
145	8.98429	-1.37212	11.4499	7.26435	8.26411	-5.69842	11.2435	5.33121	12.2193	1.35915
146	11.4022	4.59862	13.4323	2.44188	4.78239	8.4527	6.4084	-5.53572	9.15004	-1.77992
147	11.3075	-15.1267	15.8912	3.76337	12.0691	-2.7844	10.164	-3.52107	8.28018	7.47927
148	11.0245	0.00539354	12.955	7.9016	12.8872	26.2894	10.7967	-0.555642	3.3343	-19.146
149	10.5627	-1.78439	8.87609	10.157	8.807	7.85573	6.17729	5.66481	9.74041	-7.28951
150	11.1702	-4.85168	13.0622	4.35196	7.36512	-5.50571	7.20741	-7.88536	10.8606	1.3795
151	11.9528	4.1358	17.5997	29.2442	10.8033	-4.11569	12.0062	0.297168	14.2365	8.7282
152	9.56243	2.07388	11.9115	1.54981	4.81862	-8.35866	14.5136	7.72941	11.2054	11.1929
153	8.04716	-3.64819	13.3232	13.0225	9.61449	-1.64453	6.19839	0.919771	10.6401	-0.118404
154	9.34316	-9.61794	9.90753	6.97206	10.9313	-4.37633	9.72007	-2.02317	9.77688	-4.44933
155	10.608	6.69641	10.5901	8.18078	9.56045	0.791359	12.8808	1.04304	9.37467	4.68353
156	11.2646	-7.00798	15.918	11.5574	12.4384	1.35318	7.13559	6.08708	12.7314	6.40933
157	12.0089	5.79853	11.258	6.05956	9.72008	5.20573	9.1083	6.31879	8.38606	2.63494
158	11.8549	-9.30698	10.5166	9.72837	9.70682	7.93807	9.30009	-2.20051	3.43372	-14.9365
159	10.0251	-3.18525	13.49	8.81566	8.08789	-6.23016	8.88861	-4.16073	18.4659	38.2327
160	12.0146	2.88115	13.6835	8.33905	7.49331	-0.276468	11.8056	-7.05279	9.28801	-4.49864
161	12.5781	3.48546	13.029	12.7337	10.6936	13.3221	10.5405	0.561361	9.45556	-2.90799
162	7.13145	3.13533	10.4618	8.33551	8.82522	4.04463	8.32575	-4.77382	10.2635	-0.637213
163	6.84303	-3.64179	17.1827	13.6396	14.6512	42.0295	4.71776	-2.86175	10.5375	-1.81267
164	11.6958	0.598139	15.0825	7.18235	10.8822	8.83072	10.6929	2.83809	9.6385	13.5747
165	6.986	-7.13862	15.2432	16.8705	7.92556	6.10224	12.8385	10.9211	11.1052	2.78561
166	8.77173	-4.93431	11.1748	10.7562	11.5211	-1.39745	10.2759	-6.93853	12.4864	17.1346
167	5.82376	1.62089	13.8779	15.4158	7.26779	4.48	11.7339	7.35787	10.4904	-0.00365771
168	10.1781	-1.4515	17.0421	10.4988	9.2332	-1.59989	11.5129	3.05289	12.0827	4.67344
169	10.7405	-21.9899	15.2286	16.1431	6.76767	7.02931	12.1419	5.48527	10.7678	0.696226
170	9.09897	11.7973	10.3668	-0.67386	6.60563	3.25073	8.23797	9.11396	11.3567	1.71637
171	11.8508	6.14916	8.94043	13.0516	10.296	2.54994	12.8092	-1.85482	11.6935	10.3494
172	12.4811	-2.64519	14.5788	3.04392	9.16588	-1.68287	12.3829	8.92527	9.90644	1.5691
173	9.09856	-2.55763	13.1022	7.54975	8.67749	4.96971	9.36572	4.95221	8.85258	6.13129
174	9.92927	-9.62227	13.5915	23.0739	12.6166	2.39337	7.1208	1.85861	13.2762	9.06367
175	9.00035	0.597871	13.191	13.4568	9.23876	5.94023	8.72156	0.570632	15.0343	12.7684
176	11.543	-3.07218	10.7747	6.42035	3.88455	-2.33544	8.28952	3.28687	9.76113	0.946437
177	8.95922	-1.24226	8.89723	15.0546	8.42327	2.71694	12.5422	-9.06977	9.91571	6.33471
178	8.45632	0.315379	15.5195	19.4775	10.6087	9.32895	11.8167	2.74374	9.6677	-6.86691
179	10.0199	-9.70396	9.74347	9.75718	8.85474	9.43505	8.99713	1.27091	9.83342	-2.92671
180	8.61513	-0.623661	15.3667	6.35402	7.4777	1.36797	8.67348	-3.72425	10.0728	-5.54348
181	12.128	-9.86159	10.7652	13.2493	1.86464	-12.478	6.26874	3.83084	13.5686	4.2762
182	8.09618	-2.28395	13.2103	7.00304	10.2471	-2.03943	13.1622	5.79365	11.0543	-0.221016
183	12.9767	19.5111	16.3008	15.2799	9.93409	3.25651	11.8742	2.20753	13.779	9.1823
184	11.5083	3.79348	14.0632	12.2823	10.7942	-2.3938	9.85365	17.0134	10.5867	-6.82136
185	8.98298	-8.9907	4.24487	-0.155924	7.46555	3.36553	12.9293	-0.338563	12.818	16.8737
186	10.9672	5.74057	14.4432	8.91903	10.324	-2.2448	3.86853	-2.83187	9.90832	9.89409
187	9.96078	0.481359	16.4079	12.0077	11.8201	-0.0488783	8.23464	12.0626	6.99825	-15.901
188	11.696	9.92791	13.7178	5.97085	10.3638	3.47086	13.0518	6.83435	9.29361	2.87599
189	9.50075	-2.37952	13.3518	11.3708	7.47078	-2.24067	11.1964	0.587059	12.8236	10.4396
190	9.67375	-5.78892	12.3381	7.4316	7.63709	14.4951	9.57008	1.86701	8.32677	-4.45443
191	12.8731	-7.80056	12.7109	11.4148	10.4652	11.5781	12.8518	5.77541	11.3536	1.43815
192	10.6746	-0.457965	11.0066	9.45058	32.9382	65	14.1992	8.81501	11.6771	10.7779
193	18.0166	50.689	11.1457	7.97871	8.39109	8.89867	11.0961	-1.00088	13.3923	15.1215
194	11.3976	-4.48239	6.5374	13.6128	8.44549	14.5518	13.2279	1.71697	9.24585	1.26576
195	5.70032	-2.50408	15.4507	3.50448	8.04539	-1.93416	7.55096	-9.69564	9.27358	-7.28873
196	9.52305	-12.6774	15.1246	6.99365	10.0593	8.36168	13.028	3.6079	9.58408	-10.3817
197	12.2858	1.97509	11.8452	7.462	7.6103	4.10848	8.33289	-3.38216	9.97943	2.18262
198	10.0619	-9.381	14.9945	18.8685	7.34365	1.86833	12.0136	5.56088	11.6976	-5.82595
199	9.59244	0.141608	13.6634	7.93617	8.69331	-0.862289	11.656	0.664056	5.13343	0.984491
200	10.0511	-2.13821	14.1329	6.04549	10.4129	-0.935415	10.0322	0.144831	11.7452	5.00295
201	10.9923	6.49428	11.5767	9.32888	10.9656	4.95849	11.7415	1.64044	12.9406	21.4799
202	12.1632	-0.211109	11.3836	12.3875	7.87106	3.02879	6.61243	-14.3846	10.9052	-10.7126
203	12.4646	0.322522	10.215	8.1658	6.27778	7.09351	6.96338	-3.48445	8.85048	6.54342
204	9.82913	-0.930477	13.0047	0.932413	11.3867	10.5009	11.4999	-2.8531	12.7815	13.2302
205	5.57032	-5.09526	14.0145	3.47255	9.58377	-1.22868	9.24576	2.07478	9.54872	0.453023
206	12.6101	7.20706	15.6813	12.214	10.1938	2.45563	9.55285	18.9751	14.3385	20.2754
207	68.3847	65	13.8618	2.87938	11.996	2.57599	12.268	22.3639	7.26121	-4.11099
208	8.91217	-3.31407	12.5157	10.9358	11.6976	4.57282	12.0533	0.977211	10.6385	1.55697
209	8.93906	-7.11548	13.0053	8.85288	8.27658	8.09754	10.5706	2.83532	12.1984	0.0706512
210	10.3603	-1.70041	16.0664	15.5427	7.32756	9.48224	13.2206	4.34378	14.1739	5.43709
211	12.0886	-0.0190529	13.651	4.73447	12.4457	10.113	11.8	26.3968	10.839	15.1819
212	8.36421	1.21095	10.9688	12.6774	8.28533	3.73219	12.5356	-0.0786416	6.7433	2.86992
213	12.6672	-0.781225	4.86167	11.3405	11.8384	6.03637	11.9716	4.44872	12.7203	1.29436
214	7.98029	-6.1125	16.9421	10.8393	11.3826	6.02744	12.1983	1.2346	11.5329	0.26148
215	11.1922	-8.43029	14.4149	12.2527	9.55449	18.124	11.6099	1.96609	8.89389	5.95725
216	9.30901	-4.66678	13.5607	-1.87082	11.7633	2.75126	13.9047	8.8617	8.24344	0.0353573
217	11.2094	-6.23275	12.4495	6.54505	9.85454	6.62812	9.24698	4.89385	11.6058	2.82567
218	10.7907	-2.45944	9.19465	-0.366797	6.86091	-2.00866	6.26726	-6.18974	13.3515	6.83341
219	10.9245	-3.27703	12.9683	3.35471	8.886	16.7748	10.7057	0.790917	12.4252	10.7849
220	12.4061	3.64829	11.5394	5.20691	6.45171	2.56636	13.3159	7.50112	7.11438	-14.0557
221	12.7353	-0.0869396	12.3337	7.03851	10.3445	-4.34493	5.11738	-3.98632	5.56194	1.05951
222	12.5969	-0.149395	12.0161	12.438	5.73711	0.951438	9.44542	6.18463	13.4852	4.40442
223	12.2514	-6.73815	10.776	8.57546	11.4881	6.23196	11.423	6.03433	10.9384	5.57954
224	9.13539	-4.4293	16.6034	7.65639	9.08334	1.08475	12.3909	9.65851	21.1918	42.2452
225	10.1135	-1.90038	15.6403	4.32081	11.2106	-1.48662	11.6668	-4.18323	11.7171	4.29923
226	9.79139	-3.45806	17.3904	12.4413	9.02576	-0.909244	10.4013	8.56561	6.60003	1.39098
227	12.1023	8.74829	12.0324	7.00962	6.64639	2.28055	12.2271	9.36885	10.2963	3.55159
228	12.2778	-10.0551	11.0671	5.80344	9.89035	10.6648	8.84507	10.9003	9.19613	1.79174
229	12.541	-5.25928	12.7821	-3.13687	11.8626	4.04626	6.50834	5.19461	10.69	2.61549
230	6.33904	-10.8548	18.0907	28.3649	10.3958	8.99831	9.7715	4.56941	10.5622	-5.46827
231	10.4991	4.5839	12.0239	7.05903	11.3807	1.98281	12.2166	5.80886	12.6352	18.96
232	11.6476	-5.99012	16.787	10.9544	9.16627	-7.7746	6.47931	10.4287	11.2246	-1.88145
233	10.5618	14.7263	12.3302	6.01735	8.72731	4.62813	9.08655	-2.5572	14.7344	10.4925
234	11.6079	1.29337	10.5036	8.58587	10.804	2.87805	5.69321	-9.86252	10.92	27.9591
235	11.1383	-0.248106	14.5268	8.01844	10.3179	-1.53848	13.1366	-0.88902	11.2242	0.36597
236	9.9497	-9.54323	12.855	10.095	4.32608	-5.40311	10.1866	-5.0618	10.2585	13.1696
237	11.183	-2.03145	14.9885	5.57688	3.84625	-3.89369	11.5328	-2.10302	12.2194	5.27701
238	12.095	3.35231	11.1396	-1.48118	5.53118	-1.65575	11.4506	24.1447	11.6242	-2.42079
239	10.9057	5.86264	11.5341	3.33366	11.5789	2.08443	9.16463	2.35435	9.43565	-4.52413
240	10.476	-4.55022	10.9996	13.5058	10.3495	1.32174	14.0034	8.80943	10.7329	3.44355
241	9.64664	35.0907	15.7688	2.62727	11.8951	2.15869	11.869	5.02157	14.4778	4.09216
242	10.3743	0.80415	12.6977	8.36463	7.53084	-0.778942	10.3916	10.9968	7.87552	-9.38312
243	7.86589	-5.95633	10.7723	-3.3984	6.84525	2.79724	10.6224	4.67759	12.1859	7.99659
244	11.1416	3.17886	14.1551	12.4078	9.55679	16.312	11.2947	9.82362	9.54517	-3.31539
245	12.092	4.50046	15.1424	5.6571	5.86913	5.20905	10.7302	1.10447	12.3374	0.38757
246	12.0961	22.9275	3.54099	0.973484	10.7683	2.87893	9.56508	0.88384	10.1606	2.61957
247	10.405	3.54085	13.6948	17.6548	11.622	8.58011	6.37451	8.93217	14.4325	4.76126
248	26.95	65	4.71206	7.80814	9.17644	-12.1442	6.31059	4.72	10.0296	2.66003
249	12.0518	-4.99967	9.25694	11.5806	8.72942	-3.67204	7.89528	3.46676	11.9424	0.508833
250	10.681	-0.609302	14.6195	3.95529	11.629	3.67858	7.76525	4.80717	7.04243	-1.47591
251	8.32047	-3.75758	15.2081	9.12461	10.615	-0.748481	4.72331	4.62663	12.3084	1.8744
252	10.1425	-4.24741	12.421	10.3686	6.59932	7.4155	10.701	4.58357	21.4521	50.3602
253	12.7781	-11.1596	12.967	2.20501	9.16366	-1.32801	10.9864	6.85387	11.308	-9.68908
254	9.34459	-14.0548	11.3241	6.582	8.40046	7.99868	12.4193	5.14826	6.53374	-4.22881
255	10.1278	6.50299	16.6125	10.7766	10.7695	13.8756	11.9224	5.15883	10.3286	-7.36621
256	10.1896	-0.0617103	10.686	10.0925	3.831	-1.49057	7.81148	13.4052	6.96047	-21.2014
257	12.3638	5.18491	9.86287	11.0686	10.5896	-0.204736	7.93487	-1.07821	12.2546	12.7276
258	8.80388	-9.34148	11.9406	14.2489	11.9724	-2.17081	11.6784	7.76078	6.92807	-17.3669
259	12.5123	-18.5838	8.54546	13.1997	9.87215	4.35238	11.587	6.56562	9.44931	-5.84443
260	11.1266	4.45186	15.4177	5.27094	9.37403	-1.05599	12.0205	20.496	9.2099	2.01134
261	12.3072	-5.19347	10.7271	14.1634	4.57887	12.0843	12.9646	8.41979	10.8611	-3.92189
262	9.852	-1.90166	12.1545	4.46803	10.4165	7.42468	11.2501	0.602447	9.77077	-0.421021
263	7.6082	3.42734	7.81923	5.69356	6.61386	0.574836	4.93227	3.74457	8.83243	-9.43582
264	9.22332	-0.577867	15.641	-1.74997	11.4693	4.67964	10.2169	9.86519	9.59074	-2.76555
265	9.80263	-0.281358	6.81798	8.77516	6.00233	-2.82841	14.6573	3.9156	11.6414	2.17261
266	8.7145	8.88689	10.356	8.7422	7.7438	2.15073	12.8548	8.11306	6.89381	-18.4998
267	9.82189	2.74948	13.8928	0.944733	9.53228	-0.346441	9.69471	11.7982	11.4335	5.83218
268	11.5837	-8.30973	16.1053	10.0279	6.31601	9.80667	8.50561	2.22185	11.2791	2.67953
269	14.8574	36.3709	11.0224	8.13255	11.3812	-0.376535	5.89522	4.43559	11.8749	-0.377409
270	9.57226	-1.85125	17.0207	14.1869	9.04246	0.763362	10.1604	-5.94702	10.3221	-4.63823
271	11.5943	-7.95291	13.1903	14.8665	5.60805	4.58837	4.09503	1.91672	9.98872	1.83152
272	12.056	3.91843	10.4424	12.2833	7.67238	10.2638	9.32813	13.581	4.52971	-6.59628
273	7.84917	-2.86147	17.0526	11.2533	13.0004	18.8562	10.3306	2.17005	10.0432	12.2783
274	9.69287	-0.723828	10.6589	4.32602	11.0152	4.42973	12.0828	3.47914	8.27052	-0.242392
275	8.68233	7.75329	9.69683	10.5955	1.86412	-6.90923	12.1959	-0.0996973	7.58056	3.97195
276	12.4266	-0.208061	17.0787	9.20752	8.40766	-0.652749	10.6469	1.98128	11.8478	5.6045
277	10.63	-0.314211	14.4305	6.47574	10.2662	5.46195	5.46488	17.9801	13.428	13.9726
278	11.6624	-2.74756	8.83624	9.26232	10.012	3.19796	10.84	-0.595289	9.02189	-0.0820494
279	13.8978	10.8714	8.32974	3.73255	9.67615	-6.21286	11.8761	4.04364	10.9061	-5.79631
280	5.32098	-11.1297	13.5396	5.60364	12.4014	2.21538	12.1003	7.33046	10.1994	2.27264
281	10.7946	7.31166	12.0885	-2.07096	11.2207	18.9889	10.9038	4.09826	11.0692	2.64829
282	12.671	-6.9379	12.1326	1.14854	11.5634	3.56592	11.0427	-2.1215	8.5899	6.16984
283	12.1351	5.66781	12.0616	11.4085	8.01688	1.47805	10.975	-0.489159	11.9016	-0.916387
284	10.8494	1.21858	14.4913	5.98195	11.5544	-8.86204	8.715	13.5012	9.11735	-3.66478
285	11.6771	-3.80325	10.9222	5.49913	12.2085	-0.656447	11.8403	-5.28411	9.31077	3.12825
286	12.6693	4.30041	13.8499	10.478	9.29758	13.4064	10.9325	-1.27311	10.2819	0.353443
287	8.51235	1.21208	13.4887	10.3275	8.94962	-0.100621	10.6464	10.0934	10.2948	4.11845
288	5.51845	-2.70076	15.572	12.1526	7.02258	1.32754	9.11176	-5.7206	9.74743	-2.4608
289	10.4244	3.0484	14.4537	9.55751	13.6621	58.8627	10.1058	-2.27733	10.847	-1.8645
290	8.79542	2.17163	14.3056	10.472	6.5301	2.67854	9.00633	-2.89714	9.3621	-6.30957
291	11.3147	8.90866	15.515	1.33709	5.61877	2.92444	11.2701	8.39127	11.3573	-7.70238
292	7.46236	-5.28103	13.0556	8.39039	8.68681	1.34001	11.8988	0.736381	10.4571	8.33572
293	13.3863	1.74631	12.8769	7.96426	11.0908	6.37057	8.5674	-0.0447265	11.061	3.0787
294	8.45063	-9.94351	15.299	3.43819	8.28924	4.0567	11.1453	2.9652	14.2038	19.0243
295	11.2803	-1.86737	10.2744	11.0878	6.52687	-1.74195	13.0051	9.21034	11.0897	-0.0393057
296	9.82241	-6.26354	11.515	13.083	11.5277	15.7898	9.86	2.75769	12.4492	5.89407
297	10.3328	-1.18399	12.2503	4.8683	7.61428	-3.75776	9.84368	0.845228	13.4243	5.15681
298	9.50757	4.95799	15.8079	7.45053	10.756	2.56971	9.20544	-7.32181	10.724	3.4406
299	12.5556	-6.62351	15.4252	9.82044	12.6923	3.28388	8.05304	0.897611	8.36747	-1.10195
300	8.84356	-10.1106	17.1819	25.7948	10.4743	9.92319	11.4756	-0.712685	11.1204	2.92566
301	8.64898	-0.832643	12.9188	7.95513	8.87954	-4.0848	7.91884	3.00784	6.54131	2.5714
302	12.6316	2.37286	16.7337	11.2896	13.1665	12.7366	11.6737	3.80787	10.9745	-0.302908
303	12.2949	10.6987	4.41284	10.1716	9.87007	2.63434	11.0612	-1.8441	11.3061	-6.10899
304	10.8668	0.449821	10.8225	4.75009	10.2667	-0.809987	10.6845	4.90434	9.93657	1.40044
305	7.06687	-0.0042175	13.1186	7.2232	8.30611	0.438118	7.31583	0.726272	14.9347	12.4913
306	11.9527	3.38467	12.3226	12.5579	10.8841	7.14246	10.6063	20.1415	4.12945	-3.69457
307	9.06555	-0.54934	10.8755	9.32847	4.80869	-2.70579	12.6176	41.8441	9.76828	-4.99471
308	7.76202	-2.42152	13.4173	11.3044	12.5395	3.23225	13.0991	-1.79237	13.4041	6.44905
309	10.9349	2.94939	13.8812	13.9673	10.8408	-2.72545	11.4034	3.78328	9.78044	-7.83511
310	12.9087	-9.46142	14.7677	4.55064	8.4829	9.96908	13.6055	12.119	4.59574	-5.09996
311	10.2332	2.51417	6.33457	13.2879	11.4524	14.3048	10.1816	7.31021	11.075	7.9568
312	11.4602	3.48588	13.9466	9.90983	5.96765	-0.0356558	8.41858	-5.75178	12.2418	16.7619
313	13.5224	5.35628	11.0975	4.29055	9.16322	4.02173	12.0172	4.22022	7.92472	3.15179
314	15.2414	25.5383	12.8621	10.9351	7.18747	8.08765	7.18863	-11.222	10.5907	13.7167
315	11.8618	-3.92033	14.0757	10.004	9.99167	-1.42188	9.3789	10.1036	9.54376	-0.297982
316	8.2147	-1.04937	11.3033	11.5311	8.32268	4.0712	11.345	12.9387	12.0828	-0.126198
317	8.97552	-9.82101	5.39402	4.54438	6.47323	3.72887	6.52128	-2.67843	12.0818	2.9948
318	20.5759	56.436	11.4154	10.7241	10.5856	7.04093	11.6058	1.92608	11.9856	9.94641
319	12.486	-7.82652	9.63664	9.68827	10.539	8.70705	10.9375	-1.60505	13.9696	23.7866
320	11.0801	3.89832	8.29758	5.25208	11.4908	-3.86518	12.4857	6.1598	11.1973	2.55142
321	11.3288	3.85872	11.4929	5.1101	1.84777	-10.6948	12.341	7.56927	10.369	9.36234
322	4.99602	-1.65153	11.7927	11.0876	10.6809	5.41341	9.21527	3.19096	9.46911	1.48135
323	10.8996	-6.6441	13.7767	13.5777	11.5949	-3.45409	6.58674	-2.02381	11.3402	1.6821
324	11.3174	-5.62752	11.5869	5.36243	8.4248	0.15005	11.8904	8.60392	12.4357	-2.18694
325	9.34587	-7.91256	13.8206	-1.17166	9.21997	3.5738	11.4135	10.4705	22.5981	65
326	10.8001	13.0716	8.46427	12.9368	4.4966	-1.43638	12.9971	-0.915459	13.6792	26.1401
327	10.9442	-1.68018	6.97623	5.90197	8.78487	1.0788	8.09827	4.50412	10.5984	0.913472
328	10.989	-0.204105	16.8545	9.65137	8.4009	0.658307	11.3362	4.60306	8.9903	-6.57939
329	11.1468	-4.62325	8.08913	7.19843	2.51796	-2.99036	11.107	8.47497	10.0046	1.53769
330	10.8095	-2.07572	11.4906	11.4248	9.45144	-2.95707	12.341	6.1351	4.45597	-6.11826
331	13.1918	0.713078	16.3367	19.7263	16.7955	53.2284	8.35534	-8.11251	10.0483	1.7204
332	8.52554	-0.448194	10.9729	13.5595	9.93649	2.4937	7.51034	-2.05194	11.6357	4.91628
333	14.1556	19.6525	15.4826	8.68527	12.0532	11.9028	14.5567	11.5811	7.80934	-10.2317
334	7.80354	-7.52991	16.5266	11.721	3.63121	9.43137	11.1803	8.98325	14.1997	9.55298
335	12.1741	1.79161	9.91308	10.0713	11.2841	3.09594	12.1147	2.63252	11.0223	3.92938
336	11.0257	10.0193	11.9163	11.346	9.30635	-1.67805	13.2702	17.5778	12.0838	4.88134
337	8.81698	4.61656	12.9875	8.1359	9.51727	-1.95094	11.2911	-2.03644	12.1781	6.8742
338	7.94411	4.68415	12.4717	6.56544	12.4882	12.3531	12.7695	0.416083	11.9319	6.69888
339	8.62045	5.019	10.7268	15.9389	7.77745	-4.42237	10.7875	2.19831	11.4298	-7.4236
340	9.90776	-1.03355	13.0901	4.24599	10.9509	2.19434	13.4957	0.783824	9.16412	10.5551
341	5.88419	-9.37197	14.8743	8.15187	8.82745	-1.05626	6.03837	5.05642	12.978	6.13826
342	11.6579	-2.68674	11.3466	14.8027	9.87964	1.67273	8.04312	0.908481	10.7756	-1.92437
343	11.4915	2.64421	17.7272	14.0202	9.67787	6.89164	9.53283	9.82451	8.22577	3.09105
344	9.64802	-4.82802	18.8375	27.946	10.8413	6.87765	11.3835	1.24929	13.0891	10.9726
345	10.9294	4.57201	14.1776	11.831	7.74371	6.46218	13.3792	8.28372	6.32717	2.81141
346	11.6618	-4.99993	12.5346	-4.74802	10.5815	7.54899	13.5253	11.1712	10.1431	1.72529
347	13.3032	11.2516	9.50653	-2.08531	10.5443	-3.76938	9.86503	4.62561	9.53003	-4.91087
348	12.6971	38.8875	13.8015	4.1842	9.34886	3.39453	11.2647	6.00702	11.7474	4.21203
349	8.73251	2.24427	13.0195	13.6997	8.07394	10.0461	14.5019	2.3784	9.66245	-1.6888
350	11.1619	-1.85095	11.5214	12.8254	12.042	-2.26846	10.4207	5.80878	11.8073	7.69264
351	9.41902	-0.155477	10.713	-0.286514	5.39566	-5.21519	9.0584	-2.88696	11.681	3.76561
352	7.24367	5.16121	14.2274	12.2372	8.76668	8.37164	9.64728	-8.2659	13.3942	9.45769
353	10.8568	-3.62338	3.5848	3.33985	10.5448	8.64906	10.1032	-4.52154	8.81268	-4.13876
354	11.6103	-0.634965	15.5422	11.7879	7.86242	6.59337	12.9284	-0.342568	7.814	-3.28462
355	5.8659	-3.88472	15.7953	10.0431	10.0575	-0.0374963	12.0753	2.20624	9.66516	-10.991
356	10.9738	0.787686	16.7692	6.90642	1.68732	-7.00539	5.18529	-1.53469	10.7703	1.19961
357	8.27688	10.1448	9.95462	5.87707	9.44864	5.74799	12.009	5.36381	9.3308	2.50082
358	11.6108	-4.12146	12.1455	5.08253	8.41644	-4.32247	8.5394	5.78615	10.8638	10.5296
359	10.2474	-0.0039154	6.02508	10.0419	5.25579	-1.82751	9.73956	-6.54582	11.6353	4.63988
360	9.06981	-4.95293	7.48473	12.882	11.2341	11.3649	12.1968	14.2073	10.2852	-3.21388
361	8.59097	-4.16231	11.1781	7.77673	8.45195	-2.99937	8.93184	-4.98197	7.07278	-12.1235
362	10.5158	9.69298	14.3185	16.4022	4.715	-0.0828825	7.89459	5.94523	10.0128	4.30073
363	11.9579	1.07781	16.2941	8.22097	12.2626	18.9547	10.1523	-4.80718	9.94993	2.40195
364	9.4713	-9.27582	17.0311	9.77774	10.4761	1.83694	10.7725	-2.53415	12.6847	4.09999
365	11.4586	-2.60311	11.5631	-3.60033	7.74513	3.17907	11.0529	1.62735	9.31441	-1.47843
366	5.92917	-2.91183	10.4809	7.08005	10.4197	5.45919	9.95527	1.96801	13.6973	4.14431
367	6.82424	0.617951	14.8643	11.5178	6.11644	4.75339	6.3758	7.33473	9.29646	-8.37519
368	11.1304	0.767541	13.4165	0.71701	12.5121	2.00083	9.35984	3.15839	3.60144	-17.094
369	7.45828	-1.05533	16.7743	9.64972	11.9447	25.1004	9.91086	15.2923	12.1292	6.87523
370	11.5786	-3.41663	12.1724	12.0077	9.02034	12.3444	4.99316	-1.92466	10.2173	3.31158
371	11.9743	-3.83269	12.7945	2.45902	11.844	3.36143	10.5758	14.2895	8.64047	7.27962
372	12.3278	3.37173	15.6578	11.9352	11.6277	8.41042	12.9767	21.9301	12.5876	8.42729
373	11.3257	-7.76581	16.8297	14.9271	9.67783	-2.35721	11.3934	11.2401	14.5149	20.1239
374	12.0394	-3.22487	12.8889	2.33459	10.7734	4.83868	13.1791	13.9324	10.7713	2.63129
375	6.63127	-1.34863	3.80008	5.08655	7.68748	0.336517	12.28	3.62913	10.3786	2.10056
376	12.6064	15.9896	13.6665	9.86971	9.592	3.79719	6.50517	-0.890871	10.5553	-1.91024
377	10.6246	-6.1668	3.8069	6.58835	13.7238	29.0926	8.22772	-2.495	8.53915	2.37449
378	7.54746	2.32963	13.6994	5.40403	10.978	4.24069	10.8337	-1.48928	6.4571	-13.089
379	9.16362	-5.35542	9.1333	5.31745	1.83031	-9.51328	10.4791	15.854	14.1165	7.36499
380	12.2615	4.4024	11.8607	9.57561	13.9432	57.1755	14.5306	52.6149	9.82834	-2.97897
381	10.5352	-1.41204	12.1902	4.63526	3.30877	-4.94202	13.1408	2.60359	12.462	3.64062
382	12.3453	-3.96848	9.80438	-3.60969	8.27271	1.4166	8.50287	5.24728	8.81746	-5.73886
383	10.4902	-3.97571	16.2466	6.16387	10.8636	0.433189	8.92199	0.762738	9.96174	-1.41
384	10.1074	-2.59771	11.0444	12.8754	9.37973	-2.51019	10.566	4.04213	4.36401	-9.11566
385	8.70162	7.23193	13.1436	12.982	10.6666	5.31856	7.51332	-4.44362	14.7929	23.2913
386	12.2202	-6.50409	12.7941	2.77577	7.07922	3.8829	7.7519	0.660874	9.10126	-4.00905
387	10.0039	-2.51028	13.1866	9.36816	7.5942	0.447718	14.1792	19.3056	10.8438	-0.604512
388	12.2058	-1.42924	12.9476	9.40448	10.408	6.6977	11.1402	-3.03182	3.30135	-2.99259
389	7.02799	4.32856	15.5531	6.77027	10.5574	-6.70463	12.0751	6.85975	9.13527	-5.66748
390	9.97714	0.365948	12.3533	18.2853	1.97808	-4.79103	14.4055	9.00407	9.23546	-1.63541
391	11.3525	-3.1452	11.0763	7.726	3.82861	-2.18409	7.02048	-7.26158	11.6969	4.85792
392	12.5005	-3.13114	13.0184	14.0791	1.93455	-8.33072	11.8115	6.38325	11.9751	1.3891
393	10.0208	3.09922	13.1283	4.99928	10.8251	-1.91086	12.2289	3.85903	10.0394	1.33318
394	12.6177	-7.42235	9.05391	4.89097	10.6516	-9.17926	12.9675	-1.54303	12.4944	5.29837
395	10.4366	-0.698631	13.8074	6.32975	11.1951	26.8841	8.22745	-6.9623	12.6471	4.73062
396	11.0617	-0.471649	14.4074	18.5199	12.0147	-0.65201	9.36164	6.83877	12.6333	4.09921
397	5.3837	-8.0173	15.8156	11.9444	12.4361	-3.14677	9.57417	19.8929	7.41078	2.929
398	11.3278	-1.20037	12.4111	11.1573	7.20859	-3.66102	11.3335	5.84653	10.929	2.56379
399	11.9936	-1.77079	10.0238	-2.92114	10.2966	5.85876	11.1536	-1.1302	12.3982	1.26658
400	9.42933	-4.51419	8.92441	6.74001	10.9617	10.9652	9.37048	3.64752	12.9953	8.64169
401	11.0221	-1.27988	8.70401	2.51993	11.4098	-0.957354	12.3803	6.94182	9.98721	1.92392
402	12.1958	1.74988	12.1393	1.13504	9.54371	-8.255	10.653	-1.29261	11.9546	8.93403
403	19.2106	48.4977	13.3121	7.73139	8.44666	3.42051	12.5477	-1.9067	13.0489	17.9152
404	7.86604	0.0133362	12.476	2.58114	12.0804	-6.65892	10.9532	-0.873321	11.7001	1.69959
405	12.5139	-2.26911	14.3457	11.8994	16.7187	60.4516	6.40187	2.06497	14.8461	19.8344
406	11.0508	-3.32772	6.25122	14.5372	4.98004	-3.60865	11.0451	2.61837	9.43479	-3.83501
407	9.9162	-2.88809	7.05008	2.67396	9.33156	-1.21654	9.98059	8.50956	13.1702	9.87513
408	8.9389	5.1923	12.5679	9.39164	9.29898	-0.755419	6.10282	2.91959	11.1602	4.80957
409	9.29657	10.9338	15.687	7.3252	10.3575	9.64626	10.8832	9.96682	11.3137	0.194594
410	9.00695	9.89613	10.6009	11.6966	9.97919	10.9499	12.2497	-8.39779	11.6145	3.6998
411	8.70787	-1.83991	14.7677	1.99034	2.9033	-7.93712	10.992	-0.495207	6.56137	-4.28656
412	11.3864	-1.59947	14.1143	5.88543	9.04642	1.19164	7.9623	5.81789	9.20857	-8.81825
413	7.55226	-1.57856	10.4274	0.58707	8.78826	2.76647	6.68233	17.0357	11.8785	3.35826
414	12.3077	1.24368	10.1445	-3.8652	11.1549	3.6467	9.54944	11.5895	9.81571	13.8475
415	12.0427	9.41348	6.38854	-0.238418	11.5372	5.65646	10.6202	6.12042	12.4774	21.8816
416	9.69404	-4.08002	6.63348	7.092	7.05967	5.60648	11.0162	1.01259	9.78677	-2.34004
417	9.80798	-3.05557	14.2015	7.00231	7.23503	-2.93326	11.529	12.5014	13.4081	6.17721
418	10.4066	1.35809	8.80507	2.99455	8.34805	3.30919	7.67244	6.74419	11.3992	4.24396
419	11.7423	3.32119	16.8144	14.5347	10.1615	0.853389	8.71562	-2.75997	13.2154	29.7049
420	8.20753	2.89372	11.0848	7.51477	8.03958	0.23671	6.83106	3.98126	12.0147	2.48105
421	10.2931	0.615951	13.0167	5.73644	11.512	6.32004	11.512	2.46889	9.5238	-3.89195
422	11.508	-0.147572	16.2024	5.71821	8.86833	-8.20337	11.906	-8.5419	12.0691	16.3181
423	13.2614	9.08951	14.8235	10.6293	11.2982	4.96705	12.6296	-5.16799	10.5567	-1.48543
424	11.6038	-5.9151	12.5019	0.828682	11.37	-2.80274	8.04262	1.37437	8.8634	-2.30849
425	9.3413	-0.266137	16.4125	18.8031	7.0888	-1.38302	9.32749	8.00496	9.95192	-5.93767
426	11.2668	-8.7086	4.34368	3.09898	10.3698	8.49849	4.147	-2.30748	3.73365	-22.0229
427	10.1934	-2.47268	6.86989	1.97365	11.6172	1.09362	9.29491	-3.58984	12.3729	5.75978
428	12.7703	-1.21525	14.4802	10.5767	5.55337	5.30715	8.34499	-3.10316	6.49032	6.428
429	12.2418	-6.50607	16.2166	9.686	7.72219	-0.37723	6.63242	8.95712	8.57184	4.41739
430	11.5216	2.00358	7.10777	10.4403	2.67237	4.82014	10.1797	7.79701	8.14235	1.88935
431	11.4162	5.29244	12.8462	4.86713	9.31994	8.23058	12.3703	4.89557	7.82302	-8.8887
432	5.92191	1.44409	10.4582	16.8997	9.723	13.758	10.5603	6.90084	11.658	6.2736
433	12.6411	-1.04347	6.81365	7.52807	3.5828	2.87875	6.27873	-4.20604	4.62623	-0.18474
434	10.3585	-2.00014	14.4691	9.69728	7.25489	-1.52914	11.831	-4.02863	7.10017	4.87872
435	10.0971	-1.10571	12.2316	13.7205	10.4838	-1.30657	6.76189	-2.82727	7.78219	0.556167
436	7.69762	-0.219329	12.8043	6.60701	7.50399	0.320158	12.1057	-8.85159	9.79992	-4.44585
437	6.59989	-2.48467	11.1877	10.9912	10.088	5.93361	7.41873	2.29954	11.8669	3.48646
438	5.83072	10.1299	10.381	13.5276	6.35523	1.1854	12.2621	3.05808	11.0419	-1.15561
439	11.7897	3.34888	13.6893	5.66785	10.9982	-1.78561	12.1484	-7.97891	9.96919	-2.42141
440	6.88087	-1.17275	17.1935	11.9745	7.5269	7.99981	11.7609	14.2443	13.2707	20.6773
441	11.9888	-0.0939248	5.64555	6.52729	2.96357	-0.192852	12.7507	5.19689	9.2346	-5.51877
442	7.47135	2.47112	6.90653	10.2909	13.3992	5.49898	14.0281	7.94394	9.91017	5.32177
443	11.6885	3.85911	13.0356	11.6477	11.3104	6.5859	8.58267	5.35001	9.62165	-2.0743
444	10.2728	0.828627	12.9745	4.793	9.21145	2.46368	8.99784	5.09173	8.83534	3.34264
445	9.61841	-3.13186	15.8563	11.3437	8.01292	3.31285	10.3997	3.9493	9.26653	-2.24429
446	12.0724	2.45038	13.7507	22.8775	12.7024	20.9896	7.28209	-6.60667	12.0223	5.18
447	11.1605	-6.45183	13.0925	0.439589	10.9583	20.0811	9.19927	3.22339	12.1787	2.21782
448	5.23779	-7.26491	12.9294	4.06336	10.1586	8.28827	12.7483	3.02021	10.7953	-7.5686
449	8.93857	-3.91976	16.8693	15.2285	7.64823	0.654171	12.1776	7.90492	8.81574	-0.280984
450	11.3775	5.89082	15.0448	11.9598	8.44036	-5.10426	6.8064	-3.94853	4.37768	-6.45524
451	13.144	16.4103	14.6611	12.19	1.98819	-0.543946	11.1993	0.296507	10.5167	2.92071
452	6.98483	-7.23896	12.5016	15.5918	12.2787	4.77506	3.71485	-5.60256	9.43869	-2.7174
453	10.0135	-0.619991	14.5822	7.82637	9.44878	1.7435	9.43319	42.5914	9.33778	-2.04473
454	10.9347	2.06231	9.949	16.9937	8.46241	1.99279	12.1057	3.39987	11.41	-2.90655
455	11.7941	-0.592651	14.2383	9.25333	10.3949	-4.86977	10.4737	11.8508	10.545	12.3667
456	7.84172	-8.74738	14.1263	9.81512	5.67315	13.0845	13.0806	5.23606	6.97408	-14.2989
457	9.89215	-8.52774	8.92054	10.0625	11.5503	-5.7047	8.0159	2.24984	13.7679	4.62086
458	12.1382	-8.78514	12.5237	7.08429	9.50896	5.8591	12.7204	11.4068	10.6738	-6.01879
459	2.07615	-14.4074	3.23862	-5.59918	11.1509	9.5824	4.92117	-3.24599	10.6447	-6.10086
460	8.50199	8.15366	14.5606	4.03344	10.6006	-1.67659	9.02951	1.91895	9.48162	8.75109
461	8.57621	-8.60602	12.104	7.01917	6.90383	0.511019	11.1985	7.14961	6.11418	0.171382
462	7.28739	-3.7042	16.8275	9.84502	9.87302	0.765162	10.6203	4.00461	11.3878	2.40369
463	11.1128	-1.17344	11.4279	7.03221	10.7552	6.79895	11.2877	5.82991	11.4666	-7.48823
464	11.5531	5.22717	3.26908	-5.57062	6.59449	4.24596	12.5909	0.841601	13.5532	10.7771
465	9.02298	-11.1809	13.3387	3.60284	6.01462	8.51493	12.4986	8.26251	11.9134	5.03511
466	15.4434	38.2412	10.3535	6.75055	9.91659	15.8791	13.9857	3.99778	11.1049	1.26452
467	11.4595	-3.60803	8.92783	4.93442	8.68276	-10.7138	12.55	11.0949	14.3556	11.9323
468	9.49216	-6.22605	12.9285	11.0967	6.07578	1.02218	11.6178	4.34984	8.98617	7.71807
469	9.37268	-0.474454	15.4325	3.35847	10.9762	6.462	10.5126	2.63542	11.1572	1.15752
470	9.17679	4.40905	10.2429	3.61994	10.4728	0.177796	10.1213	-1.80091	10.8925	5.25516
471	8.70005	-0.024112	13.0353	3.80949	10.769	-4.32328	9.37726	-0.76655	11.1777	3.73238
472	10.1891	2.78524	11.9044	9.95924	10.2689	10.0511	5.50555	-1.56858	10.6355	2.05427
473	11.1528	-3.75742	14.7325	7.30726	11.0399	-3.52775	11.6826	2.63388	18.143	45.0107
474	12.1788	-5.48637	13.0174	11.4856	13.9878	12.8436	13.4708	4.88343	11.6522	3.41467
475	4.24708	-15.9236	12.7175	5.65218	4.56371	8.12206	11.435	1.99758	11.614	-2.54424
476	7.80286	0.591332	16.4325	11.4696	12.45	8.0118	9.73134	3.68555	13.5338	10.3096
477	13.1756	-4.68121	15.17	7.13459	10.0832	6.70314	8.84377	2.27454	11.4686	15.3786
478	10.4588	-6.13953	14.5902	11.35	7.90668	3.90999	10.3077	13.104	6.61627	6.06496
479	7.79212	5.32724	12.3167	6.09652	11.9756	24.3077	7.62381	5.59602	19.7422	42.539
480	9.17321	2.07844	13.8575	7.3751	11.9554	15.4743	10.0068	-0.550895	11.9234	-7.72907
481	12.3608	-0.369042	12.0939	9.08143	7.05204	11.8453	12.9567	20.8321	11.6329	-5.21783
482	14.9492	10.4331	11.4684	5.24663	12.0236	30.0236	11.5958	-3.0411	9.54628	-1.13363
483	12.9152	3.07275	14.7893	12.1123	10.1508	3.55422	7.21415	-6.50572	7.71515	-9.90347
484	12.0488	-14.7674	15.7983	9.51587	9.81616	-0.474738	10.8423	9.39204	10.0348	-11.2365
485	10.7834	-3.87111	13.7459	7.05317	7.82105	4.01727	6.73172	15.706	9.15419	-0.798262
486	10.7179	-5.61454	12.3743	6.88545	9.48995	-2.04657	13.0265	2.64502	11.0381	-1.08187
487	10.9066	-2.36049	16.6614	1.9115	12.2096	3.78781	10.1766	7.95961	10.9888	-1.27557
488	11.7652	3.35963	16.0508	10.767	11.325	4.51694	13.023	9.79861	10.9397	19.0016
489	12.4769	-6.53248	14.6477	15.3024	8.34668	8.13608	9.59257	1.5528	10.6497	-0.631515
490	5.34899	-1.56118	12.0694	4.87283	10.3686	9.17658	14.0999	9.78522	10.2776	-0.40498
491	11.601	9.8572	9.2626	5.73987	6.68177	3.41584	10.8404	3.02015	8.64271	-1.76119
492	10.2461	-2.54745	11.7493	9.86238	12.1121	-1.70654	11.6059	17.1906	9.06595	-3.98581
493	12.0128	2.47805	7.21607	10.8174	5.92853	4.92663	9.0146	-7.59824	11.7653	0.814291
494	6.72743	-2.10724	16.4462	3.16462	11.6436	-3.93051	11.3659	7.97481	8.9567	-6.74297
495	10.3856	-7.47701	12.3054	13.9062	7.31035	4.94161	10.8299	1.22316	10.8097	1.8813
496	10.2634	-1.84677	9.96098	9.38998	12.9265	27.2395	12.7419	-4.76041	10.0061	2.40272
497	8.86337	-7.57114	12.699	10.536	3.23886	-3.33316	10.417	7.24334	11.5957	0.0148967
498	11.1636	-3.82635	6.89798	4.34016	9.0747	9.31854	11.4285	7.07737	9.25168	-3.56898
499	9.42712	-4.45926	14.5304	5.39531	10.7267	5.7801	13.229	0.402832	9.9105	-0.5738
500	11.7786	9.01649	12.1054	10.8872	7.65112	-0.581669	9.88007	6.09238	12.3925	6.80941
501	11.7868	0.426146	13.8626	7.35161	10.6527	3.94432	8.96232	0.865669	7.09469	-9.98034
502	11.0443	-0.196117	9.73664	4.38015	12.0752	35.3095	9.32711	7.70947	12.5275	6.22386
503	11.7612	1.43782	16.1507	7.22927	11.9169	-0.515094	9.79234	2.86347	7.98139	0.388317
504	10.3445	-5.12325	14.6368	9.68602	10.7847	2.38631	7.43987	6.01357	9.40553	1.69531
505	10.4409	-0.785329	9.97169	1.2311	8.83799	4.67014	11.5727	3.00089	8.8369	-8.95001
506	15.6579	11.6999	16.4002	5.6307	10.4916	9.28837	10.9059	13.5416	13.352	6.81849
507	9.86459	-3.62865	12.9443	11.7821	8.76774	7.00723	10.4699	-5.33273	7.93391	-8.35915
508	9.38253	0.325396	12.8737	11.0695	7.67594	6.41563	12.4015	0.834792	11.0153	-0.100048
509	6.06947	-11.0543	9.05429	11.0299	10.0273	4.2582	11.6609	-2.28289	9.28089	-2.73661
510	11.8674	0.318919	13.2664	1.60275	9.07817	11.0212	6.63623	1.24357	13.8716	15.6436
511	12.3699	-1.41023	9.69802	5.1284	10.6299	8.60146	11.9367	2.73271	11.8774	3.26413
512	8.79094	-10.8017	14.3124	4.72033	10.2262	5.90916	12.1733	21.0556	9.49231	-5.12776
513	9.35114	-4.33071	10.2613	2.84661	7.2088	0.193401	11.0727	-11.3634	45.5455	65
514	9.6594	1.96964	10.7062	4.43101	11.1115	1.30931	7.7477	8.33704	9.84279	3.24952
515	12.2207	3.70213	14.807	9.04229	7.49628	-2.37982	10.645	0.526742	12.8071	2.25279
516	12.268	1.79261	10.1122	4.83008	7.68698	3.35072	10.9451	-0.890423	11.5201	6.57795
517	8.95806	-1.87791	9.84767	4.32732	9.58476	-2.75083	11.5491	6.69772	11.6302	2.48262
518	8.4346	-4.98146	13.2064	11.1802	8.88723	4.69792	13.6292	11.7797	9.92391	30.0629
519	9.49175	-0.712026	11.2766	9.03554	7.72613	-2.43215	9.61046	-16.8757	8.28495	6.55067
520	10.0847	3.56922	14.8954	11.847	10.2475	-3.21864	11.1923	5.71817	12.6434	12.2603
521	10.9561	8.53593	14.8603	7.04718	9.05423	-2.14812	6.74733	-3.4108	10.5851	-1.60704
522	9.06039	5.96982	10.2705	12.6327	11.358	-6.71309	9.30581	-1.1383	10.9125	-2.00341
523	9.38391	7.292	9.65806	2.96514	7.03735	1.01422	6.68573	2.91271	12.0525	7.11462
524	7.85714	-0.133492	12.9287	11.0623	9.04061	4.2046	12.0723	3.91415	7.55432	-3.65645
525	7.98783	-2.29189	15.2441	21.2131	9.97266	-0.145516	11.7564	9.66077	9.51775	-4.00368
526	11.3955	-2.57293	10.7177	12.3091	9.65975	-2.18175	4.31288	1.00782	9.63969	18.4275
527	11.3086	2.00695	10.5036	9.21522	10.299	0.349583	12.987	11.8211	12.4691	7.56347
528	10.3682	-6.35344	13.2881	7.05863	16.1524	63.8834	11.4358	-0.932103	12.5282	8.67765
529	9.9026	-0.314318	13.8644	9.85849	9.71529	17.1756	10.8562	16.5347	10.2731	-1.17623
530	8.63696	-0.567848	15.2004	12.4471	3.81532	1.52428	9.59147	7.6966	10.4658	-0.0568455
531	13.0928	-0.550933	16.8157	-7.35263	9.88966	6.66723	11.5031	-3.33966	12.082	9.979
532	10.62	4.96949	6.78277	12.1963	11.3302	10.7823	7.07503	1.2457	13.7041	7.76607
533	11.158	13.1121	12.9615	1.04858	11.0482	-3.94724	13.0469	6.2851	10.6661	12.17
534	9.40046	-2.89532	14.2112	14.8646	10.4674	4.96652	13.3023	4.91827	9.03063	-5.05377
535	11.1183	12.2419	6.15616	9.33284	9.47905	0.778579	10.5487	-1.02863	13.1488	15.4407
536	9.61093	-2.42577	3.29222	6.9393	7.16592	0.018767	7.13167	-10.6463	11.5762	-0.819419
537	10.2155	0.439856	7.87531	9.8908	11.0305	11.6029	10.889	7.98118	9.25579	-7.34956
538	11.3265	-0.155454	13.5967	11.719	11.7982	6.83227	12.8722	-1.16605	7.64337	9.00465
539	12.0561	0.741856	13.5682	15.5383	11.2726	7.14676	11.1689	2.91618	11.7237	-0.315697
540	11.3292	0.597907	11.5375	16.0996	7.28454	-3.0243	11.4818	3.43072	10.0565	1.03189
541	7.60829	1.86979	16.5911	10.8244	10.5671	32.9101	12.0319	-0.510884	9.88316	-2.694
542	8.11654	-3.14613	12.0882	6.30461	7.58703	13.2091	9.48013	-15.2973	7.59827	0.197072
543	13.5973	13.2096	12.0598	-1.93164	4.45921	-1.65531	9.90676	-1.25544	8.45862	-5.68817
544	12.4905	-18.5761	9.69866	9.22987	10.1687	8.75497	12.2243	10.9108	12.058	-0.683503
545	12.0637	3.95296	13.6225	1.18244	9.51699	2.66357	10.9787	0.0514673	9.57115	-3.049
546	13.1854	-4.1302	16.9674	2.35805	9.20021	2.50739	8.39952	1.85039	10.2533	0.876498
547	10.6303	2.68843	10.4657	9.48942	11.0482	19.2067	12.141	3.41659	9.61766	-0.526562
548	12.2956	7.30131	11.7318	10.1441	8.41501	-0.532309	11.4849	18.7005	9.24784	-14.6369
549	10.0701	-7.08378	13.1674	5.5745	6.25146	7.78086	9.87458	8.1868	6.9198	-21.1578
550	11.2188	-3.68951	13.3194	6.01918	11.3157	6.11291	9.43557	0.391093	13.2473	8.22326
551	7.70933	-2.7145	17.1317	6.34554	8.51147	-8.06767	12.6962	1.54272	13.0372	21.6647
552	6.7675	-3.38087	10.5196	7.29722	10.8567	-6.10529	9.32638	3.88777	6.5324	5.00783
553	11.5692	2.3656	14.6915	-1.68302	11.6414	2.35599	13.0891	1.12357	11.413	1.45661
554	8.34722	-2.67584	10.3526	11.7196	5.92697	4.44625	12.2954	5.29049	5.67833	1.24921
555	12.7678	3.63574	13.1191	18.3885	10.8272	9.07372	8.9951	12.0662	11.2857	-4.70436
556	10.3895	-4.91665	15.9919	8.54917	10.3994	-4.68568	17.887	65	8.26703	9.58445
557	10.9381	3.91022	13.8543	-0.272806	11.8218	2.19137	10.8616	1.0001	13.256	4.7277
558	7.01384	-2.04279	14.9055	0.770493	10.3082	0.421612	8.20914	9.92022	12.9833	6.95607
559	10.5192	6.21934	10.1411	7.25327	10.0776	1.75	13.3021	10.8861	11.018	2.27666
560	9.37144	-3.69212	9.57878	5.1118	10.5763	0.451149	11.5335	2.29764	11.2988	0.142542
561	13.1582	10.6627	3.28412	6.76769	11.0017	8.47104	12.6452	9.35756	12.117	-1.79361
562	12.1529	2.29401	10.4299	5.84729	8.56291	5.47056	10.7012	1.64631	11.8791	4.11729
563	12.795	2.82783	13.1038	10.587	9.63851	-1.28454	13.0162	9.96451	9.46122	12.7554
564	10.7469	-8.08898	9.97326	5.68803	8.44113	14.4245	12.3152	-0.601064	9.77737	-1.3384
565	12.0743	6.33739	13.4824	3.90094	10.2918	6.16423	10.9026	-0.172161	11.7055	0.417047
566	7.70774	6.81529	16.8238	10.4151	7.82487	11.2148	12.58	3.09839	3.4892	-22.0919
567	10.028	-5.99112	9.88169	13.6997	10.9571	8.65613	10.7987	-1.95593	11.2855	5.09655
568	13.7404	4.27048	9.4826	3.98605	9.11468	1.23374	12.1823	3.2866	12.8638	5.4006
569	6.50491	2.20231	12.1654	4.81419	22.4378	65	12.219	0.0542388	8.74344	-1.20521
570	12.2027	7.03167	14.8532	5.28981	4.98721	-0.892202	12.0235	1.02196	12.3366	4.17358
571	10.3059	-0.253151	12.0393	7.06694	12.1491	4.34127	10.8377	8.87505	10.4185	-8.10777
572	10.1371	2.49928	13.1885	9.20641	6.58651	2.13185	11.3288	5.0917	10.397	-5.55811
573	11.8012	-1.70367	12.545	14.3741	11.7453	8.98726	12.7267	50.0752	9.5747	0.723029
574	11.5165	-6.42134	8.61389	16.4618	8.86932	3.33936	10.8815	-1.62491	11.0875	-3.90285
575	10.9049	-1.05144	15.0933	1.23951	10.8284	-3.86818	10.9302	-3.92936	9.35842	-7.48391
576	15.0149	26.8864	14.0206	5.03344	7.15177	-0.163417	7.39232	-4.07263	10.0184	4.69354
577	8.5952	-0.083544	13.7264	7.59139	9.51885	8.51804	6.09589	-4.88406	10.8652	1.72921
578	11.8203	-4.37552	6.3371	2.61234	10.6687	7.26065	6.65642	2.78426	9.81322	-0.840117
579	10.2154	-0.879775	12.3007	3.0786	9.96209	0.989023	8.59307	4.66946	10.8277	-0.979462
580	11.6459	-5.64302	13.8962	2.58054	12.2949	3.99842	11.3098	6.28193	7.02134	2.69638
581	9.31051	-1.44308	16.7757	3.12922	11.257	6.33737	9.86428	0.617588	9.33155	-7.50895
582	8.13391	-0.750368	17.1936	11.2172	9.1554	14.8338	10.9697	-1.09788	9.21047	10.6126
583	11.5757	-2.33457	10.7318	7.12773	11.0315	9.68489	11.5793	23.0887	9.67611	-8.20781
584	10.8408	-0.531942	15.6379	7.30443	9.4083	1.31705	10.862	8.15467	11.5349	3.23887
585	10.2237	-6.45126	12.875	5.58322	10.2657	-4.89157	10.8287	2.60408	7.67901	3.67917
586	12.5522	5.58277	10.2994	6.54126	6.89666	4.73892	12.0482	1.46348	8.30158	2.56745
587	11.3808	9.597	15.163	6.00348	10.0729	-2.91119	12.5875	3.79302	11.793	4.90198
588	7.89271	-5.63338	13.7805	14.5234	8.60484	0.380395	13.3128	1.80915	12.4668	12.3195
589	6.68938	4.76655	13.9345	12.393	5.74857	8.40392	12.0563	3.82555	13.1159	10.1666
590	12.6569	1.7052	10.5208	10.6358	15.5348	41.2997	9.60298	8.12221	12.9684	-5.57039
591	8.35224	-0.885146	13.7799	10.0234	2.85492	-0.613258	11.0019	0.209567	11.048	0.00469931
592	11.9071	4.92679	15.0606	5.21832	10.786	1.03046	8.58375	-13.0245	11.2731	1.78515
593	13.9653	6.53034	10.5424	4.88626	11.2305	3.57589	12.001	4.59623	9.49897	-3.10435
594	7.93191	-4.51642	12.8119	18.6523	8.75967	5.22215	11.6246	-1.08197	8.60419	3.91429
595	12.2863	-12.7147	13.6772	12.3063	10.8712	2.85629	7.40509	-8.56005	8.39749	-3.53445
596	14.0125	13.4915	12.9197	15.9638	8.55504	-6.88268	10.9111	-0.889298	7.77109	-10.2534
597	8.64551	5.79779	12.4343	7.2414	2.03188	-1.86163	10.9997	6.59713	10.7222	-1.71243
598	12.3772	2.90917	12.5275	9.98618	10.2905	2.74745	12.8857	0.93258	7.55722	5.83453
599	8.23846	-6.684	10.6236	15.3838	10.066	4.08612	10.7046	-2.6078	13.1744	8.29013
600	21.0707	59.7269	8.90058	11.228	11.62	7.61562	10.66	-1.36349	11.0109	2.45022
601	11.0967	4.73287	4.69637	9.73695	8.71854	6.49034	11.039	-8.9681	3.64615	-1.21209
602	7.65918	-1.41615	15.6997	16.5093	9.34061	6.79543	16.4279	65	10.6944	1.435
603	11.5561	3.14513	7.82553	12.311	11.1828	8.3986	13.7064	19.041	10.4439	13.2086
604	11.7866	3.46183	11.9753	7.31971	7.26285	-1.11832	4.23521	12.6179	9.87146	-6.87996
605	12.8359	0.466104	17.8211	11.9578	10.6428	2.04057	10.9379	-0.70155	11.5333	5.75665
606	10.9206	2.84698	9.10994	3.96837	8.64371	6.38344	12.0043	3.10112	11.5858	9.90069
607	11.7026	2.80597	15.5124	5.73142	11.1388	13.8874	6.61024	-3.85044	12.1653	7.88287
608	11.3586	1.92248	7.65927	2.60549	13.9038	34.5608	11.1628	1.67441	9.16761	6.91442
609	16.5276	31.4215	13.9581	3.96065	10.8342	4.0653	10.6788	13.7586	10.2077	-0.540366
610	12.2207	9.32635	6.23333	3.27905	4.66197	0.064162	8.06435	15.2515	9.78591	3.05859
611	11.8044	4.90133	11.5538	7.96019	10.7009	0.141038	8.09478	-10.2603	7.70644	4.91366
612	12.5539	-9.65809	7.74293	5.65622	11.5296	10.77	12.2038	2.62622	15.6444	27.2038
613	8.88318	-9.60081	13.041	6.55902	10.0295	0.574446	8.98481	2.80065	12.3505	-2.55885
614	9.0351	-14.0577	12.8751	6.72948	7.39266	-3.51152	10.3077	0.381915	9.18715	-1.5467
615	7.92366	-5.68096	13.7791	8.81757	9.69809	8.17587	12.5498	7.31605	6.08213	-2.33051
616	11.445	5.75555	16.0741	9.0499	9.47707	1.67654	9.77667	6.72431	10.0083	-10.5139
617	11.1959	-8.31421	13.2071	7.00029	12.0283	-4.74116	11.4447	-1.53687	9.77997	-1.42154
618	9.41862	4.99091	16.9668	9.57803	10.2869	33.3855	14.5914	7.30307	11.8448	-3.33132
619	9.86357	-7.59262	6.16588	-2.35772	10.2757	14.9294	12.1067	0.292502	11.6729	5.65708
620	8.76412	-6.29807	21.2555	35.726	10.5606	6.61473	10.0591	-3.64625	10.4418	8.86675
621	9.91663	-5.35638	16.8684	12.1163	10.2056	-5.13121	9.94395	-0.902979	5.92583	-3.52211
622	11.4117	-10.1487	8.68673	5.82185	10.8771	10.065	9.29447	-2.20674	11.2133	2.4603
623	10.7414	-1.75792	14.3241	8.12143	8.84565	-2.60788	6.79921	12.9277	9.88751	-4.9884
624	9.27341	-5.1765	8.43327	5.22585	9.23355	-3.68589	9.92809	34.1916	10.2535	1.21348
625	11.1243	-4.57013	11.9232	13.8574	11.4654	6.95968	9.33891	18.0669	7.19705	-5.49223
626	11.7409	-2.96063	14.7149	6.20194	11.2226	-1.61826	8.70203	8.05841	9.63854	8.56569
627	11.6761	0.335487	7.26467	15.3573	7.10615	-0.69816	12.0162	3.96713	9.54826	-3.61535
628	11.0734	-10.811	16.4792	9.96011	1.93824	-7.76398	11.858	6.24291	13.2489	10.5695
629	11.7624	4.37239	13.4017	4.14395	12.0626	13.0906	13.1676	13.9693	10.583	-0.689761
630	8.5154	3.69317	12.8092	11.528	8.49546	23.0332	6.3744	6.30712	9.56228	-5.90224
631	10.2335	5.8876	12.7408	10.9888	11.5147	1.81915	11.8975	-1.08893	15.6565	8.04668
632	6.04792	-5.55602	15.0312	8.03124	8.65658	-0.161449	9.77864	-7.22448	9.77586	-4.54705
633	9.90534	-7.46458	12.313	11.3761	10.7178	10.1705	8.7079	-2.37425	9.24577	1.80282
634	11.9465	3.57803	7.70293	10.557	7.63493	11.3242	10.9514	0.807283	9.53957	-3.63757
635	7.86936	-6.22292	15.6219	9.16816	8.9531	2.04936	8.9239	0.034136	13.1786	9.96772
636	9.11692	-9.16589	17.8093	25.9009	7.426	7.63647	9.2855	3.06278	13.8318	5.59836
637	11.394	-0.56369	13.4059	5.70106	13.044	27.2373	11.7641	-1.0808	9.76623	0.558012
638	10.0832	7.88544	15.6	19.818	3.0571	-1.19738	8.03878	22.7471	13.4528	6.36109
639	11.4005	18.2507	16.514	7.22943	10.4515	-4.82552	13.5322	10.8079	12.5961	10.5232
640	11.7684	12.7979	12.2374	10.4444	9.06177	10.9103	11.3897	2.76105	11.005	1.69666
641	10.0849	-5.20921	12.0936	13.2259	8.94734	3.23518	11.3147	-0.814008	6.18057	6.92349
642	5.10531	-4.87277	13.8271	12.5919	10.7689	-1.9513	8.28498	-12.97	10.3377	17.3331
643	18.8355	39.5742	16.687	4.67563	11.1198	2.12958	7.1813	-1.50227	12.9911	5.70162
644	11.7213	-6.20329	13.63	8.51752	6.3813	-0.815351	11.0693	0.667079	10.5944	-0.880758
645	3.98518	-10.6062	16.3353	12.7753	11.4683	30.412	10.2166	2.06587	11.4044	6.98461
646	8.79728	-5.9834	15.1518	11.764	9.38437	-2.42804	11.3668	0.346779	6.8082	-4.59457
647	10.561	-0.768537	9.45622	13.4233	9.91698	11.8492	6.14965	1.53492	10.5058	0.534221
648	5.63703	3.95749	12.0323	8.02462	8.52622	8.49767	10.5395	7.5182	10.4375	0.865149
649	10.9721	-5.90768	12.4777	5.56234	8.45266	-3.46048	9.84	0.796833	10.1068	10.0346
650	3.33363	-10.457	14.0313	7.08617	8.59022	-7.69343	8.35721	1.03532	9.26648	-4.02344
651	7.99882	-8.27512	15.3663	6.85311	8.14182	-4.97557	11.5478	0.892302	9.25576	-1.79267
652	9.61941	3.92635	16.7315	3.23537	11.7774	1.79198	12.3437	2.45086	12.1519	-0.533147
653	12.0466	-13.0053	11.1941	12.5809	9.62529	5.07465	11.9659	18.0638	11.3848	-0.871411
654	11.2603	-4.46244	16.4075	8.88371	7.12888	0.232259	9.80579	8.61175	11.5968	9.55902
655	11.7533	-9.63801	9.52377	9.16193	11.2063	3.01041	12.0213	3.63936	9.49051	3.46638
656	12.2479	14.8162	14.1845	7.10513	16.0723	53.2011	8.28085	14.2166	11.618	5.70117
657	12.061	5.95787	10.8263	9.84237	10.3231	15.4713	13.1211	6.69899	9.2939	-6.48571
658	7.39791	-7.66639	6.77775	1.88559	9.12844	4.92241	10.673	-1.44944	11.3248	-0.198428
659	11.4337	-1.37887	13.7564	6.70068	9.18714	2.05689	11.0076	1.5987	7.06296	5.35034
660	9.62245	1.99318	7.08641	8.00544	12.4106	2.92117	12.4393	9.58695	10.9418	-0.487091
661	11.5598	5.3467	14.544	6.31627	11.7039	4.61239	8.10368	11.3043	10.7327	1.77987
662	10.5418	-9.78487	8.46632	3.40229	6.67472	1.48987	6.74249	-4.17988	10.5325	-2.29876
663	9.10929	-3.04601	9.96922	10.917	7.25273	6.64071	13.4003	1.43486	11.5927	1.15896
664	9.30697	3.50138	6.96118	9.75917	8.77382	-0.676848	11.5141	0.124377	11.2451	12.7554
665	9.41373	-9.66106	9.42583	10.7675	10.9703	4.32188	11.7718	2.52396	12.4718	2.93175
666	9.9343	14.6076	10.9801	8.96001	10.0958	-0.562124	4.35375	8.37454	12.4014	2.0099
667	8.99437	-7.73406	16.4386	15.0868	8.72119	6.44365	13.0518	-1.37555	12.189	7.359
668	11.5041	-3.26943	9.92741	-1.00811	5.63051	6.56138	13.6374	4.70045	7.80639	-0.78391
669	5.01198	-8.60815	12.5112	-6.10027	2.39665	-2.41909	11.9171	3.50807	11.1547	2.54918
670	11.6094	4.76496	11.731	7.94822	20.4206	65	12.5889	3.08715	13.4765	14.236
671	8.41176	4.26227	9.32727	3.8284	10.7547	3.44919	11.3142	2.03846	6.18933	-0.294559
672	11.8576	-1.31578	15.6237	16.4572	6.67579	-0.675763	11.3562	-1.6193	9.48847	-3.66438
673	10.1856	4.17656	12.9934	8.95642	6.40445	3.98131	10.5982	-1.98857	7.23319	-12.9559
674	8.74096	-6.06046	11.999	17.31	9.08087	11.4685	11.5946	-0.809997	13.5182	8.66396
675	10.8738	3.39717	15.7593	10.1405	10.3735	-1.05346	12.4117	6.82998	10.057	-1.52519
676	7.54717	1.65135	7.7663	11.7173	10.5928	2.74248	11.8818	-4.48574	11.5335	-7.56379
677	11.531	-0.545507	11.0912	10.5456	8.51066	12.3022	11.3082	-4.76047	7.85416	-2.45383
678	9.5536	-5.3574	13.6621	10.5651	10.408	11.0651	11.4499	3.88367	9.22915	4.87094
679	11.9091	7.56464	16.0252	10.6075	11.654	7.14142	6.35952	-11.2195	14.3744	18.211
680	11.4433	0.12754	7.05723	3.30163	10.7514	10.4836	11.5598	-4.6993	9.78265	-4.29486
681	7.67073	-2.60346	12.2902	7.84087	6.46751	-2.40874	11.0909	-0.215162	11.3801	1.88894
682	11.432	-5.60198	16.9876	9.32687	7.13321	5.73726	11.9173	4.02001	10.6302	9.94714
683	11.6533	0.866767	16.8625	7.43312	11.8597	6.98359	13.0376	7.48719	9.04112	-7.33865
684	9.70291	10.1158	15.991	12.5569	10.0768	-6.20971	11.4592	-0.304503	6.58528	3.53206
685	14.2633	18.0031	16.6686	8.93634	6.65324	-0.292425	11.3692	3.91816	8.36936	5.97118
686	11.4968	2.75635	18.2197	29.2391	8.92341	6.13219	8.66074	1.5806	11.413	-0.949938
687	11.7124	0.0663617	7.25384	4.16038	11.861	9.35539	7.91094	9.5948	4.25545	-3.94448
688	12.0235	-8.06001	15.9736	11.9209	7.99772	-7.63501	11.7646	1.94622	3.32849	2.99603
689	12.1591	-8.30324	14.8571	12.9874	10.1186	-0.396693	9.24418	12.7993	10.4575	-6.93316
690	11.8501	-8.42054	17.4018	12.9129	9.85722	6.23271	12.018	-0.184408	9.74386	2.21247
691	11.7736	-0.444738	13.2676	-7.70453	7.15338	2.05872	12.137	5.23852	9.32323	-4.29225
692	8.88438	-2.67788	13.5199	-2.81672	7.96974	7.02779	11.5127	0.424715	10.7459	-3.22057
693	11.1492	6.46703	14.5036	11.8203	10.8196	10.2541	10.9519	4.02402	10.4364	4.41538
694	11.6381	-7.07577	14.9686	4.12951	8.6519	-3.79039	8.26796	-5.58096	10.6899	3.7367
695	12.0823	-9.53852	14.9931	9.6849	11.5153	8.96039	12.6286	-2.67048	8.64398	-7.12834
696	8.07427	-8.58899	10.0335	12.5586	4.91044	3.82811	10.1126	-0.895851	13.2485	15.0193
697	4.84614	-4.27716	12.9674	12.23	6.99379	4.9863	10.979	17.8219	10.8297	18.3087
698	10.7001	-7.47547	16.9066	5.70152	10.302	2.89134	7.61565	-10.42	9.17913	5.95961
699	10.0536	-12.27	14.7062	11.5823	10.279	2.79677	12.5127	16.3617	11.8155	1.45822
700	12.9484	14.773	13.2584	12.7258	11.2399	7.6264	13.3257	13.8344	3.72753	-3.08909
701	13.5099	15.8399	12.9303	4.82134	9.26585	-6.21071	13.4656	2.58616	9.45462	-8.36062
702	12.4857	-7.4181	11.9371	9.93141	10.5039	3.84626	11.128	-1.69612	7.16707	-9.94702
703	8.80064	0.345968	13.8865	7.63668	6.31653	-4.61577	11.7324	-3.80078	13.2633	21.8468
704	11.9953	-3.05465	11.5626	14.3882	10.4004	8.07008	13.9511	11.8355	11.4107	-0.537823
705	11.7491	13.2894	13.2675	10.027	7.70137	3.75625	9.33472	22.0701	11.0678	0.118943
706	11.3799	-2.84333	11.1011	11.061	7.63139	0.852964	10.9921	0.0486795	8.0993	-4.64641
707	6.96614	-7.71926	13.5745	9.69164	11.5378	25.1899	5.82747	1.95755	12.1297	21.4735
708	10.4537	11.4889	4.47941	5.16462	6.68537	2.02831	12.264	3.19243	9.99018	-2.49046
709	8.42505	1.99389	8.23679	18.8483	7.59849	12.2185	7.44394	-8.92105	11.8443	-1.85727
710	11.7728	-8.0295	14.7098	2.35845	6.46027	10.3125	10.2578	3.3689	10.7288	-4.0911
711	10.8817	-4.27985	11.1906	13.9345	6.06086	0.760095	6.67052	-3.94439	12.3528	9.57336
712	9.99608	-5.01316	11.7954	7.3693	11.4276	0.481352	5.3899	2.42127	9.93859	1.2435
713	10.3738	4.33104	13.9828	9.47165	10.8371	7.71472	11.3095	15.1614	11.1082	0.498666
714	11.4688	-1.15343	9.97502	2.43506	9.19431	8.12492	10.911	-4.41369	9.33046	1.94055
715	16.8278	24.7538	14.2886	17.3651	8.76221	11.6332	10.9331	0.292222	10.743	11.1437
716	12.3379	-0.670495	15.2627	11.0014	8.80167	2.11098	8.46651	3.07347	11.9484	-2.54071
717	12.7944	-1.95611	16.8427	14.318	7.26568	1.50159	14.3782	7.07018	9.47054	-3.22938
718	7.82276	-4.92196	15.0279	3.22449	6.91939	-2.76544	6.21754	1.29487	9.37098	3.42607
719	107.866	65	15.0242	6.64789	8.0939	-2.92211	10.4609	7.14249	12.8046	21.0132
720	6.69336	-13.9517	13.8632	6.45486	9.86288	6.6827	10.5838	8.48278	8.7733	2.12261
721	10.6284	8.62543	14.1245	10.4427	10.0137	4.24817	6.71316	2.16057	10.0822	-3.81839
722	11.801	-4.724	14.3563	11.1907	9.30395	-4.97347	6.3839	-2.02999	11.4234	-0.053432
723	11.0278	15.1786	13.2355	5.79182	11.0854	7.78698	13.8123	1.04965	9.4679	-1.01717
724	8.898	-9.44635	5.39154	11.5148	9.68921	1.42809	10.8899	3.9425	10.7845	2.35876
725	10.5153	-4.95791	11.3049	16.294	9.69229	2.55923	11.5859	6.1876	10.2286	2.85508
726	7.95451	-13.1578	12.705	8.90854	9.77316	-3.58307	14.0555	7.84673	31.2346	65
727	7.55452	1.31106	10.5636	14.7821	8.9409	-0.70522	6.53615	-8.94634	9.99498	1.34939
728	10.3392	-1.12479	15.729	6.99118	12.7416	8.61799	11.6125	-7.85	11.3707	-0.654001
729	10.2756	-1.03785	12.7025	8.68678	10.7375	-2.73707	9.97953	1.05175	14.8287	31.2922
730	13.5761	1.22125	13.6869	6.0255	11.0636	9.18522	11.416	5.66929	12.0776	2.69477
731	10.777	-5.3112	16.556	8.86178	11.5948	-1.95602	10.1749	-5.43786	8.7439	12.4215
732	12.0028	0.931055	12.5178	7.51123	12.6512	14.2541	11.2645	0.335562	10.0661	0.578365
733	11.5425	6.1838	11.2961	9.47771	11.5311	1.22986	12.7273	6.32646	13.4611	9.97003
734	17.9659	44.4295	8.8688	7.01625	7.92474	3.10515	8.58598	-7.77779	9.41123	-3.46445
735	9.07173	-2.97896	12.3452	-1.00196	10.4207	10.1143	8.40539	14.3185	12.5434	1.98649
736	12.3379	-1.93225	14.6603	9.04256	10.9692	9.38149	8.94685	-3.06424	11.1902	2.34167
737	12.1641	1.65651	14.8523	8.74096	12.3553	-1.46613	12.391	5.31969	9.98786	-0.24716
738	8.30102	-0.0576926	14.4524	8.30421	10.5201	6.97887	12.5995	3.57694	11.2714	-3.39513
739	9.91528	3.57558	11.7378	13.6664	6.4161	-0.690618	10.6045	13.392	11.6425	4.07925
740	10.3215	-7.98629	15.7543	4.58869	9.27997	2.76218	12.0091	6.1034	7.27033	-15.6947
741	10.9801	2.62405	14.8651	5.84949	9.83377	-4.46209	6.80872	-2.6147	16.1284	36.6035
742	21.4634	57.0713	4.34927	-1.66186	11.2425	4.06402	15.1561	6.23833	9.85429	12.879
743	12.1496	-0.856656	10.9866	13.3608	11.1607	11.2543	10.4096	-0.136963	12.5815	11.5852
744	10.3121	-1.20083	9.54414	2.96411	8.45988	-3.57524	10.0739	12.1112	10.1215	6.44615
745	12.5238	-2.25949	2.81699	-6.19082	7.86616	0.518915	10.7894	3.88267	9.28699	-10.1581
746	9.99786	-0.200751	9.68337	8.17023	11.1525	3.4073	13.0502	-1.04721	11.1123	4.90202
747	11.6774	2.78137	6.79722	8.83288	10.5943	6.7561	10.3572	20.7347	10.5623	-0.354948
748	10.3431	9.06757	10.518	13.6699	10.1236	9.68805	9.23947	-2.07133	9.87801	3.04284
749	11.2718	1.08881	10.1755	10.9278	6.27434	-5.14276	11.6145	-7.64731	8.16681	10.4094
750	8.05702	-4.42493	9.44402	8.33863	12.2115	12.5116	11.3592	7.43745	8.73544	-3.52333
751	11.7768	1.19505	15.0278	1.09911	10.1801	-0.182046	12.7909	3.57341	10.8722	-11.3996
752	17.4891	54.9207	13.1511	1.09159	6.54623	1.04391	10.9889	9.41398	10.1534	5.09352
753	11.8321	-9.77487	13.0855	6.77157	9.97005	5.27968	12.9143	5.77847	11.8006	2.08235
754	10.912	2.27347	4.32726	0.250324	16.0725	33.1518	8.75606	-5.91125	9.6244	-0.329792
755	11.4323	8.38026	12.3418	11.4537	10.5459	-6.66889	9.92192	3.82063	7.94732	-3.33023
756	10.4676	-1.92123	12.4517	5.30116	10.1406	3.2324	5.11271	-2.164	11.4342	8.48164
757	12.312	-3.36484	12.3413	-1.09528	5.85544	3.09968	13.6074	7.1127	9.03011	6.71159
758	10.3787	-7.35464	10.1378	-1.02556	10.638	3.3957	7.76281	-1.15293	9.94811	0.95447
759	9.38688	1.32699	10.0052	4.69482	7.64632	7.0728	10.886	-5.3297	9.76024	-1.08305
760	14.1083	12.9188	13.7733	3.94235	10.2094	8.05558	13.5051	6.51084	13.2537	5.31811
761	7.70436	-5.25837	6.46533	9.06405	10.0375	13.6508	6.86436	16.6747	8.94822	5.67944
762	9.88767	-0.650241	13.1688	9.20415	9.21984	4.78766	11.2529	6.17269	3.39598	-3.48612
763	12.0363	-2.69399	8.97983	4.50584	10.4622	-0.442249	12.4785	5.30626	9.30401	-2.2237
764	11.4834	3.01683	12.3028	4.31371	10.8431	-1.13386	13.0189	5.69395	12.0703	0.387337
765	2.17019	-21.7713	15.9598	12.1381	11.4985	12.3325	12.9597	2.73789	10.6372	-0.555818
766	12.3589	-3.17493	14.5987	14.2632	8.25478	-4.79798	11.4147	2.40615	5.54638	-7.376
767	12.7668	-0.962993	9.56207	10.3924	8.81702	-8.88509	9.24122	7.96827	11.234	-6.13723
768	10.6487	-8.97284	13.5372	13.4096	9.31971	-1.99427	9.42252	2.27992	12.2501	-2.58053
769	10.1554	2.76761	15.659	-0.114747	8.71987	-1.16153	12.6759	11.6128	7.86091	1.25619
770	11.8577	25.5511	13.0461	2.78819	7.98749	26.9674	14.8659	4.70963	10.4364	9.9257
771	9.58357	-7.37344	12.0946	11.4859	3.36396	-3.02662	12.5131	-1.87047	12.0023	4.45259
772	7.85147	-9.69826	14.8767	1.53087	9.23933	-7.22531	12.7532	1.37351	6.5689	-7.03445
773	10.8718	-5.52926	3.57717	6.07759	11.5694	-1.46945	12.061	1.32968	6.04141	4.18675
774	7.40031	-4.13201	15.0326	4.15358	12.6859	19.0963	11.2783	0.327843	11.4837	-0.289693
775	12.6423	-4.9776	9.7363	13.0856	13.5089	64.998	6.96683	1.27318	10.5326	0.54422
776	9.03544	-1.10522	5.42039	12.3451	10.4773	6.43277	9.68237	-2.13387	9.0072	-2.43047
777	11.9837	-1.12809	14.6343	8.69511	11.3438	-2.01956	6.89323	7.61844	9.19362	-1.83063
778	12.9843	5.16506	10.3509	8.56737	12.2402	11.5409	10.8628	-0.54942	12.2179	4.28548
779	11.144	-12.8243	12.7571	3.20619	8.64736	48.7574	10.9086	2.52859	11.8938	4.90206
780	11.3339	5.25283	13.9004	1.96375	8.69461	23.8695	12.0244	5.24511	9.22616	-7.10115
781	11.5085	-7.36293	11.5225	7.01737	11.5307	2.14344	13.1278	1.71165	8.82565	-5.6744
782	32.4472	65	14.5459	5.41663	9.91955	3.60227	4.72355	5.2121	10.9578	0.999396
783	3.20963	-11.455	14.7918	4.70987	11.5203	4.1603	9.05556	2.56229	10.505	1.85014
784	11.0854	-10.373	11.1919	-1.59503	10.7453	-1.52707	11.7488	18.7114	12.3196	-4.46345
785	11.272	1.66811	12.8635	11.5392	9.9379	9.63207	13.038	10.5961	10.567	-0.688496
786	10.5493	-7.26593	14.0281	10.2373	9.82442	13.1731	13.3934	6.12846	4.20773	-3.56487
787	12.5199	1.04428	17.1138	9.44019	12.5372	2.77497	6.81097	-2.04327	10.689	12.0823
788	7.42101	-5.94898	12.9203	13.1034	10.868	-6.41652	12.2094	8.69439	12.607	34.0297
789	11.6919	-4.07691	12.3852	-0.669492	7.91254	-2.50817	13.1491	7.90779	9.59001	-0.802275
790	11.8683	-5.01496	15.3324	11.276	8.61787	3.02044	11.5685	2.62975	12.5874	7.56844
791	11.8333	13.3112	11.8371	9.0122	9.58879	3.09271	15.3787	9.84752	10.7645	0.490534
792	10.0044	-2.89083	15.9692	1.11407	11.1539	5.63814	12.0906	-5.0416	13.6809	5.71554
793	12.4004	-4.59278	14.8688	5.97828	9.02458	6.71459	6.87119	-0.312942	9.09646	4.63952
794	13.0742	3.90575	13.3781	1.56859	10.1985	7.29968	5.81367	8.94545	8.41471	0.596683
795	9.74895	-2.4798	13.7219	10.404	9.98543	0.345979	6.23046	-0.192344	8.39931	8.74816
796	10.4252	1.74043	15.0521	5.47966	9.8535	-1.52054	7.22196	3.90508	9.34027	4.94778
797	9.59273	-11.6556	17.1705	10.8834	2.78826	1.53529	9.1745	0.329667	13.5355	9.93203
798	6.67674	18.5213	15.0104	8.08844	10.4187	10.3935	13.4702	7.13871	9.77456	2.37266
799	10.2953	2.31069	9.99973	2.63888	10.6932	-2.2866	5.87765	-1.53044	9.02465	1.29244
800	11.4151	-0.132951	5.70703	-3.36046	8.61509	-0.0783239	12.8086	1.4629	6.91813	-11.752
801	11.959	-2.86264	10.8871	10.9738	7.59913	0.205462	5.51792	0.394963	9.19268	-2.18373
802	11.046	0.263065	11.0767	8.01005	7.83162	1.36836	8.90318	-7.60221	13.8079	10.909
803	11.2137	3.33074	6.40878	7.6981	12.4476	4.29669	10.4725	3.22324	9.1854	3.65097
804	10.8672	3.88079	14.3156	7.19142	10.3413	-3.78123	8.37015	0.46727	4.66382	-6.55693
805	12.194	1.59624	16.0409	4.44299	6.14787	-4.98925	6.94316	-2.42957	8.82137	10.9752
806	11.6069	-5.69219	7.33467	4.03989	11.7166	2.28129	7.64305	-9.27991	3.6642	-20.9469
807	12.6402	0.588362	13.0396	12.7407	2.08444	-3.866	12.4892	7.03614	13.6275	7.07093
808	12.0008	12.276	15.4135	10.609	7.93284	-4.10193	10.9637	11.1449	11.8916	0.828897
809	5.23467	-0.434878	12.6245	19.3954	10.055	-5.54782	12.564	7.03005	10.0701	4.68263
810	10.9619	4.32827	12.1384	7.89229	1.96215	-5.09964	11.1398	-4.6019	14.9541	16.2069
811	7.05212	-1.94673	14.6918	10.876	10.2932	5.50182	13.7946	12.2743	11.0678	2.50737
812	9.59713	11.3786	11.7198	9.02894	6.66136	1.16058	10.6	3.67752	10.1937	-0.886829
813	10.8777	2.62107	15.7606	1.75579	10.3885	-0.888225	11.3011	5.37199	11.2523	3.35671
814	10.3682	0.647234	5.43061	13.3029	9.64363	16.9409	8.92385	0.955167	9.4923	-11.7286
815	10.4411	-3.17489	12.6678	4.86085	11.4794	12.9612	13.4515	14.8263	3.56366	-1.02093
816	7.67968	-2.88955	14.5092	7.62745	9.09604	15.0669	12.4914	-3.52041	10.6116	2.10064
817	11.9589	-13.8922	14.7185	8.40127	9.38901	5.4835	10.8379	-3.72463	11.0511	0.443558
818	11.4575	1.12887	13.5116	-3.49397	1.91803	-10.5848	15.1523	13.4043	11.5984	-1.77565
819	11.1588	1.50184	7.99533	10.4481	11.133	13.3619	13.2641	8.84131	14.3984	10.3007
820	12.1866	-1.78532	4.15665	9.60872	9.8918	-0.758994	11.7547	1.00376	8.34324	-2.86942
821	10.6736	-5.19061	10.5551	12.728	9.39239	49.7058	9.69167	6.88689	11.1408	-3.09467
822	10.7354	-5.39018	16.5372	5.80644	9.17304	-6.70655	11.915	-4.53539	9.60424	1.99988
823	9.63215	4.63756	9.28466	8.28245	9.91648	4.87804	11.2337	10.0343	9.11337	2.65976
824	10.1922	4.94495	14.6217	7.33949	11.1968	-4.15902	10.2485	14.8471	9.41905	-2.19369
825	11.1797	15.0597	13.8436	13.4815	9.9808	6.18708	11.3776	4.78589	10.8767	-1.43777
826	5.15583	-4.07919	15.3523	7.49724	12.3491	14.284	12.466	3.58546	11.1351	-1.57893
827	9.63196	-4.31081	27.6358	42.1193	9.8234	-2.50314	10.355	0.530712	14.8695	25.7017
828	13.0075	3.84515	16.2468	9.23643	7.80253	10.0694	11.0912	-3.23214	5.73777	-11.7042
829	10.3303	-0.196721	3.11103	4.95718	10.6236	5.23509	8.14188	-12.3377	11.7653	-1.93115
830	11.5328	3.83453	15.0792	5.45779	10.0974	-1.28799	7.45223	-0.689907	19.2332	60.7282
831	4.99436	-3.58396	13.3434	11.6494	11.745	4.59571	9.59288	15.0938	9.47348	-3.41328
832	10.0922	-12.8794	11.671	8.17762	7.18883	10.6199	11.0551	-0.000364613	9.45538	-9.1286
833	9.03221	-6.3902	10.0428	11.8682	8.36032	0.874013	5.91225	1.44009	9.16721	1.17365
834	11.1544	-14.7015	7.53357	2.07107	3.16251	-0.443913	6.98122	-7.60063	11.4544	3.7684
835	11.0312	-1.69589	11.247	0.497184	13.2078	11.3389	7.53112	3.75686	6.83157	-5.43091
836	11.0858	2.7271	11.3698	9.11551	9.59188	4.15581	7.09573	-0.919633	13.4243	6.94715
837	12.368	0.465732	12.7787	8.80792	11.286	23.0137	11.8119	4.08959	10.388	2.41541
838	13.8581	12.0593	10.8758	-0.899107	6.15754	10.0255	5.92524	-1.16223	3.74177	-8.64347
839	10.4001	-2.60739	11.8515	8.98056	9.78657	-2.72169	12.7892	16.3821	10.7875	1.27681
840	4.9751	-7.60863	16.0356	9.3947	9.2363	11.0814	7.36442	0.977791	9.07755	-8.40353
841	9.53135	-4.22133	15.0329	1.70635	6.79909	2.80912	9.51428	-1.50312	11.9341	8.08836
842	11.6411	4.13763	15.2314	11.9881	11.512	5.78898	5.70898	-5.33112	9.16522	3.39475
843	25.9369	65	13.2782	-4.35551	6.29854	0.619399	11.399	4.31186	4.92447	-10.0166
844	11.1777	-19.1367	13.2034	5.07331	11.5971	-0.644733	10.4177	-0.218813	11.7297	-0.719751
845	10.9823	-4.05447	15.9232	9.23066	1.8871	-11.2043	9.11817	2.83294	9.91461	1.29999
846	9.7939	-0.818614	16.0086	11.4516	10.6699	4.25496	6.35579	-11.2298	8.88071	-8.28346
847	11.9209	-0.485532	14.7276	4.00514	11.0592	0.317623	8.81402	-4.10068	8.43274	6.41437
848	11.3614	-7.48014	13.3134	5.76736	7.03925	15.1611	7.34234	-0.680271	9.0838	3.12667
849	11.6541	1.39359	17.4803	7.08818	6.98365	12.1726	7.66183	2.94973	10.8217	2.64442
850	7.87304	3.73342	13.4776	3.91962	10.6645	10.1682	11.963	-6.45852	9.59324	-8.20469
851	9.95353	-1.8516	12.9177	6.64347	6.38822	5.24979	10.8287	1.07532	8.93726	6.63972
852	5.09344	-3.64592	16.0715	12.2231	9.77271	1.02486	9.95848	23.1464	8.19328	-7.14049
853	8.25904	1.22249	12.0833	14.2909	8.4154	-2.04201	10.8809	2.29247	8.02308	-2.67307
854	8.79074	7.2025	10.8564	7.48048	11.2909	5.5701	11.1974	0.609337	5.09073	-5.49482
855	12.1627	1.76887	11.6139	14.5777	7.09295	4.95913	6.73458	-0.749083	14.8938	14.2353
856	8.67407	3.78117	10.556	6.90424	7.91664	5.2128	5.55262	3.37788	10.1857	7.37771
857	11.9113	-2.84493	13.1335	11.8498	11.7167	0.581327	10.8065	-1.01893	10.1765	2.18811
858	13.0392	11.1508	14.5482	0.939556	11.1701	7.25586	13.4477	8.02434	11.2531	4.87054
859	12.7527	3.08187	12.8958	6.80257	10.3956	-3.18873	9.83918	7.19597	11.7467	0.148375
860	9.86006	-4.44503	15.0094	12.0863	11.0365	4.629	9.25721	3.2167	4.32596	-6.24818
861	10.0186	2.16189	12.775	1.85157	9.46095	1.77615	5.77778	1.77034	10.1598	-3.46014
862	14.5849	12.498	12.2178	6.00252	8.82339	2.94759	10.7431	3.00566	12.3047	17.6208
863	9.70998	7.17033	16.7892	15.6067	8.58833	7.07341	10.8803	5.44752	9.81674	-3.04668
864	11.0892	-1.39462	14.5386	4.52105	11.266	14.3423	9.37923	-1.19538	12.003	2.40845
865	9.37158	-4.52893	11.9233	8.58815	6.03087	5.46943	11.6095	-0.264813	15.3775	30.5877
866	11.858	1.34867	12.8509	10.1553	10.1254	-0.939734	9.93139	12.2711	9.02605	-4.57683
867	9.19809	-6.37188	12.1379	5.19005	3.57234	5.06145	12.626	-0.672858	9.50324	-6.02318
868	7.6923	-0.90583	9.63875	13.0155	10.5662	10.9403	10.5374	2.82817	7.64392	-4.50269
869	13.0789	12.879	12.6475	9.75237	7.78766	-8.92696	12.1466	3.47879	10.7101	2.74841
870	13.2302	33.6261	8.94423	10.8562	4.56535	-4.56201	12.3625	1.02724	10.2835	0.212836
871	11.9296	11.5631	13.7475	12.14	11.5907	10.2154	11.5544	1.84723	4.46117	0.207741
872	11.2768	7.08505	4.51214	16.0495	11.8504	4.89365	11.6169	5.62478	11.5836	4.78788
873	9.16994	-2.14348	5.26376	10.4026	7.63683	4.05581	9.26425	-1.89278	8.24482	8.1789
874	10.0223	-0.343912	10.831	17.2158	11.407	-1.64942	7.31571	0.700619	8.64466	-6.71187
875	11.2942	-10.2889	14.8857	8.11254	5.19977	4.00652	14.1022	11.5337	13.373	11.0621
876	12.3262	-1.0302	19.2773	23.0864	7.00815	0.845901	11.2251	0.165129	11.6698	3.33264
877	10.2365	-13.5106	15.8429	6.94788	11.5185	8.08062	11.4304	5.25512	5.6393	-1.63299
878	12.2148	1.08141	14.1022	8.36523	7.72897	7.00987	12.3006	-3.41849	7.87827	-2.78038
879	11.5105	3.6848	15.286	6.20018	9.14144	-0.543929	8.12548	3.13565	10.4051	3.38335
880	12.0664	4.26724	8.1285	9.33287	9.45311	8.75442	13.1999	4.4333	11.9744	14.1782
881	7.30905	-4.39634	13.8214	13.8462	9.2973	6.93438	8.08383	3.28078	9.48268	-1.18331
882	9.72716	-1.15731	13.4154	4.55952	9.06479	1.7327	11.6439	1.81077	9.79999	16.3676
883	9.40216	-1.7153	11.6262	12.5722	9.20431	13.5875	10.49	3.89956	9.27233	1.5971
884	11.6244	-11.4127	14.3401	16.5216	9.35466	5.64802	10.2968	-5.38742	11.1575	1.3887
885	12.3054	-8.06639	14.7017	0.689068	12.0294	-5.25203	13.0971	2.41704	9.94188	-0.839055
886	10.1095	-7.8284	11.9513	8.00869	10.6001	-5.0773	9.6587	-18.2333	11.2435	15.0809
887	8.25088	-0.622279	10.3741	10.1475	8.88824	6.06269	11.6797	3.62581	10.0956	15.2755
888	6.60736	-7.3903	15.0544	20.2617	2.39604	-2.47811	15.108	16.1401	4.38141	-0.414849
889	7.68243	-7.77268	8.19854	4.48195	10.3138	-2.70894	10.2928	-0.658205	11.3818	6.02965
890	13.1996	20.0218	14.2096	5.7837	8.76178	2.383	11.4191	4.90214	8.96157	11.3831
891	6.59672	-1.31566	15.2051	14.3341	9.79023	-3.26943	13.6022	6.6131	14.6497	24.8981
892	10.8041	-4.8377	16.4219	12.9393	10.8823	12.8135	6.60239	1.65572	10.9579	14.4071
893	11.9751	-14.0339	15.7032	9.25047	1.85506	-9.83815	13.6059	0.148894	13.6493	20.202
894	10.0811	3.85548	16.6115	11.2623	9.79456	-1.73646	15.3379	18.2396	11.9217	10.3249
895	11.5426	-5.21077	6.56653	6.08473	10.9705	41.4059	12.7827	8.34376	9.39914	-2.35454
896	9.52707	6.90211	13.205	12.3715	7.20827	-3.71189	10.6498	-2.64841	11.6198	11.2438
897	10.2213	2.35054	11.2393	1.4295	17.7907	65	6.51364	-4.74381	10.4489	-0.866061
898	7.86118	0.135993	14.9315	3.4353	13.0766	18.9861	7.8425	-7.59622	13.5115	9.49168
899	9.80283	5.4281	14.4371	7.81506	10.1793	-3.74245	12.8997	14.099	7.15012	8.2693
900	12.5818	-2.79452	16.3854	-1.32297	8.21875	6.76309	12.835	7.91433	11.2201	-1.90039
901	8.59451	0.736909	11.5551	9.17994	11.0972	-2.47795	13.2266	2.54938	7.9119	-1.85479
902	9.06196	6.96606	11.7108	13.5181	7.75103	9.41101	7.72754	2.05438	7.18723	-6.50089
903	8.46675	-5.07097	14.5693	7.18548	10.3761	9.77093	8.57632	0.162743	7.68521	1.94231
904	12.2754	-11.4192	11.3064	7.75536	9.24517	-2.41346	9.71593	-9.51557	11.455	6.60076
905	11.9245	-3.22995	15.6698	5.00958	9.31624	-3.61211	8.28906	6.54437	8.46428	0.880058
906	10.0468	-8.05928	13.1945	8.12153	3.2764	1.58338	10.5814	-3.91803	8.88134	11.2209
907	11.4216	1.28296	11.1724	8.23997	6.45894	6.06893	7.62675	-0.064405	9.29171	-1.67469
908	10.8805	-4.27097	10.4665	1.30455	9.91322	7.93178	7.47792	-1.03014	10.8875	-0.190866
909	10.4266	6.29348	9.46183	11.2338	11.348	4.16535	11.521	4.68307	7.93269	-1.49653
910	2.07686	-21.8224	13.3984	11.9846	8.86402	6.42167	8.7641	1.93946	13.2051	9.11703
911	11.4285	7.73582	11.0532	6.48809	9.11256	-3.74755	7.70982	8.04657	4.3985	-10.5428
912	9.96466	-2.48847	12.1715	4.59755	11.7561	6.88552	11.9635	-6.75045	12.1868	7.40562
913	12.0145	6.00322	15.2214	0.712559	3.78292	7.02039	12.9161	0.249987	13.0318	3.57283
914	6.05231	2.12297	7.42891	3.04763	9.97259	0.665106	11.3129	3.35136	12.0456	2.14837
915	12.8883	7.92591	12.0682	4.70751	8.18986	-6.10424	12.5472	1.11091	9.04226	3.81571
916	8.98629	-3.12482	16.5733	11.3031	10.436	-0.619698	11.962	6.21608	10.4214	-4.51925
917	11.2522	5.39571	4.34172	7.51682	2.26632	-1.39128	7.99425	6.16247	9.6268	0.982845
918	12.8199	-7.70474	12.0078	14.3118	10.6145	16.9908	11.7233	7.86915	9.50993	-0.358381
919	8.5125	7.59637	5.9123	14.5736	11.494	1.37095	9.84228	-16.3259	9.56396	-6.66756
920	10.9182	0.969768	15.9762	11.9818	9.22307	2.87068	13.0317	-0.682811	11.0998	-0.274819
921	10.6261	-2.80416	4.32813	0.281031	10.4826	7.57529	7.73663	-6.43726	13.2476	7.74919
922	10.0988	-0.926956	12.1121	4.9472	10.8007	3.18514	5.71021	2.56954	10.3102	2.93768
923	9.9819	-2.6797	13.3395	9.45345	9.97343	1.50329	9.44621	2.9948	11.4583	17.2119
924	11.295	2.4411	14.561	7.76206	11.6974	-0.923672	12.231	8.4923	12.418	5.25032
925	10.0786	-1.00842	5.53348	11.5735	11.4419	5.5821	13.3287	27.1879	12.825	10.064
926	9.39207	-6.879	12.8469	12.1998	8.7945	3.97413	11.2344	-5.17526	9.36541	-6.06714
927	13.9414	17.3288	16.7076	5.56166	7.50422	0.841861	4.81228	6.05089	12.0037	4.39159
928	10.5546	-2.39644	13.1058	6.81736	7.64069	3.5689	10.4755	2.02917	10.1232	1.54969
929	11.9282	-1.44218	12.2021	9.69189	11.8171	2.9863	7.657	-10.9768	10.5129	-3.47826
930	11.7594	-3.22032	12.9558	4.79702	10.7423	6.02687	5.61871	9.64553	11.1363	-3.18963
931	11.8102	7.94181	17.3068	10.7686	7.08402	1.64325	10.5579	-2.93921	7.91607	-10.393
932	10.7099	2.19847	12.8946	8.06173	10.2186	9.3597	7.76703	-5.93046	8.75789	2.60479
933	6.1145	-10.2141	14.2758	11.4836	11.1129	3.45309	12.7284	0.414697	13.5089	9.0196
934	11.0314	8.66165	12.6101	11.8491	9.27038	-0.368017	11.1289	-0.777491	8.00992	14.6886
935	11.5789	12.9882	14.8204	7.31962	11.5682	7.56426	6.25465	-1.72465	10.7462	-3.42209
936	8.34752	-10.5591	14.4995	13.828	16.0309	64.9123	12.2331	5.9299	10.8304	-2.49441
937	12.6645	-3.11348	13.6029	12.1282	10.0764	3.93352	10.351	3.87203	14.2472	14.5018
938	12.7828	18.8962	10.432	2.63326	7.87672	1.28745	11.3595	-1.79423	4.13156	-8.22152
939	9.76883	4.57037	13.2306	9.59493	8.65395	0.556322	11.489	8.52505	9.66017	-7.62148
940	7.79344	3.49651	12.463	4.44207	5.89606	3.4383	11.8899	0.993435	12.0336	6.73966
941	6.54964	4.30759	13.0949	5.51975	8.39339	11.2292	13.8949	10.6626	11.7988	0.0945796
942	7.09595	-7.59756	10.1848	10.4238	10.2099	2.62987	9.51838	10.9302	13.0027	6.83573
943	11.2116	3.03386	11.6704	8.73655	10.4505	10.5713	11.7094	6.35994	9.48699	1.95207
944	10.9749	6.84648	14.8498	7.24709	10.2951	8.66667	4.53049	-4.18167	8.56982	11.5071
945	12.743	0.496247	12.9323	-0.916338	12.3039	-3.55566	9.16831	13.4574	10.9608	0.0831937
946	7.36286	4.43908	11.8704	11.4915	6.49481	-0.51963	11.0092	2.1586	11.479	7.98874
947	9.21988	-5.84485	15.1078	7.76255	10.4617	-4.98738	10.3202	9.31424	8.85971	2.68652
948	9.70886	-2.66204	9.52295	7.63255	9.80124	10.0651	9.45233	-5.12136	9.89542	-3.30089
949	7.72799	-3.81767	15.751	6.4787	10.3942	17.979	12.4891	-0.571206	9.65519	-3.53125
950	13.132	15.4547	15.6655	5.05358	9.33803	4.32521	9.3228	-9.43938	10.8361	-4.15191
951	12.1857	-3.91654	12.9334	15.3421	10.8439	7.38598	10.6464	-3.12761	13.8637	5.07119
952	10.7047	6.39585	8.45803	3.04978	11.6035	1.17936	6.51516	-9.64934	38.1299	65
953	11.5331	-6.06299	12.3332	13.6322	9.87838	7.57633	10.8682	2.77425	11.8716	-3.30216
954	9.88256	-3.77988	12.289	13.4191	10.828	0.969825	6.45571	9.41447	9.35238	-4.85033
955	13.769	6.11405	13.139	3.74066	3.8204	8.62953	7.51464	10.1791	8.09952	-4.77569
956	10.7925	3.35433	15.552	7.469	9.73842	6.81335	13.3619	4.08662	10.3577	1.40342
957	12.0418	6.95293	10.8272	2.88542	18.4874	63.7886	4.12632	1.57797	4.84027	-5.70004
958	11.8304	-1.58735	11.6859	5.66919	12.5487	19.0155	9.27443	-1.62852	10.5283	-3.44452
959	14.3139	9.48303	17.3218	9.87367	9.80479	2.73193	6.93526	-5.39952	10.111	-8.7823
960	10.0216	2.65139	11.5473	10.3286	10.5364	6.13737	11.8159	5.86826	8.43229	-14.0615
961	8.88237	-8.04964	12.89	11.2023	10.8261	26.5261	15.2935	22.1261	11.5906	17.811
962	11.6681	-5.24246	15.008	2.98936	5.97552	7.07592	14.1492	8.56615	10.0851	3.84065
963	10.1264	0.0910124	13.5028	10.1176	11.0982	8.5204	9.37899	1.27865	11.7475	1.37159
964	11.9671	5.60378	7.74599	1.09894	24.1634	65	8.41752	1.88073	13.2903	10.1867
965	12.3297	-2.80538	16.0079	6.48758	8.85418	3.84544	13.8875	11.5386	10.7422	-1.39467
966	9.84114	3.83133	9.82053	-3.47299	10.1455	-1.48717	7.22115	-1.15745	9.76685	19.3359
967	15.9683	14.5988	10.7033	9.88513	11.5591	9.73711	7.02575	9.27756	9.28348	-2.32058
968	11.5226	0.665614	12.2792	5.02602	7.27726	-3.15333	9.40664	0.160348	8.87767	2.35753
969	8.80826	0.425888	9.5521	7.13735	7.4076	-1.62248	11.8628	3.68245	12.5238	8.81307
970	12.6233	-0.616059	16.5591	7.55173	9.89607	8.2683	9.70645	-4.94334	10.4067	-1.39791
971	12.2634	-4.16715	17.4588	11.6873	10.4581	0.98391	13.0894	11.0021	11.2532	1.07441
972	8.20833	5.17669	14.5317	1.13924	10.0166	1.84658	11.6992	-3.97172	28.8471	65
973	10.4301	15.6006	11.1961	12.8512	11.3432	2.60105	7.6907	-9.27731	8.79584	-1.42187
974	12.4467	-6.85619	16.4522	14.8561	10.2152	0.215923	9.64846	4.44992	9.34958	-0.122002
975	12.0616	-11.939	13.7734	13.0535	18.7356	65	13.9733	-0.238072	9.08767	-8.5874
976	9.25057	-1.37971	12.4464	7.05502	5.48939	5.8388	9.3601	-2.51387	10.791	-3.68105
977	9.4632	5.87563	11.2066	18.1902	9.293	-1.09324	11.068	2.08844	8.45678	-0.480844
978	11.077	-3.42341	4.58518	6.45956	10.1258	2.6923	14.2428	10.3081	11.4202	14.965
979	11.6976	-5.80027	3.20558	3.32868	11.462	5.68869	10.4596	0.130929	14.4458	7.65249
980	11.3313	2.8356	16.5806	9.66319	9.07249	1.67851	13.9677	6.7947	12.9814	9.62083
981	9.0399	-0.878481	15.7021	2.62725	10.6178	-2.74537	11.067	-0.142938	10.793	-1.83012
982	10.5786	-1.55164	12.2898	3.90702	13.1127	42.2641	11.435	-2.62607	5.62885	-7.27336
983	11.7959	14.3488	14.0319	12.1065	8.98475	2.42595	11.0045	15.6217	10.5074	8.68033
984	10.4118	1.04229	11.7388	14.8912	11.0784	5.85348	12.2661	5.76423	12.2865	6.67767
985	8.8976	-10.1183	9.63525	14.8788	6.63799	8.23117	13.0319	2.26324	9.21005	-2.18608
986	8.30507	4.18136	13.3177	13.8622	10.6803	13.6346	12.8746	5.07264	10.7324	-1.69392
987	11.0497	-1.49896	12.9901	9.31306	8.08286	13.3922	7.12838	7.67414	10.2557	-5.11264
988	11.4128	0.150801	10.5029	9.7899	10.5517	-2.29274	11.7461	0.445469	10.2659	2.1426
989	8.97279	3.50463	17.178	13.005	6.19099	1.00378	10.2113	15.3085	10.0519	-9.31479
990	11.3357	-11.8568	15.3836	4.07308	10.7341	7.49861	8.65839	-15.2994	10.2174	-0.603761
991	8.71542	-6.1283	15.6162	1.55072	11.1287	11.7132	8.79158	5.37412	3.74207	-19.0311
992	10.5886	8.70589	12.8158	7.40094	8.58788	2.5298	10.3024	-1.64474	8.24147	-0.231713
993	9.38539	-12.0012	12.0552	11.2191	10.9954	-0.466935	12.3227	4.72977	7.3947	-9.32056
994	11.4085	1.9312	6.00406	10.5188	11.5694	8.89312	8.22366	6.93418	9.82511	-3.4039
995	11.0202	-0.183653	16.8963	9.65127	3.92504	7.00404	13.8103	8.21819	9.55953	-1.09025
996	9.85431	-0.589377	15.3287	3.19685	8.92402	8.6386	7.70853	-10.5108	9.55624	6.84404
997	11.6594	2.13623	14.892	1.41827	16.185	61.2056	10.2693	-8.39848	11.9259	1.44874
998	9.7803	3.44005	15.8963	9.13164	6.69595	7.3896	12.4489	-0.849252	12.3091	0.94894
999	11.9397	1.92247	14.4887	7.56638	7.00443	11.8256	12.5603	10.2709	10.5923	0.436492
1000	7.73125	-8.48738	15.9765	7.79502	11.5767	3.47713	7.14247	-4.68277	7.87599	2.77493
1001	7.17841	3.07429	15.4848	10.3119	11.1849	1.19368	11.355	5.88147	8.80254	-0.106524
1002	12.9617	5.06442	12.6992	14.1712	10.0346	8.75598	12.5815	8.55305	7.7825	-1.49905
1003	6.85666	-0.140145	14.6463	-3.60149	11.5869	19.1302	8.72014	5.16308	10.2869	-3.47732
1004	11.912	2.92273	17.3067	12.93	10.8593	0.782118	14.0487	7.15665	8.69699	-11.7363
1005	8.29793	-1.65069	14.8937	8.19185	10.6874	0.164773	8.55986	-2.23316	10.7719	-4.73173
1006	11.8443	-9.04183	3.33162	10.0346	8.93028	4.65011	10.4149	7.26821	5.57866	-9.20584
1007	13.0699	5.63966	12.188	3.48518	9.92217	7.76902	9.20115	4.72379	10.8327	-5.43963
1008	6.94835	1.30559	11.3162	10.4114	9.98577	1.75797	6.32841	-11.5995	7.91541	-2.04443
1009	11.2888	4.29301	8.34661	15.5694	9.79578	-4.73393	8.87212	1.37866	12.1586	2.41382
1010	8.37603	-0.166497	14.6724	8.98988	10.3582	10.4778	7.57168	-3.80154	11.831	-2.15844
1011	10.17	3.86777	13.5021	9.50178	10.3174	-2.23202	10.3268	8.76442	9.05322	-1.72813
1012	3.81077	0.264745	10.849	11.5596	9.53142	12.1811	6.71908	-11.2165	11.7515	4.51467
1013	10.5063	-3.46729	10.9628	5.50507	10.1898	7.23792	9.64608	-1.0233	9.05928	1.2702
1014	7.91757	-2.34527	12.5619	5.92596	7.67433	-4.99813	4.89159	-2.65866	16.1005	33.9942
1015	10.9153	-14.177	14.1054	11.2948	10.5881	6.12971	10.7715	1.93274	4.8469	-3.64006
1016	11.6302	-3.35163	15.4369	11.7105	11.2202	7.73898	12.001	-2.36298	7.31935	-11.7603
1017	11.013	0.132137	15.1672	9.85185	11.5545	8.70335	14.5071	10.2715	11.3963	-1.13311
1018	10.3396	6.05034	10.6327	2.74775	6.36066	7.1207	10.9132	5.9793	13.9479	24.7982
1019	11.0727	-11.6421	6.68736	11.4909	8.61929	8.42804	10.1973	-5.02005	9.27339	-5.31535
1020	8.90559	6.98861	13.0751	10.1616	11.0302	2.33041	9.64298	0.621971	11.5347	-2.4531
1021	12.966	7.99456	12.1335	5.79941	8.24276	-4.42735	11.0869	9.32806	9.17752	-1.70589
1022	10.5833	2.51534	7.23521	12.104	10.6351	0.495594	11.184	3.84664	11.4791	3.13663
1023	10.8232	-3.76822	7.56316	11.3601	8.47957	6.43609	12.1679	1.67377	5.98156	-16.0854
1024	11.6175	10.2598	16.5796	5.40877	10.8233	6.47251	9.14084	-2.30275	10.2873	2.86124
1025	13.7178	23.1779	15.3106	12.6592	9.93523	-5.99216	12.5993	18.7809	5.58833	-4.34719
1026	10.8584	-1.62993	15.2163	6.96549	10.3865	5.97383	9.51328	-8.71109	9.29234	-8.39166
1027	9.16333	-7.67655	20.5212	35.75	11.1716	1.68171	7.643	-8.08798	8.71619	-2.08635
1028	12.392	5.99384	11.5501	2.1928	10.4257	3.14109	8.87133	3.50891	12.2769	16.4239
1029	9.77823	-3.49003	24.0975	51.8871	11.1476	-0.360343	4.84908	4.32571	11.9886	7.4502
1030	8.80777	-4.47021	13.3328	12.9647	5.80359	4.34666	3.53687	-19.4893	7.83007	-10.1563
1031	12.8113	0.0327239	15.6438	15.0849	11.0236	5.31716	11.5696	7.00756	9.74072	-2.62319
1032	11.4774	-3.99605	11.853	9.34973	10.3732	-0.848175	13.1965	9.36737	12.9084	5.07583
1033	9.911	2.25421	11.711	7.84558	10.0216	2.77266	4.6866	-2.97216	9.29663	-6.17084
1034	10.5934	-6.35847	12.8202	11.0079	7.93802	9.41453	10.4997	12.2794	11.1821	-3.40698
1035	8.48375	-18.0308	15.5601	10.9857	5.44453	5.71489	11.9258	12.849	9.35351	14.618
1036	10.861	-6.72887	10.7573	10.3588	10.9071	-0.535002	7.82891	1.28418	11.2166	3.40044
1037	9.81578	-7.25082	9.47326	4.49222	10.5558	7.22112	8.29831	-2.34681	10.214	-0.0384419
1038	9.3319	-0.312038	12.0204	9.48696	11.5146	6.57047	8.57952	6.76177	11.339	-2.95407
1039	11.0611	1.29908	14.2675	8.77947	11.934	12.3585	6.61202	-0.541411	11.1438	3.61021
1040	7.75501	-3.67831	14.1522	10.4068	6.81132	3.166	10.9873	-0.984985	12.6928	6.56063
1041	6.51295	-5.05892	11.3392	9.08242	9.46423	-1.33761	5.68717	-4.62224	10.1157	2.05409
1042	5.12161	1.49412	10.0198	1.10844	10.8356	2.97643	13.0145	0.911516	10.7495	-1.17263
1043	11.91	0.415906	13.6371	10.4583	13.1563	14.2047	12.7965	-0.250326	7.96882	-3.92141
1044	10.0761	-1.50063	14.4371	9.62623	8.53287	-4.02253	8.46575	2.57162	9.31653	-1.00089
1045	8.32955	-5.80603	9.18818	4.98519	9.74774	18.7623	9.14744	7.5222	11.6911	10.4173
1046	5.46603	-2.03156	6.21849	8.49971	7.42013	2.99051	10.1212	5.10135	9.46225	4.24262
1047	14.5869	18.8636	6.02959	13.6506	10.8874	7.30055	11.4516	10.3793	9.57033	-5.16939
1048	12.4971	4.83623	14.2448	6.58641	10.917	1.71511	11.6049	5.62498	11.0579	1.22044
1049	5.79229	5.29534	9.28255	4.91184	13.4058	33.5826	11.0965	5.48	9.17902	-4.63862
1050	8.66797	2.12827	17.8386	26.0647	20.3229	65	13.0704	4.13944	9.1419	3.94359
1051	11.6099	3.57626	12.8712	7.00108	9.49245	-1.20165	13.8283	6.10083	9.98846	3.16347
1052	10.2825	-7.27982	7.47452	13.109	9.05662	5.33827	12.9404	2.52751	11.016	2.16842
1053	11.636	0.541269	10.3624	17.1369	11.0583	1.32163	13.0713	9.61564	12.2715	1.46897
1054	12.6936	-1.77875	13.9496	13.5594	2.41366	-2.35754	13.2964	1.22156	14.9637	34.5038
1055	6.85403	-8.19862	14.5318	6.97602	11.7881	15.2931	8.4919	7.21025	8.79582	-9.57825
1056	12.0247	5.59865	15.6507	5.11867	10.7136	-0.334176	11.4441	7.95311	11.997	4.2564
1057	9.64674	-2.79665	13.5668	13.9376	10.8431	-0.54548	11.5566	-4.03076	14.6792	26.2575
1058	4.64291	-3.57185	13.3094	-6.31749	8.40645	-2.92967	11.3462	3.04799	12.4391	12.2911
1059	12.4887	-6.55959	23.1661	53.3199	9.96615	-0.557686	13.6783	9.74243	10.01	2.36339
1060	4.0901	-14.6663	10.4245	1.65576	10.2759	4.0509	11.7116	2.27414	6.85083	0.54479
1061	9.80037	-4.4686	12.688	10.3846	8.37972	2.47286	11.7105	-2.68681	6.81059	8.14943
1062	11.0173	-2.93688	14.9072	-1.404	4.84959	2.83547	4.96195	0.180941	9.34431	3.10742
1063	9.62747	-5.43722	12.7192	9.24959	10.1364	-4.60643	9.66387	-6.73406	6.63795	1.60591
1064	10.892	1.29466	11.0166	5.95096	11.141	8.90492	11.0251	-5.17001	13.7632	10.1516
1065	11.5422	5.34772	16.551	11.9175	11.8339	-4.13835	13.501	7.24169	9.24941	6.97383
1066	9.5837	4.26185	16.0895	3.03586	8.25654	1.97381	8.19403	-8.66516	9.24491	0.327327
1067	12.5583	-7.73031	13.4234	13.2373	12.5247	-0.102173	8.19906	2.18479	9.82543	-2.03405
1068	7.17127	-8.00555	16.9041	9.55658	10.2008	-6.25016	12.8244	4.65999	10.2451	-0.492992
1069	8.79977	-4.34731	13.344	7.85478	4.78297	12.1197	14.4774	6.43695	11.3265	3.47782
1070	11.926	9.41742	13.5601	6.24228	10.6445	7.82189	11.6248	4.77701	12.7821	14.4453
1071	13.0741	-1.6072	12.294	6.80223	7.33019	3.8073	10.5636	-0.747093	7.53715	5.85764
1072	9.02182	3.61325	12.8437	4.70225	5.77056	-0.725715	11.3878	-3.21157	11.6898	4.40959
1073	12.4896	-0.28104	16.0465	5.59269	10.4719	11.638	9.27303	-0.648631	10.1009	2.50156
1074	9.65643	-7.4474	4.61358	3.24798	11.7952	1.22854	7.59951	-10.84	9.98001	1.92589
1075	11.1185	0.00542231	12.0124	11.153	10.3756	7.12141	11.5759	2.66683	14.3316	4.87554
1076	12.8483	1.88978	17.1031	12.598	9.73936	3.99065	4.62114	10.0968	5.14075	-1.64542
1077	6.56073	3.36785	15.3134	14.292	8.47001	2.90499	7.766	-3.95325	9.27441	-9.72875
1078	10.2653	10.9237	16.9599	5.18423	5.74712	3.76722	12.4124	-4.76512	9.43447	-7.14945
1079	11.6161	9.93711	13.3725	2.7425	11.9821	-6.50968	7.48863	7.64314	11.3126	0.659187
1080	8.27132	-17.9248	12.5225	9.92841	10.3021	0.949373	9.35799	4.37041	11.6337	2.29232
1081	8.78935	-2.03973	9.09936	-2.22998	9.92246	8.97132	11.1472	-4.30723	9.7173	-8.07294
1082	10.6752	-3.00165	14.759	7.23664	9.92724	4.15564	11.0363	0.87671	9.90845	-6.00729
1083	9.30988	10.1357	13.8401	15.9964	11.9343	2.56169	15.3425	26.5068	9.31246	1.34705
1084	9.98457	-2.45637	9.65486	14.458	11.0403	18.8036	10.4366	2.16502	10.2113	4.9334
1085	12.2049	-0.226319	13.3756	12.5297	2.91184	-2.26676	10.8409	0.824056	8.69206	1.23576
1086	10.2753	0.525475	15.8647	10.7809	5.67153	12.6553	9.9011	-0.603454	12.3091	7.42802
1087	6.17713	-7.86988	12.7398	-4.30199	10.2016	13.7965	12.8396	19.0721	10.6525	5.49398
1088	16.3261	44.2394	14.5765	6.41741	7.56598	-6.52459	11.8044	-0.556795	9.2696	-6.29805
1089	8.40586	-2.22929	16.2252	10.7523	9.49067	-0.031598	8.31863	5.2861	10.4408	0.390596
1090	11.9872	-5.65556	14.7813	5.04236	11.8601	4.58901	14.4407	7.88152	13.4564	9.72417
1091	11.2641	-0.311476	13.4669	13.4224	8.79074	0.9605	11.9869	6.35201	10.279	-4.80057
1092	6.08008	1.34328	10.814	5.02584	7.05595	4.03969	12.7027	13.9962	8.19376	1.14841
1093	10.2405	0.953407	13.8863	3.69437	10.9307	17.0601	11.4716	-7.19071	9.11182	-2.13435
1094	12.1247	-1.45389	13.0377	5.28668	8.52129	-3.08796	10.2076	5.90533	10.2126	16.0259
1095	9.72575	-3.7392	11.182	19.9142	11.4763	11.9912	12.5625	2.6613	12.4802	9.98877
1096	4.34428	-15.8953	11.233	9.99926	10.3659	4.42265	12.4196	5.51182	7.90904	-8.01926
1097	7.80038	-4.50785	11.8869	4.47105	9.13174	-5.24436	10.9268	13.3917	8.00577	2.69016
1098	9.90606	12.3691	12.9282	14.9434	9.4773	-3.4118	10.961	-0.526515	10.9798	-5.69655
1099	12.1544	1.47818	13.4865	11.7885	9.90034	3.80072	12.9045	9.67719	10.8066	-1.49463
1100	11.5764	5.04495	14.6585	11.9703	9.9978	1.6396	8.85207	-2.83388	9.66019	-8.78197
1101	9.96607	-3.49473	15.6823	3.90091	10.8187	2.47461	8.42864	-4.59761	7.9499	-2.63542
1102	6.90941	-6.01639	7.3239	9.00099	9.95562	4.82722	13.1744	8.40306	3.46909	-3.87693
1103	12.3916	2.93815	17.5498	8.34851	9.86476	2.43235	13.5458	34.4012	11.9329	3.53902
1104	11.6455	-2.2511	13.9483	7.99125	11.3558	-1.86851	6.78175	-3.81346	9.22185	-0.476495
1105	12.2073	-10.3967	11.8997	5.21526	11.0271	0.813408	9.08696	5.82619	7.94477	-1.7405
1106	9.68237	2.61982	9.74715	0.00778862	11.9304	-2.65867	13.0921	-3.49267	9.0196	-9.27767
1107	11.6539	1.13315	7.08292	10.2182	11.883	7.622	6.0313	-4.48978	13.7343	10.3192
1108	10.1616	1.16754	9.16508	10.1707	9.28655	15.2728	10.3354	2.65488	13.9555	18.9702
1109	8.97048	-2.0152	7.19404	4.16543	11.0594	8.442	12.1585	8.46257	12.4118	6.40015
1110	7.50042	-1.96384	13.6609	8.86449	10.1478	6.84962	9.96407	13.7306	8.9307	-6.97949
1111	11.6723	-3.42211	16.9152	6.69415	10.8944	4.38939	13.5608	6.7576	11.0286	-4.59833
1112	13.9118	14.1425	4.32868	0.17866	9.54278	8.6338	13.9216	11.804	9.97194	0.941694
1113	12.3206	-0.509952	13.5298	-6.7562	4.51319	4.69181	8.28	9.77263	13.7624	15.6322
1114	10.7247	5.223	10.5408	8.26576	8.68216	2.24442	11.4087	2.84316	11.6623	6.49286
1115	7.15404	1.03747	12.9302	8.04663	6.49258	20.7151	9.12085	0.495049	5.26853	-0.205227
1116	11.1621	1.58718	12.6391	9.19509	8.84724	2.38101	8.85782	1.86268	19.6605	61.396
1117	9.15985	-0.113167	14.107	5.78086	11.7161	4.32555	7.82388	5.7479	10.6985	-2.46977
1118	10.0379	5.3241	13.6088	9.58399	11.7741	-2.32337	12.7017	-1.82233	8.40202	-0.84932
1119	12.6694	-2.92574	15.1709	4.79461	7.20972	-0.557722	11.7304	-0.149599	8.77755	-1.95348
1120	9.24749	-0.384941	15.385	11.2327	4.16259	5.52686	11.7883	-0.253402	9.3969	3.73587
1121	12.8738	3.72677	16.9213	9.35435	11.3356	4.80968	12.3567	1.51176	11.0121	3.72541
1122	12.2448	6.34387	13.9373	8.37126	10.7778	12.9563	10.1377	5.41615	8.69923	2.81283
1123	12.168	-0.782485	15.6418	9.68507	11.0943	6.00642	10.5054	-1.79049	9.58672	-2.77047
1124	7.37693	-3.53341	14.7231	8.31433	9.78147	8.68433	7.60113	0.605791	8.77631	4.41434
1125	9.35302	-6.21673	9.77999	9.96186	11.8818	-3.51892	9.44467	-9.77565	11.4696	3.11111
1126	10.2005	4.48212	10.9355	13.4978	7.67859	5.00475	11.8572	2.64875	4.69709	-7.57797
1127	9.43389	-5.01169	10.9879	13.5311	11.7162	4.5123	10.7751	-0.0373074	9.72175	-5.67249
1128	10.6935	6.55586	17.5926	8.51739	11.407	8.80329	8.47557	6.96017	10.9658	-0.0184105
1129	7.54642	2.73746	15.216	8.98094	5.41311	7.92367	6.62044	-5.75031	11.4002	-0.200847
1130	10.5624	4.61974	15.6121	10.9689	11.852	-1.38081	11.4376	0.273319	12.0145	0.930934
1131	12.4896	-17.012	15.6734	5.05102	8.70272	2.15523	12.2438	3.04823	11.4966	7.03537
1132	10.7155	-4.06195	16.1656	10.2021	7.00032	9.10351	10.9923	2.1019	9.9058	-3.85723
1133	10.6075	0.549182	12.9379	2.85985	18.7234	65	13.8221	8.19594	10.305	-0.423578
1134	8.81932	-2.36375	10.4392	9.3956	12.1701	11.5436	11.3192	8.67561	10.0334	17.3885
1135	7.51543	-8.90465	12.8278	13.1622	10.8992	3.0448	10.466	-1.28594	9.40277	-13.1071
1136	12.1239	11.5763	14.3169	6.02823	11.8548	12.5597	9.34087	6.27386	8.99294	-10.2406
1137	12.6772	2.1184	8.15064	8.41641	8.85654	2.75763	13.8947	9.57768	11.8321	4.79065
1138	12.5866	1.29766	11.4107	11.484	9.12838	4.12853	7.01587	2.78177	14.9325	14.5501
1139	11.154	-3.99833	13.8587	9.6575	9.13752	22.9409	8.60634	3.83529	11.1465	-4.58208
1140	11.9968	10.4755	13.2644	-2.58638	7.95492	2.80158	12.0172	5.05013	6.15565	5.36813
1141	7.25887	3.65417	3.90111	11.7913	9.28455	8.81494	8.38335	-0.065047	8.23252	3.93913
1142	6.67037	-8.4096	15.7165	10.2198	10.9419	3.20816	10.5371	16.019	8.79115	-9.53967
1143	8.10572	-2.04332	13.5705	10.9832	10.3112	0.243643	11.661	0.31108	7.48361	-6.87397
1144	10.0366	-7.07527	10.3504	14.5708	7.10217	-0.346706	6.06864	5.10324	10.2493	-4.35703
1145	11.4971	-10.2757	13.0334	16.4804	6.35314	4.48424	7.17157	-1.20985	12.1083	-1.6228
1146	4.65151	0.372729	13.1802	0.0255418	11.0092	7.19425	13.0299	5.65406	4.0048	1.19094
1147	9.69546	-10.2113	13.556	0.436791	10.776	-4.74508	7.71077	8.84127	10.6658	5.50238
1148	10.2167	7.0599	15.4903	4.03211	8.9936	10.5568	6.2303	-4.67291	6.88083	-16.5381
1149	10.1103	2.8533	6.995	10.3184	10.8082	9.23165	5.65002	-5.48536	12.2404	7.46691
1150	10.1721	12.7119	13.1287	6.29216	10.889	5.28917	10.7827	3.63485	6.06606	7.36218
1151	8.93017	0.102323	14.5909	5.27825	11.604	9.20142	9.7637	-2.25631	9.98071	1.84399
1152	8.99086	1.51783	15.0358	0.41924	6.09848	-0.236642	12.0366	9.15411	13.0402	6.99998
1153	13.4829	12.188	15.1132	7.36645	10.0302	4.38242	11.5376	-2.03661	11.7928	-2.64032
1154	11.7314	-9.37403	12.4282	5.05679	11.1378	6.49823	10.3502	0.294997	10.8618	1.5469
1155	11.2189	-3.10122	3.61711	-1.45756	8.52368	1.84741	9.75474	-7.4473	14.2008	5.24724
1156	7.98349	-4.08101	12.7751	8.23967	8.69683	1.51049	11.4963	-0.869928	9.08518	3.51362
1157	10.9722	-0.904853	13.4239	11.7046	10.569	7.71026	11.4001	2.99377	16.6213	41.5366
1158	7.57962	-3.2563	11.0887	6.92149	10.1128	12.0038	8.94123	-4.37646	14.7375	29.6908
1159	8.55725	5.3739	12.1356	2.52989	11.0403	2.83786	9.17424	0.268534	9.14669	-3.14665
1160	11.3326	4.04297	9.17083	-0.155251	3.9656	4.83635	11.4096	3.93153	11.9264	-0.133411
1161	11.6896	-2.17021	6.71876	-0.784502	10.3617	5.57737	9.45798	4.87344	8.03266	-2.49179
1162	8.18704	1.50926	15.0505	0.48655	4.45386	-3.557	10.3866	4.37572	7.44351	-7.51714
1163	10.4454	-6.86397	14.808	4.38808	10.9651	1.76458	9.36564	-9.8516	9.91161	10.6508
1164	10.3635	-1.45316	11.0183	11.7263	11.5064	7.03203	11.6961	-4.33328	11.749	4.35243
1165	11.1482	4.37563	6.57279	-1.07626	10.8439	2.00746	12.5741	-2.72001	9.4836	-0.886725
1166	11.9826	0.764482	13.8303	2.37447	10.7802	-2.40459	11.1878	-3.92735	11.8717	-1.91133
1167	11.0955	1.24854	13.81	6.73748	11.775	12.9291	12.8886	-1.39172	7.45184	4.41321
1168	11.2849	-14.2388	14.4284	6.07643	9.96291	-5.48651	8.45187	-4.31009	6.90963	-10.5787
1169	12.6239	0.942883	15.0091	9.30786	9.77013	2.09878	8.58816	-11.4251	10.4962	3.28447
1170	12.7903	9.8192	5.92028	10.254	11.0139	0.088662	12.6451	19.2729	10.519	0.810645
1171	11.7098	-1.8212	8.37231	7.69117	12.4739	17.6137	10.6609	-3.06259	10.485	-3.67896
1172	11.1475	1.5752	8.75601	11.7369	10.9869	0.613567	9.27937	-9.16522	11.6975	16.034
1173	11.4618	6.62558	3.5496	4.24547	10.0189	3.35689	14.0532	10.7787	9.48205	0.603107
1174	10.5658	1.44788	7.27351	4.82489	10.8897	3.22282	8.89912	-8.62929	11.1219	8.22425
1175	11.9831	6.58748	14.1389	2.84264	10.2027	1.23171	12.1338	0.643775	11.2166	-2.79297
1176	7.47327	4.71174	13.6303	2.5114	11.6801	4.21641	8.99591	11.6974	10.2928	6.92598
1177	13.8165	-0.265213	8.44787	6.53355	9.86127	8.54467	13.5249	7.11082	4.12047	-0.452263
1178	11.5896	-4.92785	15.5284	9.30334	1.96378	-10.7485	10.1516	4.1532	9.57522	-4.54199
1179	4.59353	2.88166	6.89273	5.47844	11.8408	2.74042	12.4759	6.63825	12.4419	7.48526
1180	12.2911	4.63134	14.2805	9.14998	10.3359	-1.76387	8.18801	1.68535	9.26655	-1.36513
1181	9.73431	-1.16341	6.50853	5.86077	10.3994	10.6306	9.42472	3.80277	5.04218	-1.47838
1182	10.0543	-1.1866	12.1218	3.50842	11.8761	6.29809	6.25087	-8.87493	6.23664	-1.56972
1183	6.62927	-8.99313	12.9877	9.75061	5.84848	6.45813	10.8666	-1.10276	8.93282	-6.38515
1184	10.7219	-0.758795	16.8877	13.1252	11.1292	4.38874	13.9504	5.79465	8.79861	7.84408
1185	9.18364	4.68225	12.0615	13.4918	9.77379	4.67226	10.0589	18.3055	5.6797	-4.52247
1186	11.0218	3.65814	17.3066	10.3393	8.75608	26.6341	6.61875	0.942801	12.888	9.42021
1187	10.2309	-1.61168	15.216	6.26843	9.87795	-3.22061	9.97691	-2.2735	11.2053	4.63933
1188	10.6666	-10.5383	10.6589	7.72448	7.98165	3.2892	9.72592	3.35845	10.6801	7.65977
1189	11.5498	7.92546	14.9956	7.00567	9.88804	22.481	12.6078	5.02075	9.45459	5.37437
1190	10.1091	0.290331	12.9843	10.1943	10.5739	8.41719	11.2883	-6.58966	8.07293	2.44567
1191	8.91866	-2.59848	16.3721	16.9645	8.59548	-1.08188	11.3282	2.16112	5.79946	-0.206159
1192	9.75875	-5.2211	16.8201	8.99358	7.54581	-7.79959	11.5579	-4.2763	13.4505	10.8725
1193	11.7543	-15.3916	14.2199	4.56178	10.4222	-4.06793	8.17365	2.85459	11.9533	4.97589
1194	11.7671	-2.53913	15.3057	6.36903	12.415	11.1914	11.309	11.511	10.0936	1.47334
1195	9.90134	-10.4873	13.7308	7.02016	10.1613	-5.32743	11.7045	-2.29567	3.59676	-19.8875
1196	7.91744	-3.11089	15.3992	7.51757	10.6453	-4.93656	10.9158	-0.922083	9.96516	0.862496
1197	9.50555	0.763	9.39417	1.9731	10.1461	-4.22518	11.7689	7.78473	8.90952	8.16484
1198	8.70834	-4.79656	10.9588	10.1957	11.2374	6.91432	7.13661	-2.38303	7.82654	-5.40355
1199	9.28681	0.0800765	2.63276	8.02606	11.0591	10.4344	18.1084	65	10.6479	12.213
1200	10.8995	-5.02181	14.5111	-0.951099	10.5386	-3.10663	9.41188	-5.69339	10.0194	3.30185
1201	9.56845	-3.10799	14.575	0.551521	7.50263	-0.136795	10.5359	1.09961	9.40683	8.51728
1202	10.5396	0.588523	10.8965	13.2379	9.99366	-1.99366	13.0629	9.32861	8.6896	-10.1597
1203	9.6278	-8.02764	14.587	5.28568	11.414	6.84884	11.969	4.67008	8.98525	-3.01359
1204	11.3232	-5.89671	14.4344	11.4311	9.20364	-1.19609	13.1165	7.95709	12.9365	2.39259
1205	10.2155	-3.20496	14.0405	11.1177	11.3973	14.9607	14.567	54.9586	12.0046	2.93624
1206	9.78637	14.0465	13.6281	9.9135	11.089	7.74806	11.5078	3.62342	11.3886	1.80919
1207	11.3398	-1.45707	12.2216	7.95662	12.5415	5.28312	8.37074	12.0643	9.20084	-9.54679
1208	8.16527	1.97969	10.3524	10.7651	11.1662	3.02837	18.4532	65	13.0361	11.03
1209	10.102	10.0784	8.00399	13.1868	9.44523	7.93759	9.27157	-2.66945	6.18598	4.83625
1210	11.0583	-0.247541	15.8233	13.9928	10.0939	8.45855	13.7779	12.5046	13.3473	3.54852
1211	9.08164	-7.28043	9.96902	9.51231	10.2101	-2.89191	13.1767	2.41351	11.8971	1.69659
1212	11.5179	-5.65664	13.3877	3.46212	7.70967	14.8281	14.1714	13.166	13.9984	8.90433
1213	10.1454	3.8693	9.4523	8.5794	12.4898	0.732851	14.0063	8.50196	9.33907	-5.45082
1214	8.75299	-9.57358	16.3418	13.0941	3.92718	-1.19457	9.78675	4.68425	11.0966	3.54057
1215	11.2184	-7.64896	12.3694	5.52928	10.8944	0.927317	11.8985	-6.65331	8.66682	1.04222
1216	9.34595	-13.7217	10.9522	3.15706	9.53193	-0.697205	7.48879	-4.81516	12.4765	5.57972
1217	7.92401	-1.31172	16.7697	2.42764	7.10725	-4.95483	7.80778	9.81305	9.81939	-0.3749
1218	10.3678	3.41484	15.3465	11.0217	10.1964	30.7314	6.91251	-1.00189	11.0344	3.69803
1219	11.9292	5.06542	14.7218	5.55301	11.6076	-1.56804	12.6718	7.22932	9.93886	2.31096
1220	8.24281	-2.31509	15.5719	4.44584	7.16201	-1.22184	7.40147	6.27058	8.60719	3.90294
1221	12.8485	-0.0666866	13.2907	-6.21037	7.3982	5.01576	10.9316	2.15719	8.2782	4.26665
1222	11.5712	-5.2084	14.8544	12.5537	11.1261	-5.19525	7.69491	-5.55572	9.07354	4.44576
1223	12.145	3.81674	11.9034	16.2873	11.9082	3.31568	13.8748	11.3251	11.766	1.46989
1224	10.0485	4.98683	15.0196	1.68004	9.67821	10.1741	9.80402	4.14367	12.2399	4.25612
1225	11.6842	-16.319	16.6593	7.5652	11.0844	10.1691	9.72032	1.01491	23.9388	65
1226	9.81674	-8.49946	12.3911	6.78721	6.99979	-1.38679	10.4563	9.25319	12.9363	0.393844
1227	7.55343	-5.18828	15.5174	11.769	2.29312	-0.446759	7.28145	-3.97933	12.487	11.3514
1228	8.16382	-1.29121	13.8273	2.99139	7.39859	1.61202	13.6075	4.73338	4.3813	-7.289
1229	10.2577	-0.793042	15.8259	11.2031	9.76003	17.4723	7.54175	6.38572	10.6015	5.80049
1230	11.8294	-0.0120823	13.8575	-0.618861	6.64553	4.61041	9.89507	13.3357	5.77452	-1.65287
1231	10.344	-1.18347	12.5804	-2.12216	5.47536	8.39596	15.2767	19.0815	9.16093	-3.70631
1232	8.59596	-0.412517	11.6816	5.9338	10.3042	2.57126	12.2719	0.573444	12.3052	-1.61023
1233	11.9698	4.72112	15.3116	9.46946	9.15705	2.60171	6.01858	-4.7818	12.0526	0.269773
1234	8.15152	-10.5902	14.4321	8.50112	11.6068	7.54998	13.6397	5.85528	7.21239	-15.2619
1235	12.06	-1.18244	12.2601	5.87652	7.55986	11.4841	14.3703	10.4697	9.38804	-1.10229
1236	10.6064	0.0205322	13.705	3.93964	10.7401	7.59587	6.9296	2.17035	14.0161	5.19923
1237	10.9909	-3.68527	14.1358	10.5339	13.2238	2.62822	6.35756	-4.93208	9.86872	-4.89562
1238	10.1404	-3.03143	13.444	9.18287	8.99258	3.71413	11.5282	3.19664	12.8761	14.3652
1239	5.98883	-9.15208	10.33	-1.92046	12.1546	3.3236	11.4956	5.78428	11.012	8.02769
1240	9.36996	8.11667	9.8801	-3.40171	7.77682	0.0232019	12.562	5.2504	9.9477	-1.61607
1241	11.0829	-3.06858	13.3872	11.6491	7.98517	13.5162	12.1517	1.8764	4.32853	-4.20344
1242	11.3308	3.70693	7.90493	6.97582	11.2597	-1.58428	13.2253	5.23442	10.4056	2.85811
1243	10.5922	4.99342	15.1246	4.79825	8.36293	7.6888	9.86748	-2.44884	15.1206	11.7787
1244	7.98544	-4.31342	14.9571	6.99496	11.2881	6.63114	11.1037	0.497659	7.36938	-5.5902
1245	8.99467	-1.8364	13.0472	0.895297	10.148	2.84937	11.9947	5.48768	9.98933	1.15386
1246	12.576	-4.89327	14.4303	-0.610881	7.72928	3.1623	9.29133	-5.5284	11.9409	16.991
1247	7.99129	-0.78682	14.0739	-0.080141	11.0764	-0.324303	11.2647	20.0978	11.7689	3.46844
1248	8.54551	-19.5513	12.9179	6.26044	11.1402	-4.44556	4.10406	-0.391232	11.2304	10.7111
1249	8.49681	3.62511	12.1345	16.1608	1.84891	-9.61048	12.5966	-2.65996	10.1265	1.24174
1250	14.6822	7.00242	9.3615	6.34306	12.0578	-4.73265	13.9706	3.63066	7.34462	-10.3374
1251	10.0849	-2.00462	16.9563	6.75619	11.5782	4.41362	11.6218	5.25366	8.15873	-3.90008
1252	11.5038	-3.04618	7.89403	3.3819	10.9101	2.54165	8.40011	9.41534	3.55161	-9.80099
1253	8.72615	4.90471	14.8677	6.25974	11.6732	1.39894	11.2481	2.59899	32.6956	65
1254	11.4153	-6.29046	15.5804	13.5987	10.2466	-4.35407	15.3889	19.1273	11.307	0.163331
1255	11.1496	4.12619	11.5527	6.0418	7.39293	-7.51312	8.67845	7.81305	14.1151	6.69096
1256	7.29883	-3.00273	14.168	6.11428	6.10143	7.07235	10.0651	5.38076	24.4033	65
1257	13.101	-7.19109	14.7035	9.40087	8.02149	8.62813	14.3467	4.33961	12.7226	19.0864
1258	8.21587	-5.24602	11.1344	10.126	10.4581	9.29931	13.0919	-2.46528	9.9658	-1.66381
1259	6.65454	4.49784	10.7856	13.873	1.855	-7.89445	7.07996	-1.66131	11.2624	0.457593
1260	9.83765	-3.18466	16.6055	8.80443	3.21558	-0.238213	10.9763	-1.03234	10.0028	-1.32785
1261	8.90661	5.49304	13.5786	15.0737	10.89	13.5185	8.29339	0.974963	11.9664	-7.62916
1262	10.7685	2.63238	10.5318	11.0323	10.1006	6.0554	10.7342	4.62806	4.23445	-3.33594
1263	11.5066	-7.38694	16.3972	9.50405	9.62131	5.81946	11.2084	15.2241	10.663	0.531993
1264	11.7043	-4.52175	10.5343	14.1401	10.6503	-5.5969	13.3732	5.33999	11.3342	7.05787
1265	8.24386	-4.80424	12.0999	12.5693	10.3641	0.75551	12.5004	-12.7146	9.55682	1.29752
1266	10.7789	1.57373	17.1694	8.36186	10.666	-3.81567	13.0195	4.92059	9.03891	-6.19257
1267	9.51849	2.83455	10.4964	14.6435	7.20149	-2.0496	12.3005	-0.950972	7.15409	-7.34526
1268	11.9414	3.39169	12.4706	13.3167	9.50217	7.78555	11.2384	8.34099	12.3358	4.30445
1269	6.48856	-11.1988	10.3155	18.885	9.98759	2.25891	4.94201	7.63433	10.6371	12.0324
1270	10.6456	-2.87095	12.5858	4.55116	11.5877	0.732495	12.0701	8.97029	7.19091	9.2802
1271	11.6483	4.23524	11.0247	13.6817	9.12457	20.4851	6.66673	-1.75131	11.9749	4.93771
1272	11.6723	3.14089	10.5627	1.12791	5.77639	6.02447	12.1036	-4.84791	12.0525	0.0122805
1273	19.1552	47.7203	8.22718	7.7988	5.59464	-0.124042	12.8332	-2.68075	13.5457	5.86717
1274	9.96214	0.910294	16.5046	2.07132	11.578	12.0879	9.58352	-16.1716	11.6813	-3.98317
1275	9.06563	-3.28864	9.02678	6.90732	11.7597	2.14729	6.72245	3.62274	7.09067	-16.5061
1276	10.6746	1.10652	12.4975	5.71313	9.84272	-3.23242	6.0297	-7.34131	7.08353	-10.3366
1277	3.49863	-6.79549	16.4827	9.96284	10.1338	4.61073	8.17605	-0.769853	8.40073	-3.4147
1278	12.2831	2.96595	16.6435	9.99804	11.0278	3.22872	12.3016	-0.545386	13.8513	5.71539
1279	7.63467	-1.29192	14.6155	11.6785	12.1145	-0.161571	15.112	18.5577	10.5015	1.19369
1280	6.85989	17.1631	15.3097	12.0017	7.35922	-2.55789	10.9979	7.872	6.57022	3.65642
1281	11.9553	-8.67614	15.35	9.93866	9.40827	0.311306	12.0139	5.41307	10.1936	-2.1712
1282	10.3931	7.99977	9.75912	10.5594	10.8418	-0.947563	7.08259	-9.43187	9.70091	-5.26173
1283	12.6663	4.42471	12.1662	6.24644	9.64816	7.60864	10.546	13.1545	10.9483	6.91637
1284	3.79895	-7.86529	12.5778	4.00695	7.69935	0.596221	7.31939	-1.47616	8.36341	5.17067
1285	9.82587	-0.614112	14.5509	8.4065	11.2986	8.04791	12.2701	2.71195	9.97822	12.3717
1286	8.8397	-7.66891	11.0625	11.9825	6.56677	-0.202841	10.8875	-0.93804	13.9593	15.3788
1287	8.81563	-0.885262	16.7504	5.65815	1.84929	-10.7916	7.52604	-7.22379	8.93564	-3.28654
1288	4.4334	9.11395	15.4637	7.21548	11.282	1.60524	9.62512	-0.798988	9.71572	-3.31
1289	8.68123	-3.0219	13.2002	9.07415	7.75497	13.2169	11.9233	-0.0485202	10.694	0.00648932
1290	8.05968	-2.30899	9.40166	10.2686	3.84112	0.15038	12.2975	3.7919	11.3201	3.41241
1291	11.7805	0.0213118	16.6442	15.4308	3.45027	9.52074	11.4102	4.94111	8.79479	-4.68132
1292	7.93556	-7.91068	13.9105	7.82729	10.5328	7.69683	8.82167	4.15319	3.38584	-18.661
1293	9.48392	1.98498	12.0558	8.85823	7.33676	14.4061	14.997	10.8102	8.36956	-4.14643
1294	10.7064	0.192311	13.2147	7.52213	3.67904	7.4368	8.07556	2.28206	8.01843	1.8405
1295	12.8485	-3.11248	16.5187	5.90562	8.83666	14.1264	6.74415	-2.73105	12.795	1.84805
1296	8.08481	-2.49789	7.56214	-0.996501	18.2291	64.9998	11.828	1.76353	9.94999	-1.46515
1297	9.39319	-6.69706	13.5895	7.86511	6.10586	6.85059	10.9356	2.71907	13.7052	8.12394
1298	9.12204	0.256108	16.9005	5.9509	9.06558	9.95454	9.94688	-6.86465	7.6796	-10.4859
1299	11.2883	-5.38649	14.3222	7.13397	8.68076	-5.03286	11.6383	6.67443	11.8122	26.6728
1300	10.6317	2.56827	13.0972	12.5613	11.3426	-4.85531	13.6008	11.2187	7.52624	-4.1672
1301	10.752	-1.0373	9.77063	11.2496	11.1084	3.5045	8.96294	-13.9061	10.8333	-2.47564
1302	12.8823	-5.2772	16.4906	11.0972	8.24357	14.6362	9.5553	-0.766229	9.92339	5.40787
1303	11.8159	2.20064	14.8159	9.37685	12.1533	3.48733	7.27723	-1.46839	13.5448	23.263
1304	9.08098	-3.46445	9.91199	-1.76697	8.76342	-0.106802	9.19998	9.13925	11.2952	15.9422
1305	12.182	6.6642	16.7106	11.2282	10.9284	-0.908671	11.3062	2.99284	8.61587	0.805099
1306	11.1402	8.34592	14.345	1.70942	10.0905	-0.911842	9.75299	-16.6958	10.6642	2.27604
1307	12.1411	9.23667	16.4746	11.4346	10.7158	-4.19195	12.3758	-4.66802	10.4204	7.4233
1308	16.315	32.2208	3.31512	8.97722	8.6613	-1.26557	9.03502	1.14812	11.6291	4.04386
1309	8.60056	1.3052	16.1658	10.3773	10.968	2.53646	11.9023	7.47225	9.59485	-0.78788
1310	11.8669	-3.12654	3.53993	8.81819	3.07025	-2.97649	9.19604	10.0634	13.2778	4.51407
1311	8.42902	1.83541	15.9168	4.32297	11.4889	8.70203	12.025	4.78451	10.9998	-1.10086
1312	11.7353	8.53342	11.3615	13.8538	7.23654	1.88891	10.0381	1.40316	11.8497	3.43291
1313	11.362	-0.698635	12.8031	7.11619	12.4185	7.31012	10.1877	-0.94751	9.11446	-8.59436
1314	10.9109	0.461583	13.2581	6.33619	6.04078	4.916	10.9989	-1.05369	9.94059	3.01121
1315	9.4623	-5.01714	15.3869	6.61926	9.61553	19.8384	9.87748	-0.477945	9.51016	3.34957
1316	11.6874	-1.228	11.9976	-4.88741	8.76234	-6.00168	8.69847	8.35883	9.39397	7.89817
1317	12.2344	-2.26443	16.7393	11.6023	12.3714	2.52253	9.75075	-1.64565	11.8335	-8.05395
1318	11.8456	-5.6415	10.6	14.1117	11.5227	12.1676	12.0842	9.49308	10.9577	-9.23935
1319	10.9497	-0.0750126	5.20114	8.73265	8.23058	2.77548	11.1108	-3.62804	13.1118	6.14558
1320	14.2531	21.2476	11.7547	7.68857	6.50085	0.866436	9.60808	5.4628	11.4401	-7.14165
1321	1.78366	-22.3459	14.3436	11.7976	12.2014	2.25256	11.9958	-4.54199	5.91176	-7.05605
1322	8.15376	5.39377	12.8114	10.6106	9.88469	-0.97204	9.12199	6.64993	11.9043	-4.87466
1323	7.9677	-0.375756	15.0515	14.4182	6.54945	8.68482	11.1411	15.8415	8.90326	-12.6496
1324	11.5921	3.62151	10.465	-4.22172	10.7025	4.41964	13.6246	7.84551	7.67891	-13.8943
1325	11.6904	6.94403	9.99063	6.36263	7.19202	1.866	12.9089	9.40244	10.978	15.9845
1326	10.8751	-4.83924	15.8973	12.1782	8.29852	-4.69572	10.2485	0.117861	10.0122	-0.551246
1327	13.8304	9.59504	16.7934	6.43495	10.2615	-0.250703	11.1392	1.56387	8.82438	-4.70225
1328	11.0598	-6.10514	13.5795	10.8562	9.63869	8.37153	10.9382	6.30934	4.49302	-4.83923
1329	10.5199	0.789006	7.25011	7.66877	9.97002	12.9388	8.38595	-1.30431	12.0952	1.86781
1330	5.68582	-5.41138	15.14	5.18992	10.5359	2.76783	12.1972	3.76727	21.3716	64.9997
1331	7.9474	7.04822	8.05723	10.8179	11.3456	1.33324	7.30074	2.14188	9.64478	2.32223
1332	10.073	4.45122	11.9486	0.974769	9.15685	5.52787	6.22617	-7.71822	9.34472	4.82572
1333	8.37724	-2.55627	11.2269	6.62642	12.321	7.16253	9.71817	6.02032	5.80314	-0.895503
1334	8.76633	0.570964	12.9075	2.4557	4.32548	12.8444	11.2495	-0.943254	5.46313	-10.5603
1335	7.17277	-3.43035	14.9013	1.97919	8.6915	0.789417	6.39486	1.85146	9.46276	1.05482
1336	10.9896	-6.16205	17.3654	3.33421	6.66234	-5.26005	7.04946	8.98242	8.77385	-7.01477
1337	11.4726	12.0764	15.7985	9.94997	9.65173	-0.998542	10.0159	0.369014	14.4441	11.2049
1338	10.7596	0.848105	12.814	8.44108	10.6744	3.09882	4.91854	-3.33297	7.89886	-2.89719
1339	9.44268	18.7115	11.3426	9.47172	5.20206	7.74979	11.1267	-10.0282	11.8444	5.09677
1340	9.30455	-7.42939	16.0662	10.4106	6.95695	0.680701	14.0282	6.70648	15.2343	34.1191
1341	13.1566	1.37733	15.6294	9.8725	3.58029	-1.05367	10.8425	0.266766	9.90363	-6.39358
1342	9.07168	2.36805	16.493	7.88786	24.9367	65	15.2723	11.8951	7.08169	-11.2824
1343	11.732	-1.17462	14.3338	7.40711	10.2534	-2.3579	10.3835	1.60825	7.71983	-7.10717
1344	11.8824	4.11022	10.932	0.749243	10.8095	9.29303	10.4539	-1.81502	10.0645	-1.16509
1345	12.4799	-9.64441	10.6425	15.9354	9.83944	7.55846	10.9153	-3.68176	10.1798	0.900132
1346	10.3102	0.0118391	11.2161	13.5954	1.85193	-6.78105	12.5985	3.26651	10.1998	4.53397
1347	11.317	-5.87855	16.034	2.85062	10.4379	-5.38348	11.2763	1.67817	9.94046	0.293469
1348	12.4433	4.49636	17.0574	6.86872	12.401	23.8216	12.1685	-2.63973	9.33636	1.00508
1349	7.76514	-5.11226	16.2999	7.25524	10.4119	1.66733	13.7138	8.18557	9.89196	1.53285
1350	9.22453	-1.28511	11.7379	8.08495	11.6803	0.847566	7.24962	-11.9115	11.642	15.0882
1351	9.9292	-0.838476	13.9498	13.4011	11.6111	0.252456	10.1567	-0.163582	11.0801	-2.01865
1352	17.2406	22.9255	16.6437	11.5596	8.68262	-4.53638	13.4991	5.99542	10.9864	-0.806763
1353	11.0097	-1.55345	16.2367	10.0214	2.79036	4.17207	12.0749	0.366193	4.09769	1.28595
1354	10.425	-2.60507	8.10395	-0.0997664	10.0802	12.7198	7.90568	-4.91715	8.85965	-6.82391
1355	12.858	4.34407	16.9691	12.4207	12.0663	-1.38842	11.2349	-5.79869	10.4464	1.84598
1356	13.419	3.39015	12.5971	7.73255	11.0089	8.77099	4.65014	-5.4346	10.1634	4.7838
1357	8.36283	-4.70395	11.1327	11.101	12.5612	6.485	12.8087	-0.957426	11.7599	2.4848
1358	11.0781	8.4083	12.9321	5.38131	8.65723	-2.99432	11.7494	-0.0467865	8.874	-10.7083
1359	11.2045	1.5766	13.3786	1.0276	4.00369	11.4624	7.10357	2.73656	8.21681	-2.4474
1360	8.47199	5.17543	13.7104	8.88395	7.39324	-3.61098	4.1106	1.14772	10.0219	-8.07071
1361	11.4793	-1.50198	12.0321	13.2409	8.98953	-7.04919	9.53767	-18.5521	11.7281	5.05607
1362	12.6586	-7.25323	11.138	11.8836	10.4237	-2.98489	7.04642	4.87974	9.32658	-3.53638
1363	10.7691	1.56442	11.7964	7.85431	11.7958	0.269202	11.1018	-4.4031	11.3298	8.75145
1364	11.112	3.90197	11.6996	3.54673	10.9809	-0.812789	11.9148	2.96049	6.97569	-7.95336
1365	10.2037	-3.03181	13.67	8.93802	11.1317	6.37511	12.2771	7.93173	9.752	7.43303
1366	9.83603	-8.84665	11.6821	14.5788	10.14	3.01567	11.6232	-1.3138	9.48801	-7.00989
1367	8.39273	3.93907	14.6003	12.3115	9.39947	3.57148	6.41848	-1.47499	10.3928	3.59409
1368	19.9479	55.7438	6.82494	10.9782	10.3337	-2.47199	8.94114	4.0302	9.60262	-10.1403
1369	11.1427	2.23297	14.5779	14.7055	5.82791	-1.19955	8.38414	9.81567	12.6953	10.3763
1370	9.88891	4.60314	15.5592	3.01122	11.0658	-0.247019	7.90138	8.90944	8.96521	-10.2307
1371	9.46775	-8.18611	20.1399	29.258	9.52125	-1.68471	11.1532	-0.875132	10.5423	-3.50755
1372	11.6848	0.111236	13.6955	7.99857	10.5123	1.18576	14.0775	8.33596	20.6675	61.1672
1373	11.3369	-2.92924	12.163	9.56077	6.79997	1.14496	13.0331	-1.17333	9.86249	-3.66649
1374	7.97088	-3.85034	16.8904	11.3031	8.86872	-0.92777	9.50474	-12.8643	13.0211	1.86749
1375	11.2547	5.96194	8.28383	3.35702	10.352	6.98113	10.8835	-1.6693	10.8119	-3.41399
1376	11.1627	1.12575	11.8215	10.6153	11.5121	8.49534	10.8751	-1.79833	9.2775	5.9608
1377	11.6523	8.32009	16.8996	8.13602	10.3846	-4.87537	9.097	1.86149	28.6474	65
1378	10.9438	0.700813	11.1703	13.6054	9.60575	4.66326	5.63129	-7.20568	7.11693	-2.34141
1379	11.7025	-2.0633	11.8141	12.5708	6.5211	0.199438	11.692	-2.34289	9.77834	-3.28887
1380	8.29712	-4.5141	17.3314	12.705	10.5847	0.263768	10.077	1.39527	10.8817	3.14004
1381	8.09287	-3.40015	14.0964	2.16772	8.67093	-3.52292	7.89452	5.04936	11.7477	3.07116
1382	9.92352	-5.51584	6.63995	7.37749	10.5592	1.36451	9.57035	-11.4869	11.3102	-0.382006
1383	12.459	-9.47949	10.7363	13.4905	11.5647	0.612076	8.72945	-5.73032	10.5007	3.6022
1384	11.8844	-8.99304	16.2906	8.93564	11.4317	3.1856	11.3036	-6.00523	10.3569	10.2263
1385	10.5164	0.341175	9.31167	13.0281	9.05371	-0.338936	8.44957	12.9289	11.0007	3.17912
1386	11.8994	-0.825112	12.8978	9.16155	9.49093	1.34822	11.1519	0.358111	13.7467	7.19378
1387	12.7312	7.72424	9.5773	16.1339	9.77905	6.55531	4.20884	-3.68543	9.39604	3.8185
1388	11.7205	-7.98623	17.1532	10.9226	12.2688	13.7252	12.792	5.51049	12.3972	19.5444
1389	11.6949	3.55036	12.3335	14.3737	5.58004	-3.47681	9.5148	0.83049	8.76004	-4.51194
1390	10.4336	4.62805	14.9788	-0.729768	6.90602	-1.71469	5.55306	-3.08519	10.0023	-13.1888
1391	7.71103	0.0659586	11.5664	4.44174	9.97793	7.15559	9.11317	8.75024	9.94524	1.50956
1392	5.4673	-3.96384	11.5494	10.4566	6.58243	6.51761	6.40488	0.730065	10.4932	5.37212
1393	11.56	-1.66153	9.76603	0.496098	9.39773	9.55153	11.6961	14.6997	10.1189	8.61358
1394	9.87885	-5.67958	16.6346	13.7826	8.84882	-4.01371	11.2785	5.06828	8.79345	3.24794
1395	7.37511	-5.5975	9.22534	10.5571	8.61223	18.5087	7.86052	-7.66717	8.76462	2.66686
1396	11.9016	7.00388	6.62588	3.94996	6.38401	5.63485	10.3277	2.48552	9.19131	3.40675
1397	9.71653	-7.51245	12.5341	9.07326	16.7072	55.5499	10.6402	-2.02956	11.5234	4.6856
1398	10.1691	4.44067	13.9835	0.691202	10.6154	2.9039	10.6881	11.3147	6.99524	2.55524
1399	12.2745	-10.3151	10.3099	5.04333	4.97999	-2.59802	12.1108	-1.32445	11.0568	1.09656
1400	13.7463	14.3007	17.271	14.4826	8.65263	5.61792	9.01357	1.21281	10.8127	6.86574
1401	10.1364	-4.19041	11.0851	7.25493	7.61552	-2.98151	14.5981	30.5989	13.3856	14.3314
1402	11.3769	2.48476	9.16361	9.18995	7.98073	11.8114	6.30355	-3.16941	11.1622	2.437
1403	9.59688	10.5251	16.2377	17.0419	9.33746	8.79538	12.7668	1.85926	9.98078	3.48893
1404	11.4785	2.96949	12.4084	13.9527	12.0743	6.99722	6.89468	-0.165848	9.99658	1.71194
1405	10.9089	1.70294	13.4508	-4.84039	11.1351	-0.697268	13.2433	-2.07308	11.6386	4.67107
1406	7.70406	2.41872	12.6156	12.5106	10.6414	-1.67846	11.4943	14.8211	10.8877	0.848624
1407	15.1262	13.6003	9.69734	11.6963	6.74911	1.18361	9.4334	6.29506	14.9305	8.7389
1408	10.1668	-7.46267	13.4467	12.6979	12.8636	49.6983	11.8007	1.4238	11.4061	-2.81791
1409	12.6911	-2.82225	15.0205	1.44613	10.2424	0.545076	10.8473	2.30279	9.1285	0.167772
1410	5.31813	-5.16492	9.11889	12.3361	8.98326	2.80325	12.1668	7.77624	12.2613	11.1342
1411	12.3791	14.313	15.7436	4.70421	7.8444	4.05808	11.5176	-8.59254	18.5805	11.774
1412	10.1387	0.947508	8.50568	10.6175	10.8734	6.71945	4.84431	22.9424	11.0631	12.8779
1413	12.0419	10.6331	15.6733	6.12168	13.5844	38.1698	12.5004	4.1287	13.6038	7.19462
1414	9.90858	4.93114	15.6788	11.8467	10.0543	6.66053	5.66932	4.95465	11.1617	-0.505227
1415	9.85361	-4.78067	12.5272	5.40589	10.7882	4.97863	8.28168	2.88178	6.49413	1.53232
1416	5.07861	-0.391184	7.05554	8.66208	1.78277	-5.89241	8.64122	9.53534	11.504	19.5188
1417	11.4956	0.880836	16.2557	8.92706	7.09529	-2.312	11.426	-3.16967	13.8194	2.52974
1418	10.5088	7.56194	13.6121	-3.45499	9.35822	0.866637	13.8357	9.47299	9.3461	-3.29799
1419	8.76001	8.06589	16.4324	11.4401	8.69005	1.68374	13.0491	0.0883578	10.4872	-11.2683
1420	9.03136	-6.38945	13.3121	5.44973	12.3451	1.28486	12.5651	5.56216	11.3835	3.60603
1421	12.2731	-3.9453	13.8893	13.981	8.49413	-0.969703	7.89052	-2.21631	16.6481	30.4368
1422	7.04923	-0.458694	14.2255	11.5823	8.6663	-2.53738	7.40793	1.70475	11.0855	-3.40407
1423	10.7974	3.74148	13.2949	6.75013	13.0889	13.6302	12.6949	2.44181	9.66339	-13.9038
1424	11.3942	-4.07859	7.09143	9.77642	13.2878	19.5509	10.2487	2.35577	11.4881	4.27061
1425	12.57	10.0612	7.49381	9.79087	12.5745	12.208	9.17025	3.95465	3.95317	-6.44527
1426	9.95228	-7.38178	12.9265	14.6775	9.14168	18.4863	13.248	8.87579	10.9621	-0.0806051
1427	13.7784	12.4705	9.913	9.33973	10.7545	1.64312	8.88095	-11.9613	7.29674	-10.5052
1428	7.73673	-6.19861	13.0726	1.82018	7.53672	1.54714	8.58703	-12.3953	11.0841	-0.101875
1429	11.3403	-1.35844	12.4272	0.760864	10.6846	5.61519	12.2389	3.98206	9.09178	-0.786393
1430	12.2776	-0.238917	12.8674	9.0477	9.84673	-5.96907	7.47675	6.01935	10.2539	8.03384
1431	8.35233	13.6534	14.5292	4.97128	10.5148	5.75693	7.8697	-8.04952	10.8913	-4.70598
1432	9.46564	3.41453	11.9935	9.32702	9.2928	-5.11453	7.68981	15.3843	8.60254	0.50906
1433	9.65725	0.466481	7.37991	8.19815	10.3343	8.38075	12.5772	14.5516	8.88501	-8.78254
1434	8.15784	-3.35971	15.0813	2.89951	10.5106	6.44456	12.2126	2.85418	10.5943	2.54023
1435	12.0825	0.0659455	5.18829	10.5895	10.2201	4.85713	12.9238	0.953492	34.5555	65
1436	7.83243	9.53831	10.969	4.85041	10.1865	-1.13979	9.51079	-9.95937	9.84039	-0.267726
1437	11.1727	-6.59131	13.1175	-3.23146	10.3625	5.8964	11.5437	4.24237	8.72742	-5.90696
1438	11.18	-0.632859	14.7612	2.38678	10.3982	4.13111	14.0134	10.1036	13.5112	7.40531
1439	9.85637	-2.22844	5.15322	5.8533	11.1073	6.22078	11.5456	11.9306	12.9331	4.25964
1440	11.2358	2.47541	10.7791	18.2133	7.16338	-8.43228	11.9078	5.85914	8.82745	0.295598
1441	11.0183	-1.73506	12.9343	7.92292	6.3402	4.50667	11.4809	-0.716031	9.97063	-4.40014
1442	11.2134	6.85411	6.388	8.54945	8.87601	-0.182127	16.3408	22.8038	10.0686	2.22089
1443	13.1154	-1.08453	17.3974	9.71625	6.76992	-0.755379	7.74165	0.104531	10.9538	2.31359
1444	10.8142	-4.87598	10.3244	7.07976	11.7371	0.353306	9.50166	17.0161	12.1059	1.6409
1445	10.3134	16.2447	16.4449	7.57285	11.3622	10.7698	12.1985	33.1619	9.86054	-6.43841
1446	10.9575	-6.5776	12.823	5.55162	45.7335	65	8.8546	-7.29918	7.97478	-5.65504
1447	12.6028	-5.26419	12.8641	7.55303	10.7261	6.15475	13.6351	7.38107	16.8455	27.5194
1448	11.9816	-1.34916	12.9853	19.4376	10.3295	-3.60367	11.6905	7.67893	10.3577	2.02928
1449	13.3554	5.58233	11.4965	8.2292	10.2379	4.35192	11.7737	0.73654	12.2028	12.775
1450	9.75339	3.01641	14.2136	8.42552	9.21466	4.13508	10.4439	6.36912	7.30227	-13.0875
1451	11.642	5.57632	13.7097	2.97966	9.6269	9.15591	10.0707	-0.912896	10.7828	2.98128
1452	11.013	9.13023	15.9634	5.49709	10.812	4.41496	8.97565	13.3478	11.7821	1.30775
1453	4.07224	-13.2201	10.0936	7.50918	7.56141	-1.00047	11.362	0.321323	4.02541	-11.1574
1454	8.58356	3.57585	15.3965	5.21278	11.2714	-3.17441	8.80145	-0.719553	7.12432	-6.84284
1455	13.8973	30.0482	11.6443	6.7714	4.88209	6.41633	13.6283	15.2494	6.99748	-14.7016
1456	11.511	-6.05435	12.2126	3.26725	9.6801	-0.377461	4.43296	7.37219	9.13405	9.64017
1457	8.46691	3.98221	15.58	9.59707	4.22429	4.31303	8.45988	1.61087	11.1104	0.170539
1458	11.5783	0.347378	6.84725	13.4086	7.565	7.93592	10.6115	1.42699	10.612	-0.983738
1459	14.791	44.9977	9.18912	12.657	6.68276	1.41566	8.82397	8.96621	9.14231	-3.05783
1460	7.53706	-0.252485	15.3105	6.13805	12.1426	-0.810772	9.79011	-1.46092	8.05445	-2.97973
1461	12.2877	8.98587	14.2842	5.15624	10.6069	11.9851	8.80872	2.63709	9.7697	-3.70228
1462	12.4405	9.78915	16.5124	12.9597	10.5507	1.439	10.3723	0.959311	8.26646	-4.60289
1463	13.5202	18.7855	14.9997	8.02992	6.32331	2.4504	8.6843	9.09739	7.71191	-8.85215
1464	8.63181	4.87614	10.6229	8.96763	11.8651	1.77279	11.1756	3.80176	11.1372	3.40093
1465	11.2768	2.15324	17.1732	6.28901	10.3946	16.3215	6.6463	-6.70165	10.9381	4.56896
1466	8.32846	-0.234153	13.9188	9.08526	10.3892	-2.85657	6.56157	8.3322	9.24932	-8.54516
1467	9.48377	0.725868	11.6342	4.40208	10.5145	2.42826	6.63382	2.16631	13.6317	4.90921
1468	9.73411	-3.17601	9.25761	5.04871	11.035	9.9616	7.25844	-0.572299	11.5945	-1.18855
1469	11.4758	3.43878	17.156	5.61467	10.1289	6.25742	11.8804	1.14485	8.78299	0.478075
1470	8.89246	-10.5471	12.0867	17.3688	10.2041	19.1191	11.3875	0.311592	10.0285	5.34039
1471	11.055	-2.56299	16.965	11.1783	8.26986	-1.88873	6.64677	-6.03705	11.1965	-3.96902
1472	11.6704	1.96413	11.1961	16.0587	11.4242	3.04072	8.52635	1.20562	9.60753	-2.84821
1473	9.87829	-1.54802	13.3984	6.28046	9.63933	-2.03222	7.88278	-4.16716	8.75229	-10.2133
1474	10.0597	-9.78154	17.5468	10.0203	8.70148	-6.7046	7.7116	2.72605	74.5654	65
1475	8.561	-0.441087	16.1355	7.44374	7.13186	20.7381	11.6587	2.39086	11.7971	6.19939
1476	9.94255	-3.38071	16.8472	5.24567	9.73769	6.67538	9.62514	-5.15335	9.14505	0.277558
1477	10.3723	-3.80226	16.5431	10.8134	12.7099	53.2363	7.24197	-6.46879	9.92121	3.01365
1478	11.8197	9.54527	14.2721	8.25165	11.775	0.694723	13.86	8.59575	9.92444	0.248512
1479	10.3408	-4.52839	11.1861	3.17022	8.96357	5.53169	4.65545	6.39157	13.96	23.0651
1480	4.41564	-8.33502	7.72699	3.88758	8.37477	3.50125	10.9056	5.8327	7.11441	-7.26344
1481	10.7546	-8.08235	5.37477	6.97807	9.86663	2.76832	10.7917	5.23471	9.90749	3.59482
1482	9.08925	6.18047	11.2323	6.5977	10.4882	3.79644	11.9732	5.9844	10.7532	5.17229
1483	9.59008	-2.01131	11.6914	8.60851	11.5455	1.58452	10.8509	2.31879	8.50192	6.01653
1484	12.0902	-1.46604	14.2367	3.326	10.2935	0.0476824	8.28414	5.19263	11.6541	4.4601
1485	6.93805	-8.39975	10.7702	15.3603	9.10214	1.59039	13.2062	-1.18719	4.06087	-8.29844
1486	10.5687	-10.9632	7.84745	1.93735	8.67456	-11.0039	8.26713	-5.69766	4.89271	-3.40014
1487	10.893	-4.1063	5.2722	6.40229	10.9056	0.82495	8.3253	-6.76705	9.03753	-11.842
1488	6.93641	-7.47712	10.0962	6.47783	10.9243	5.9283	11.3538	5.55474	13.1347	18.83
1489	11.979	11.3988	12.5909	5.15719	10.0158	-4.7229	11.8768	3.07366	9.85865	-11.3535
1490	10.7572	-5.04111	9.62032	3.915	10.1303	7.34504	11.3586	0.168332	23.4255	65
1491	10.9732	1.43681	8.30998	10.0397	9.60177	12.3927	3.22155	-9.38064	9.06779	-1.29511
1492	8.11918	10.1232	9.90843	-0.327221	14.0984	35.985	12.4871	16.5928	13.4718	7.13515
1493	9.75252	1.683	15.8928	4.8571	10.9204	9.94713	9.99382	7.57425	8.18632	-5.11109
1494	11.8886	-7.47087	4.87416	4.16392	5.95914	0.485108	10.8373	0.0455858	5.83432	-3.46902
1495	13.5045	2.18606	7.74347	10.9405	9.07489	2.02461	9.67018	2.27109	13.2248	7.937
1496	10.9388	-0.205779	14.1932	10.1535	11.7287	-4.62684	8.87067	-4.73806	9.98588	-9.98585
1497	16.8418	39.6666	15.5721	3.62156	9.02634	2.32351	9.56451	18.2955	9.2807	-5.45027
1498	7.19431	-9.28615	15.0892	1.31532	6.64297	16.191	3.64418	3.07093	11.4368	13.6776
1499	10.8241	-6.64646	15.3727	8.46233	10.4011	-4.06668	4.90606	-3.13637	17.6967	27.2308
1500	10.1749	0.760508	13.3486	7.01884	13.7394	45.802	12.4879	5.93784	3.69114	-19.988
1501	11.2087	-1.08877	15.1392	15.6929	11.4303	15.8768	10.9247	-4.3555	12.4587	2.62671
1502	8.72987	-3.25732	15.2932	6.73638	11.6656	23.8074	9.10579	4.89551	9.51292	5.17259
1503	9.51268	-2.72147	12.5151	12.3582	10.5112	1.1406	9.37513	1.93927	11.4768	-3.78133
1504	9.90747	-3.15895	9.68062	4.42841	11.8815	1.07899	7.7026	2.69859	10.6002	15.1521
1505	11.1892	-14.0244	12.6347	16.0911	2.99916	1.88289	9.13034	7.26897	4.28141	-5.41686
1506	6.96116	-6.61309	12.5997	1.78376	15.2827	64.9111	11.1768	-5.32839	4.66636	-7.03618
1507	4.10503	6.02577	16.6122	7.53976	10.7201	-1.59084	11.0965	4.87808	11.3714	5.49538
1508	11.1596	-10.9226	16.5262	5.58437	10.4503	26.3105	8.55981	5.23319	8.82105	-1.2328
1509	10.8607	1.39728	12.2121	2.76016	3.18509	-2.74935	11.9103	2.51437	13.904	5.05222
1510	11.4541	-0.290212	16.5362	5.24286	11.6314	3.45503	10.8585	-1.13025	8.93814	0.690266
1511	10.701	6.05002	16.1087	16.8844	10.6571	8.68998	13.8151	2.40046	11.4601	6.47107
1512	11.9527	-2.05436	13.5443	12.3465	10.8195	-2.92273	11.0227	2.61559	11.8726	-1.06521
1513	11.5705	-3.207	6.85607	10.5842	8.22691	-2.22947	11.0168	1.08215	8.41937	-3.28839
1514	6.07147	-10.0317	9.43002	1.53617	11.1137	7.02412	12.2803	2.86116	9.10936	-4.57705
1515	10.8437	-3.0146	14.8595	8.42411	9.39403	4.57265	11.0319	-13.3665	9.49959	21.79
1516	12.2658	-9.13738	13.6315	12.9897	9.32742	-2.80484	8.91402	1.06729	6.09103	-4.8908
1517	10.0075	-11.058	10.4619	10.5607	9.9386	1.39376	10.6903	-2.22117	17.2856	26.4709
1518	12.0657	-7.68537	14.8477	9.4419	12.1287	7.43379	13.1238	5.13118	10.3186	9.76477
1519	7.55917	-2.97414	12.3569	13.1922	10.5531	14.8361	12.2381	6.11831	8.72699	-12.0289
1520	10.985	8.49473	12.375	1.46079	10.2826	5.96095	11.5755	0.597267	9.22006	-12.1942
1521	11.5574	-0.184012	12.4761	11.3909	11.4667	10.4293	11.2293	14.8337	11.569	-0.642176
1522	14.8854	34.0255	14.7249	13.9617	13.2401	23.302	13.1622	5.14702	11.9904	-2.00622
1523	9.86709	-12.1532	12.1108	4.97898	10.9543	0.787506	10.4231	-3.38969	13.4381	11.4868
1524	11.1826	-11.093	13.1791	4.93553	9.58083	1.17266	11.8802	21.9418	12.0371	10.0897
1525	8.0071	-6.7201	7.86013	9.64057	9.25261	6.1259	11.2038	-1.76528	12.2291	5.86257
1526	9.14532	-10.1146	14.521	4.70627	8.45413	17.1682	13.4147	5.81379	9.22461	1.66978
1527	10.0125	6.21032	13.6856	3.64327	9.11124	33.7865	6.47954	-2.97268	9.29177	-4.11751
1528	9.82995	-1.1888	12.9945	5.96642	8.49044	-5.44716	10.8623	-2.50608	10.714	-0.991528
1529	11.963	5.3714	9.97654	15.0993	9.58337	13.4318	11.1528	9.54862	11.5464	10.9433
1530	6.79355	-3.34067	15.1787	1.74856	8.95784	1.76402	12.1724	-5.13586	10.7564	-3.73936
1531	12.3521	4.73803	15.3736	7.27459	11.9956	0.477891	10.4918	7.94003	11.2824	-4.11407
1532	11.9057	4.70031	16.5218	9.53431	11.0682	9.54895	12.8939	5.28018	6.6016	-1.8981
1533	9.13119	-0.934322	9.19104	11.5004	9.98972	-2.4839	14.3822	6.12398	10.6067	2.05369
1534	9.19452	-7.839	11.548	5.33397	10.3152	-0.876771	10.8198	3.41066	7.81136	-10.1608
1535	9.3084	-4.30257	15.7035	3.00329	3.45656	-0.369402	11.0215	-2.14392	12.4058	1.28659
1536	9.94796	1.4349	10.3121	6.52099	11.8742	9.217	11.6961	5.64198	10.0895	2.27536
1537	12.6183	11.0779	6.64747	6.09345	7.68915	10.77	8.46303	1.06345	9.98463	-1.30673
1538	12.3214	-4.66362	11.6903	6.08727	10.6943	5.63538	10.2278	8.33761	11.0198	1.04648
1539	11.3631	-0.46171	15.409	10.0812	5.81918	-0.974885	7.82045	2.74484	8.92652	6.20732
1540	9.60313	-3.24446	13.1351	22.5747	7.05525	5.05481	9.92726	16.012	11.8368	7.08967
1541	11.6992	0.266223	16.498	9.97923	11.0292	0.970481	10.8147	21.0402	13.7822	4.59303
1542	11.7971	7.82293	13.993	13.5036	11.595	1.09472	14.0118	10.1166	10.906	3.75261
1543	10.1049	-2.73513	15.3296	15.1778	9.52151	5.36924	13.1323	14.2004	12.9492	10.9553
1544	9.99719	0.141026	13.2563	-3.37157	12.0322	3.7986	9.67114	-3.39573	10.8026	-3.0117
1545	12.8738	-1.1855	12.7031	10.9369	9.10033	11.1323	12.434	20.4898	11.7588	1.55948
1546	10.298	-4.60755	11.1105	4.24413	9.65412	-0.3838	6.8098	-7.86032	7.95193	-1.37532
1547	11.367	-5.70755	12.6355	3.2035	14.6333	38.2488	11.7252	19.2465	8.93359	4.78244
1548	13.1997	8.40483	15.5848	6.34027	10.1168	0.619922	10.9599	0.58723	3.25896	-5.8361
1549	12.0674	5.12853	11.2751	2.90771	9.35198	-1.83033	12.0282	5.11956	5.97514	-4.08981
1550	10.6326	-9.04082	15.0618	7.44855	10.5569	-4.56564	6.93577	-0.297299	7.73345	-0.210178
1551	11.748	-0.0590363	12.086	7.57469	11.6371	2.55658	8.84435	-1.87206	10.0359	-4.69827
1552	11.7542	-4.57172	5.38754	8.58175	10.8838	14.4076	12.9169	13.9707	9.64803	6.76726
1553	13.2701	7.44628	2.84417	-3.47046	12.2112	26.2779	4.38246	-1.54417	10.513	7.97213
1554	12.2564	0.918408	14.1069	7.79897	11.1111	5.12931	13.4619	0.538889	11.0777	0.725448
1555	12.0313	-4.91388	17.5869	29.2139	10.2056	3.60801	14.0578	10.9388	12.3911	1.91043
1556	11.6638	-0.467995	5.08082	10.0329	9.7789	1.23452	11.7101	2.52176	8.85807	1.33264
1557	14.687	22.9355	10.8351	7.80277	8.89219	0.805178	11.6441	-0.0576263	10.5131	3.58209
1558	11.534	-5.0242	15.539	9.19604	9.83069	2.03367	8.31306	5.17508	12.3222	8.51771
1559	6.42829	-5.45523	3.7042	2.10102	11.1975	-3.31815	12.2555	1.13876	11.853	-0.79641
1560	11.1401	-1.52286	16.9873	5.02284	10.0184	13.4111	10.9642	-2.48082	12.0491	4.33717
1561	11.2041	-3.42108	8.99961	13.3246	11.6173	4.90094	11.6391	-4.19146	9.59808	-7.34215
1562	10.3459	6.0219	9.02349	7.34689	13.3545	25.2432	7.59788	-5.56616	10.2634	1.44933
1563	12.0682	0.413724	12.367	9.50985	6.43205	-1.60223	10.9445	-0.527753	10.1369	1.18541
1564	11.8284	2.13042	15.9865	9.62665	10.9616	11.199	8.99972	5.84467	9.52752	-5.82135
1565	12.3039	-2.64292	17.5108	12.4203	8.51483	-3.58237	11.0309	5.23221	10.5344	4.14541
1566	12.5553	11.2634	10.7282	4.5226	8.61998	5.60166	9.42579	-10.9641	12.9017	-1.60951
1567	9.14422	-8.69745	14.3279	5.97352	11.45	5.35006	11.8277	6.04569	7.15043	-11.8639
1568	12.5227	0.647408	13.2898	13.7346	12.079	-2.98587	9.86828	2.40858	10.3547	-1.48975
1569	11.7441	-4.01532	14.203	2.59777	9.42059	1.79375	6.80108	-3.49573	3.41826	-5.12138
1570	11.2595	-17.567	11.0111	7.94476	11.6775	7.67604	11.3453	6.43765	10.9895	4.13699
1571	12.7093	-1.52572	15.6165	9.16407	5.73845	8.79923	12.508	-2.0131	9.73567	-0.959376
1572	11.5117	-9.12288	15.062	8.92699	11.9718	2.93309	9.88732	22.9042	11.2798	18.2489
1573	11.2842	-5.42165	11.1574	14.1163	12.3617	26.0377	6.38246	-5.34362	11.7586	-0.641177
1574	8.35954	2.77795	15.8647	6.33409	1.85299	-9.12454	10.9251	16.2638	8.6294	-8.8891
1575	11.5844	7.09059	14.8634	8.65402	10.193	3.86991	13.4244	13.8783	12.5212	8.94916
1576	9.49438	10.4784	15.672	7.46657	8.16647	1.71389	6.2027	4.09956	10.6602	5.02671
1577	8.43668	-0.797251	12.0648	7.07103	7.26833	-2.89214	12.8786	4.86406	10.6169	5.46991
1578	9.20705	7.18995	10.7626	9.49944	4.12835	4.96288	11.426	4.81713	5.8315	2.08413
1579	11.8374	0.315705	14.7049	4.84928	8.19184	0.880666	13.6598	3.10178	10.739	-2.3902
1580	11.9726	-1.49955	14.3734	10.4486	6.15873	4.7491	11.3008	0.881517	9.14717	-6.49807
1581	11.3012	-1.26728	13.8468	14.7578	8.83682	0.933428	12.7638	4.94244	9.08271	-6.93703
1582	6.94192	-7.03795	14.1341	8.70682	9.39659	-0.415802	12.2025	6.03426	23.2708	65
1583	11.0336	-1.76697	10.1862	-1.56761	9.37891	4.57914	12.6667	9.58229	12.0632	0.815063
1584	12.7283	-2.94112	9.48263	6.6579	11.005	4.17581	10.93	3.69926	9.32573	9.17384
1585	7.62741	-2.66151	9.16699	6.87342	6.19206	-0.3386	10.4016	5.1356	9.96458	1.88045
1586	10.4326	-3.40149	16.8491	6.11569	7.71524	1.67018	13.6495	7.30698	14.6365	9.93311
1587	7.87236	-5.42986	12.2872	15.325	11.0801	10.7074	11.7605	6.41347	9.16596	-3.37523
1588	13.8718	3.86091	12.7421	13.4561	9.44904	-3.06518	13.9758	3.18307	7.42833	-1.78042
1589	5.75602	7.36199	15.8566	-2.41088	10.367	9.26622	11.0132	8.24493	9.24536	-8.66219
1590	10.2463	7.3689	15.208	5.5679	12.4494	-3.67539	9.85908	4.61122	10.7334	-2.25083
1591	8.8994	1.32188	12.3751	10.6124	8.21743	4.58848	4.89591	-1.57375	8.08334	1.52806
1592	13.4396	2.19127	5.05336	8.62307	4.52444	-1.15798	7.00169	5.6898	10.3249	-1.23081
1593	11.4448	9.00401	2.84926	-2.99483	10.7842	10.247	12.1121	4.89848	7.49974	-5.36058
1594	9.30224	0.827693	17.3563	12.3458	9.03104	-2.13122	7.55208	5.02781	10.5693	-2.42048
1595	8.96072	1.06798	12.6284	14.7445	8.64777	-1.10157	10.9476	8.87331	6.87904	6.47461
1596	6.75992	-6.44708	13.5265	10.9768	9.32782	0.952775	8.22113	-10.4236	9.45821	-1.89501
1597	9.87829	-0.900941	12.1649	7.90863	12.2883	8.39251	12.3629	5.68793	9.51873	-3.94231
1598	8.17407	1.88188	17.7517	7.53819	3.08351	1.19047	7.20773	4.99511	7.54961	-8.19067
1599	10.5322	-2.34444	12.4665	10.185	9.3691	-0.390253	11.2629	-7.13563	10.8437	1.26134
1600	9.49175	-4.69645	15.1189	8.42423	10.796	13.6135	9.55445	-0.939602	9.97164	-0.639354
1601	7.24796	-12.6701	16.4237	10.3736	10.7561	12.8642	10.4576	1.07084	9.33027	3.00719
1602	11.5171	-0.50665	14.2625	-0.818596	10.9022	2.10098	11.6431	3.20265	12.1687	-1.49231
1603	8.80276	-3.4841	12.7799	4.74181	8.07143	1.17569	9.25312	-2.98628	6.40155	0.649188
1604	13.8205	11.8834	15.1078	17.86	11.6146	1.43283	8.55478	3.1061	8.73681	4.8304
1605	11.4663	-5.03498	9.45208	6.45272	5.4222	4.13795	9.56249	3.02577	8.89036	1.83122
1606	11.734	-10.1336	12.5081	4.45002	8.3453	13.2925	10.2206	-4.85121	21.4703	38.3222
1607	10.8338	10.75	12.8434	8.47464	11.7277	1.76709	10.2527	8.76177	9.63367	2.91682
1608	8.4642	-5.73393	15.6914	2.28859	11.1803	-1.91418	13.1242	3.75965	11.6881	8.73615
1609	11.8281	2.09437	15.6653	4.97727	9.51795	9.10109	12.5955	5.62655	12.3671	10.3046
1610	13.2823	7.99016	17.8532	18.712	16.8983	60.5928	8.71597	9.47572	8.65626	-9.92739
1611	8.39027	-6.65213	13.3015	2.50831	10.4862	-1.10388	11.6789	-3.35906	31.7487	65
1612	12.3083	0.286346	15.3275	12.7257	11.421	-1.17898	7.40523	-6.86428	7.84824	-4.03359
1613	9.14623	-8.08264	8.37509	5.77411	8.09801	4.24177	9.42716	4.947	9.31711	3.77247
1614	9.30979	0.375124	15.0091	-0.906954	11.8998	-2.7715	7.99392	5.13327	7.01652	-14.1964
1615	6.68058	-8.27365	13.1753	3.56298	8.60634	0.373304	10.1599	5.24759	9.7563	5.55229
1616	12.2538	2.36713	11.9773	9.78273	9.79689	6.15671	10.5017	-7.48411	9.46667	-4.3234
1617	11.3428	-11.9662	14.2262	12.1763	7.28183	4.49541	10.2258	11.0091	12.2025	0.167388
1618	2.75662	-17.2136	11.8458	8.92018	6.57481	1.18609	10.8486	7.39794	12.2397	-3.71759
1619	10.7253	2.26273	13.5542	-3.39311	7.3309	11.9992	9.4181	-0.199206	11.811	4.33862
1620	13.2606	16.2662	9.74507	10.2423	10.4874	-4.76554	13.4821	18.5999	8.85903	4.51784
1621	7.59133	-6.94543	17.0866	1.46737	8.3349	-0.901324	11.3724	0.0566318	7.48502	3.48623
1622	11.7359	2.06159	12.8353	12.3062	5.23042	-1.58349	11.2781	0.782428	8.64196	0.746689
1623	12.6023	-3.73598	6.93954	8.29636	10.8855	4.58081	9.66236	-10.3096	10.9406	6.0891
1624	12.1319	2.36539	15.5233	10.8339	11.1214	-0.352888	13.1598	2.78228	10.1478	-0.100119
1625	10.9921	-1.40083	11.2846	1.97874	9.61008	8.79772	10.1559	-4.53315	8.88428	0.716813
1626	9.80042	2.98048	14.6252	9.6696	1.83924	-10.6887	11.2792	0.276182	9.08807	1.37742
1627	11.151	1.35963	15.3021	7.49998	10.0008	4.73163	5.31189	6.92552	13.0118	6.91395
1628	12.5589	-2.82365	16.0063	4.86418	10.9095	15.953	11.0152	-2.48979	11.9562	-5.95846
1629	11.8172	3.075	14.2247	8.97994	6.57666	1.50547	11.2385	6.06218	9.63494	6.07771
1630	10.9516	-1.0803	12.904	7.59111	7.49685	-0.839607	8.07076	-13.776	9.30026	-3.9709
1631	8.53803	-19.6285	14.3232	14.4792	10.0901	12.2604	12.8043	4.67139	11.6458	10.5057
1632	12.0404	9.39191	3.61225	0.868146	3.56894	2.53515	12.4726	1.02663	8.28782	-2.49276
1633	10.0401	-5.44154	15.0455	3.29599	6.99811	1.19094	12.6601	8.90289	8.02411	-6.88986
1634	6.60039	-9.91126	13.9388	16.5742	12.067	2.05275	13.7563	6.6254	11.4635	6.57767
1635	8.51365	-0.981625	12.1386	4.44302	10.0353	10.3874	14.1436	17.3526	10.9317	-5.50186
1636	11.8918	-0.330628	9.62366	13.189	7.21935	4.67572	9.13826	6.02506	14.3695	10.3054
1637	10.4784	-1.89213	15.1129	6.10543	10.8907	0.21725	12.0573	17.5652	7.40363	-3.65896
1638	10.4946	4.62378	14.2585	2.97029	10.2915	2.33901	13.0261	-3.09726	7.02875	4.20408
1639	7.82433	-0.945892	16.1341	12.3788	10.816	-1.25013	11.3627	-2.28097	9.35741	-1.59261
1640	9.85218	-0.477594	5.19384	11.8381	10.1708	-0.606282	12.3322	4.16392	7.63223	-10.1516
1641	9.94984	-4.57659	13.0356	-1.62259	7.39563	14.9437	12.4718	7.06417	9.51438	-1.45308
1642	9.74004	-0.142107	16.8239	7.16135	11.5998	-6.68263	6.66217	2.66566	10.108	1.07248
1643	9.26929	-9.26743	12.3	-1.98991	8.14958	19.2107	8.55368	-9.24369	8.74841	3.43459
1644	9.59062	-7.44358	12.5404	8.40872	11.3782	-0.630703	14.4153	17.7721	12.1315	6.87373
1645	11.8813	-5.77752	12.5967	3.4669	11.8196	10.5799	11.3505	1.82195	11.7599	-0.234854
1646	11.3295	3.7418	9.52439	-3.08462	10.9377	-1.56235	11.0675	-1.29022	5.59196	0.924281
1647	12.6653	-2.94745	12.6372	9.17237	11.191	6.04161	12.9648	6.15582	18.4278	50.9467
1648	12.2662	-2.66084	13.6254	7.58343	9.8109	12.4591	7.15661	-2.79439	7.72674	-3.8313
1649	11.1251	8.55156	12.6988	1.8313	1.87301	-9.82859	11.7762	10.976	13.3973	3.42561
1650	10.9444	-1.66486	7.41623	4.90285	5.90037	7.61106	7.13621	12.7614	6.11746	12.3171
1651	7.21595	-8.01	10.7219	6.36476	10.5315	7.42167	12.8151	6.95986	11.695	-5.00604
1652	12.3617	-1.29587	15.5838	3.14403	10.3096	-4.52837	10.9147	15.0323	12.0215	-1.87835
1653	9.56152	5.30404	15.2418	14.9818	10.9791	-0.0341605	9.17315	2.54953	12.3953	6.84577
1654	12.5001	1.21299	4.50249	4.76836	11.3969	6.00321	7.85912	-2.86468	11.1635	4.4408
1655	14.6188	16.8871	13.6679	12.3962	10.6271	5.6351	9.89859	4.11901	9.21975	-6.35494
1656	8.30769	-0.215558	16.2388	0.311696	10.2875	0.873115	13.0413	7.94469	8.94407	-0.524449
1657	10.4175	1.08342	12.9043	17.4128	8.7169	11.8464	10.2239	0.216033	9.56133	15.8404
1658	8.72885	1.39786	14.858	12.9257	9.76346	-0.333936	13.1351	0.604329	12.2245	0.140226
1659	10.4946	2.50612	11.3904	12.9819	10.1019	7.1175	11.755	13.2993	11.2588	-5.79602
1660	10.5497	4.62773	11.5462	6.02266	11.2106	-2.3979	11.7744	1.01734	12.9989	9.452
1661	12.5906	-8.01009	16.2934	4.63154	10.8759	-3.94405	13.4502	3.23335	4.8436	-4.9503
1662	9.64004	1.38902	14.3253	8.43774	11.5276	0.705126	7.35527	0.481653	10.6994	1.51449
1663	12.3579	-3.89384	10.041	-2.95952	6.74658	1.90839	8.14235	-8.51218	9.17352	5.30535
1664	12.8197	-2.08096	14.2436	1.53432	12.3558	14.1694	14.8577	4.6606	11.6032	6.45276
1665	8.02585	-5.33698	13.3051	6.90677	6.05275	11.7921	12.3079	11.2687	10.6048	10.853
1666	8.27847	2.51704	13.8151	10.9347	8.81493	3.37789	12.8203	1.15234	8.25711	-3.58578
1667	11.7268	-7.96723	13.3103	5.92523	10.9091	-2.29342	13.3443	5.21532	6.51875	-7.66464
1668	9.71638	3.73627	11.0646	12.9424	7.92972	9.73254	11.1693	5.98544	11.031	4.54945
1669	9.9117	-1.64658	16.0879	8.98455	12.4005	23.7572	13.4866	6.21029	9.90449	-4.16012
1670	10.4619	-5.24924	8.20919	5.2567	6.31905	3.19505	11.0447	0.18357	8.85108	-6.45099
1671	9.86852	-3.08833	9.65639	2.99995	7.73228	1.68693	9.85554	1.61317	10.416	-3.86186
1672	10.0434	-2.00573	17.1405	12.1696	12.5198	0.238553	8.06959	2.28563	10.1786	-2.42411
1673	8.77252	5.75005	11.0768	3.2844	8.39715	-6.13427	8.43423	6.43913	10.277	17.3242
1674	8.74684	-4.14878	13.4549	14.279	11.2787	0.108202	11.4859	2.18475	12.1561	20.2987
1675	9.44846	-3.95311	10.6691	7.95587	9.41655	0.82068	10.5432	-1.91026	3.94932	-0.729007
1676	11.1768	-5.09093	14.5821	7.19806	8.81515	-7.39451	13.0167	-0.298794	9.5111	0.25132
1677	8.07707	-6.43176	12.4501	8.46678	11.3337	-3.65708	12.3676	9.44473	8.27563	-9.17192
1678	7.49888	-5.30391	12.7728	6.0283	10.7159	-1.69032	10.2801	-3.52979	3.86487	-5.00007
1679	8.32138	5.84498	15.6319	11.1042	10.9565	2.1981	7.0488	-0.486565	12.1776	3.29913
1680	11.1394	-2.90395	12.399	5.82483	10.7341	7.33706	11.9925	2.48959	9.0722	-14.909
1681	1.64536	-24.974	13.8339	11.3984	10.7806	9.98753	12.6822	18.9087	11.4815	-0.733338
1682	10.0091	7.51571	13.3547	9.50177	11.0704	13.2181	9.78057	6.8952	12.2685	1.01799
1683	11.8191	-12.3364	3.16755	-10.9832	11.0132	-0.509491	10.605	-1.85902	12.8096	7.76612
1684	12.3352	4.5575	15.8457	7.50576	8.58353	-5.07283	6.85037	-14.5228	9.74127	-4.21595
1685	8.26631	-10.5814	12.5111	9.05865	10.667	-4.62345	12.6674	5.40538	14.0919	6.3808
1686	11.1999	-2.3447	5.90941	1.01786	7.44194	6.46404	6.83584	-1.36738	9.25417	6.8486
1687	8.17612	-7.63842	10.1449	10.9156	8.85312	-1.18865	12.9207	-0.251983	10.3748	3.13319
1688	4.70237	-3.0431	14.3561	9.0442	4.6202	-3.41628	10.7809	-2.30515	11.4541	9.44604
1689	12.5398	-2.10541	12.0299	15.6938	10.9936	0.402019	12.2118	11.2598	14.0961	5.51625
1690	11.6037	-2.02954	14.3087	15.1105	11.8189	-5.73947	14.2027	8.26156	10.8351	-3.40932
1691	7.4636	0.488368	13.7886	8.69676	9.79988	5.72846	6.3771	-10.2298	10.3567	5.4343
1692	11.75	-2.0495	7.93633	2.18873	12.3058	3.1343	9.59894	-17.029	5.87611	5.39356
1693	7.68279	-6.44691	6.26452	4.73453	11.2197	3.07494	6.5667	-4.05831	19.2605	28.9661
1694	10.4958	-0.526934	11.3917	11.5067	10.2317	-3.3705	11.9474	0.967199	9.48796	-6.53444
1695	11.0219	-2.57439	12.9566	6.32536	7.63161	1.779	6.35731	-7.70928	7.54768	-6.49966
1696	10.0888	-0.534402	14.5256	5.20582	7.4748	16.2289	13.7543	8.36554	9.23415	7.94825
1697	11.8486	-4.50799	17.2404	11.3933	6.87918	8.80165	10.5873	-1.80277	13.2344	22.382
1698	9.52109	1.81563	14.2925	10.385	5.37282	-2.50718	10.7479	-0.0395845	8.3301	2.57406
1699	12.6834	-5.76664	14.6286	3.3253	12.1411	3.75956	15.9326	24.6712	8.69577	-5.4116
1700	11.1936	10.9764	13.8386	11.7778	9.12184	-0.365813	12.8779	6.27653	10.8433	-0.389673
1701	11.9582	-6.62713	14.9987	5.20632	11.8052	-1.83392	13.6918	4.84984	13.9758	10.8556
1702	12.4911	-2.23012	13.0913	6.43497	4.38806	13.4172	8.65208	4.29822	4.48438	-6.12303
1703	11.75	9.10417	14.5822	4.49746	8.48852	2.45745	15.1779	7.17732	10.7315	-5.46781
1704	9.76117	-2.66587	16.7065	9.94789	11.0167	0.522922	12.3483	6.97178	11.821	0.917882
1705	10.5745	-1.36053	12.7876	15.205	8.42682	-2.13487	10.5069	-1.50468	9.02251	6.08769
1706	13.3279	6.17997	11.8048	0.365783	6.32898	5.94427	10.8464	1.71688	13.8118	5.23329
1707	12.3987	-2.9987	16.3755	4.9464	11.3526	11.3581	11.6052	6.49444	9.5761	-3.0519
1708	8.16328	1.22679	16.231	9.348	11.0654	2.78279	12.5754	2.55484	17.4101	53.5298
1709	6.61895	2.12588	12.5435	9.40942	8.03434	2.76764	13.0209	-0.77717	9.92535	1.37327
1710	11.3491	1.99191	10.65	-2.77113	10.0032	18.808	13.383	0.0196357	8.67719	-9.15966
1711	10.145	1.08769	10.8398	2.82524	9.09836	4.83859	6.99811	5.33619	11.7802	3.74984
1712	9.94125	-7.0605	14.7017	15.908	11.8205	0.665182	10.2886	-4.9634	4.62823	-6.99742
1713	12.3655	-1.71055	15.0894	9.63627	11.6713	1.01721	11.3381	3.81138	8.83588	-2.66753
1714	10.7764	-2.11315	10.523	17.903	10.1242	1.37803	11.8967	0.735377	11.8559	4.16934
1715	6.45345	7.5067	13.4119	9.11829	9.75889	-2.02336	10.0397	1.81744	9.15209	-4.33845
1716	12.1747	-2.52031	11.1597	6.59488	11.113	-6.58402	10.5629	-1.29341	9.67418	7.44392
1717	11.1781	3.40932	3.78311	4.10144	12.8713	15.3552	13.3849	10.7614	11.9679	-1.66714
1718	12.781	0.929474	14.2897	6.49065	8.7537	-0.794458	7.86157	8.62237	11.4247	7.99291
1719	11.1383	0.56601	15.0312	9.78488	6.93197	9.46747	11.1289	5.38465	8.83953	0.00768943
1720	10.696	6.43802	12.6325	7.01447	7.17443	-0.69196	7.44079	13.8832	12.1564	0.475435
1721	9.74513	-1.22829	9.99508	10.7508	9.58506	-5.79494	7.76124	8.34784	11.8377	-4.73366
1722	11.2135	-20.6777	13.6906	7.25799	10.0278	-2.98139	11.0898	2.23616	7.62593	-0.809036
1723	9.9314	-10.5549	13.9521	8.61888	9.73002	6.96958	9.00972	-8.16267	12.0249	5.77003
1724	5.00267	-1.69829	17.118	15.8059	10.5994	5.34812	8.19821	-2.15584	10.6603	-3.9916
1725	9.71723	-3.3225	13.0634	-2.91569	9.90038	6.65669	8.73328	-7.58022	15.4935	26.8503
1726	10.4212	-16.2146	9.53683	-2.69664	11.8889	2.24149	11.7195	14.055	12.0934	-0.222619
1727	7.69931	-6.83386	16.9638	7.46635	10.5242	1.62834	12.7128	13.1083	10.5204	-2.82651
1728	11.0307	7.84581	9.81685	16.2984	11.6197	11.4018	10.1166	1.104	9.52131	7.12774
1729	12.3397	-5.0825	6.52132	10.3889	10.794	4.65361	8.42219	5.37351	9.28882	4.89364
1730	10.4018	-8.40257	12.0647	6.00948	11.3985	12.1957	11.4306	1.3404	12.3435	0.602446
1731	11.2343	2.98881	15.302	8.41919	11.8605	5.36976	11.3927	7.47152	9.11242	-7.53686
1732	9.70616	3.22337	16.0128	15.687	8.56757	-1.35068	13.4525	6.65068	15.1717	15.3337
1733	10.3821	8.68633	9.42901	9.69629	7.79198	5.44555	8.63728	3.81518	10.6959	-6.36219
1734	11.7914	-7.95143	16.7329	6.91127	7.522	1.14796	12.1373	2.55421	9.16137	-9.9464
1735	11.8211	0.934738	12.1244	7.07382	10.4793	4.11879	7.54465	0.827309	6.75337	-14.3031
1736	12.9083	2.82824	13.0816	2.11404	11.5463	7.30902	8.69275	9.50873	10.5819	-2.77109
1737	11.4814	7.24725	14.8177	8.3884	10.9077	2.49809	11.727	3.53248	9.7921	9.79567
1738	8.18463	-14.0479	10.662	7.42431	10.6521	1.54148	11.7531	2.73629	10.1693	-1.68829
1739	13.1408	-0.854522	15.8268	6.37524	7.47782	-5.09476	9.00624	0.482688	9.01481	-3.23425
1740	10.277	1.53985	9.17162	8.96412	8.55594	1.558	12.0979	2.15111	10.3881	-4.19989
1741	10.4815	9.38324	11.6282	7.82328	11.4905	-3.02506	12.706	12.0341	12.2473	3.59676
1742	11.4453	3.3962	6.00841	5.49545	11.9677	0.810974	9.51209	-0.763483	9.68769	1.63254
1743	8.9306	-2.00352	12.6672	20.9804	12.248	5.66611	4.99573	-6.88196	11.3988	3.60477
1744	12.2627	5.93929	2.90978	10.1706	7.50317	0.770887	3.92875	9.93245	9.58655	-6.66689
1745	8.76464	2.11263	12.9482	10.7365	12.6515	12.7101	7.45259	4.02059	8.8138	-4.67215
1746	11.7343	6.1881	2.82601	-8.25382	10.4698	-1.15881	14.3546	17.8466	11.3947	2.02361
1747	9.5324	-6.67433	10.7109	14.7213	6.1956	1.38252	10.8102	7.38464	11.4247	1.47128
1748	9.8803	-5.43307	9.65214	3.23479	11.279	15.8207	11.6977	11.8993	8.52663	-2.27828
1749	12.1263	-7.19399	17.0137	8.65392	1.9032	0.977092	11.4668	-2.1466	10.3161	0.0775962
1750	8.75657	0.549395	15.7537	3.77965	8.22738	11.6322	11.958	8.85564	9.53994	0.43328
1751	10.5048	3.08351	15.5117	6.77736	10.0851	-0.6785	11.0396	4.31355	12.9826	24.5283
1752	12.5082	-4.84596	15.4479	7.95425	11.9924	22.7508	7.86532	-17.7127	11.7168	2.76214
1753	11.0433	-3.76748	16.3356	10.1083	9.38481	-0.272638	12.8067	14.2742	9.03336	4.23504
1754	12.1009	-8.70945	17.4175	16.2164	10.2357	3.1521	11.8839	1.49254	9.16093	-4.09004
1755	7.64425	-9.53295	15.3281	-0.899269	11.0786	0.841487	11.1792	1.09906	10.79	3.31806
1756	8.56767	-1.10597	8.90871	5.02892	10.9208	3.82595	6.58954	-9.72717	9.58598	-4.45626
1757	11.7663	11.9901	4.59584	9.59379	8.35078	14.1234	13.2239	3.07197	9.13066	-8.01179
1758	12.87	11.5508	9.46627	9.76166	7.05749	3.58881	10.4217	6.52504	10.7125	-4.95221
1759	10.8281	3.08791	11.0073	9.95073	8.21143	-1.46668	11.7848	7.1042	10.9084	-0.607846
1760	9.90551	-3.6734	10.0201	9.79512	10.7429	13.1895	7.75329	7.45398	13.9518	17.5564
1761	11.2618	-13.1118	15.2378	7.67968	10.2395	-0.0685535	6.58036	8.78085	10.4717	-3.65597
1762	12.9527	3.57271	16.5426	11.0811	11.7286	2.93591	10.7943	7.01782	9.15398	-3.3189
1763	7.69469	0.639285	12.1641	9.58932	8.13871	20.2313	8.7306	9.27786	9.24424	0.720289
1764	11.7489	3.13492	5.78756	8.63806	7.7521	2.47574	11.113	3.73754	10.1066	6.46854
1765	12.2	5.35459	11.4867	0.831452	11.701	4.64739	9.35671	33.1994	4.26797	-0.825593
1766	13.0607	-4.5647	15.6858	7.24845	9.45975	10.1987	12.0435	2.57308	9.50711	4.89336
1767	6.98227	6.14138	15.9529	5.21	18.6192	63.409	14.2812	8.4347	10.567	-0.736365
1768	8.08297	7.242	6.26647	12.3914	10.7039	7.43506	6.02267	4.72159	11.9607	2.50449
1769	12.2958	28.3168	16.0266	7.27575	8.73544	6.79986	12.3421	-0.240068	9.25697	-7.19269
1770	10.8737	4.69536	4.95344	14.316	10.8291	-0.963548	6.89041	-1.92445	9.40432	-5.46019
1771	5.01448	-0.235894	14.1186	10.0184	10.8104	8.27242	8.21668	-1.13833	11.3259	15.6659
1772	2.70915	-7.70794	9.31677	11.1407	10.2117	-0.042263	7.63078	4.06125	10.6791	-1.97524
1773	9.89629	-1.40482	15.9985	7.11267	8.50716	3.78654	10.1972	2.10794	7.47564	-6.57871
1774	9.07226	-5.95523	15.9702	8.77963	10.597	4.27994	9.34288	-3.19109	7.80031	-0.966209
1775	10.548	-7.38763	9.94105	-3.35563	10.3075	-0.664111	12.5214	19.7358	8.26486	-2.58622
1776	10.5857	-2.57218	12.3237	10.7551	10.2495	8.96381	11.8385	24.2679	3.4536	-3.3578
1777	12.3708	-11.4097	9.48963	9.5227	13.843	20.895	10.4098	2.09344	7.44526	11.1232
1778	12.7039	6.44162	13.0632	13.8495	7.72829	1.27635	12.2827	4.19485	9.59103	-2.96833
1779	9.72069	-5.95076	10.3919	8.28707	9.03292	12.155	11.862	2.72959	14.3913	4.68732
1780	3.28379	-3.77797	5.81157	3.67908	6.27942	-4.86538	12.2274	2.13615	9.20987	-2.29213
1781	11.6248	4.92775	12.5085	5.16366	7.95253	-1.48299	12.3902	1.89128	8.82539	15.1494
1782	8.96272	3.57197	16.5068	-0.660571	9.07466	10.5968	7.77469	16.975	11.2475	2.81759
1783	11.7664	4.20644	12.0443	4.83259	7.11485	14.1024	11.0599	2.02882	10.147	3.79991
1784	6.57871	1.73585	15.1283	10.9291	11.0315	12.1785	11.4653	-2.33436	11.851	1.5456
1785	8.36365	-3.16615	13.5458	3.77774	8.46457	-4.56527	10.5348	-2.4172	7.03105	-5.12596
1786	11.637	-7.39463	11.6682	6.02736	5.9767	4.90086	10.6832	-0.217755	25.1378	65
1787	11.4573	3.91591	10.7543	10.5477	7.41138	1.63953	12.4989	1.67826	12.3229	6.78345
1788	10.5662	0.758402	10.1713	5.93105	11.4277	0.298769	9.42222	-11.7065	9.51156	5.49659
1789	12.3527	25.0511	12.3196	12.944	8.8148	3.45184	9.5353	1.05585	12.1589	23.8299
1790	8.77798	-0.153985	9.77397	11.9131	6.27718	-2.27466	11.4001	0.991684	6.01143	-3.51118
1791	9.70615	-1.79595	15.3027	14.5663	12.1422	1.21726	11.5071	-6.71755	8.91393	-13.2459
1792	10.2429	9.37414	15.5769	7.54613	10.2113	2.17727	9.44998	0.865466	11.0834	17.418
1793	9.44908	-11.3976	11.0672	4.9517	11.5471	5.52571	3.60484	-6.57383	10.5139	-1.01217
1794	10.3018	7.74993	13.886	4.09053	3.24031	-3.12155	9.57288	6.49509	9.65272	-7.97415
1795	9.63948	-3.43304	15.3583	10.0835	9.90455	20.0713	13.27	3.05379	10.9694	0.854239
1796	10.8582	-1.16177	14.9904	11.0106	12.1602	-3.59859	12.5636	-1.61244	9.31783	-5.77949
1797	8.59436	-3.49819	12.5916	9.72277	6.88515	2.05584	12.7776	1.5065	10.5899	-6.59892
1798	9.58097	-3.69251	13.5145	7.46217	10.36	11.3649	14.675	16.6831	10.224	-5.4843
1799	11.9957	-0.401777	9.26191	6.36122	11.3244	2.97263	13.0468	5.83679	9.34944	0.158084
1800	9.45097	-0.292244	13.4039	-0.867999	10.8055	13.8237	8.34776	7.74729	8.40118	-9.66046
1801	11.0582	-10.5804	14.8186	6.04311	10.1	7.66633	12.9893	42.2517	8.40456	-3.5125
1802	11.0686	-6.75896	14.7441	5.56286	11.985	13.364	12.3725	-1.68364	14.6423	14.1336
1803	13.069	-4.38143	12.2546	2.54962	11.0427	0.897553	12.4508	1.90177	14.829	20.715
1804	11.1958	-4.7074	10.6312	14.6451	6.13964	-4.58769	6.01535	-4.22149	9.31223	-5.85393
1805	12.8646	6.38724	13.1202	11.5371	10.3639	7.7201	11.1473	-5.2189	11.8142	9.73263
1806	12.3418	-9.98367	15.1327	9.30237	6.22187	-1.0591	6.92374	-8.96298	9.33463	-5.79642
1807	10.3662	3.4476	17.2998	11.7961	9.76269	1.26477	8.81381	-14.1391	10.4554	6.26491
1808	12.8169	-3.25948	12.1569	5.49467	11.7188	26.7153	12.8908	0.763601	9.23194	4.31459
1809	12.8081	13.0901	7.96566	7.95047	6.46996	10.3059	8.4641	5.01245	10.1493	-5.30715
1810	4.46651	3.94366	12.0795	8.17203	9.24964	-1.33308	12.4342	-6.16633	10.78	8.87931
1811	6.39825	2.02648	10.8001	13.2982	11.1275	18.372	9.92565	-7.97439	9.18923	-0.432669
1812	11.0208	2.24438	6.98832	8.77049	6.69405	4.96515	8.87181	1.65279	10.8215	-3.86342
1813	8.9959	-8.00122	14.9096	21.8422	7.81154	8.0581	7.38264	13.2855	9.55063	-7.53837
1814	10.5091	-0.700632	14.6771	14.7048	7.50947	-4.62956	10.9062	-0.193598	9.13886	-0.858123
1815	10.0863	2.69834	14.0363	7.71954	8.08257	1.69087	7.47719	-0.708566	4.37016	-8.37488
1816	12.1268	2.90506	12.1097	12.5636	9.305	1.94491	11.9231	4.41848	9.24621	2.33307
1817	9.36397	6.66511	14.4918	13.6066	9.50947	-4.80437	12.3654	2.85541	10.0552	2.07339
1818	9.04597	1.50068	12.1945	11.0988	8.60699	5.50837	9.69067	17.7128	9.56382	-2.54305
1819	11.9714	18.8965	13.5614	-0.947489	7.74147	-1.77236	12.4295	7.50458	11.6113	3.63489
1820	10.5925	-1.65465	13.7481	2.8652	17.0567	61.1644	12.1309	-0.145394	10.3372	5.95701
1821	8.173	1.02905	16.7861	-1.5971	9.20511	-11.7307	10.5949	1.76113	4.28279	-0.532793
1822	11.9149	7.39287	13.9423	2.18834	11.9484	13.1321	10.7861	0.532854	9.96004	0.759533
1823	8.8976	-8.79955	15.9449	7.16443	11.1007	2.64484	10.6622	-2.33462	11.9077	4.05293
1824	11.7742	13.1876	12.4548	16.4499	9.73496	0.0242135	11.0216	-1.28714	8.99756	-1.30531
1825	10.2207	11.6573	7.67325	5.34099	10.2957	17.1149	10.3959	-9.39069	12.7301	12.5098
1826	10.9483	-1.74673	10.0313	11.7321	10.2722	-0.285194	7.02094	3.77947	13.2799	4.7537
1827	8.60362	6.64372	12.3099	7.13914	6.37735	6.14698	11.0651	-0.688199	8.71325	0.685183
1828	11.629	8.35011	9.49801	2.28202	10.2763	10.7833	11.1207	5.14089	11.0669	-1.84833
1829	10.1605	29.1764	14.1042	-1.61372	10.2915	3.0682	11.0706	3.74972	10.0985	1.2001
1830	10.3516	-5.27549	8.68702	8.93175	12.2755	34.9454	5.14405	4.7796	10.3109	1.74707
1831	15.449	30.4377	10.2663	7.54824	8.4055	6.57537	12.8103	2.0806	10.446	-2.66125
1832	8.79059	5.89342	12.6431	11.0267	8.48316	11.346	11.7509	3.04334	14.8629	42.315
1833	12.6968	-1.96121	10.8703	8.2171	7.67924	10.263	10.0763	-5.4063	11.9441	2.77683
1834	10.467	-2.96882	15.9263	6.74945	9.81851	5.02292	10.3323	8.60631	10.7051	3.22244
1835	10.8088	-4.37179	16.9941	4.10148	11.3832	16.6925	11.7595	1.58152	10.7532	5.32682
1836	12.516	-3.872	14.0922	6.52533	10.5847	6.91944	10.8963	9.44141	10.154	-0.214143
1837	11.4908	0.897073	15.0418	17.0244	6.61535	12.4266	11.0992	4.55502	12.5065	3.84891
1838	12.4272	3.60895	12.4826	10.9852	10.9438	13.2827	14.1646	7.0478	7.15278	1.88566
1839	8.79287	5.72601	11.2825	5.99937	10.0865	-4.51886	11.1742	10.4576	8.73883	5.30765
1840	10.7699	1.83395	7.41315	3.62628	11.9923	4.04572	13.267	2.66879	11.1973	19.7472
1841	12.6184	-3.83303	13.802	6.19273	8.08789	5.96201	13.1127	13.4431	8.66874	1.20326
1842	11.8116	-7.74553	13.7846	18.6465	9.99325	-2.65498	12.326	4.67532	12.3126	3.77737
1843	12.8451	19.4151	8.85798	4.81619	3.96296	8.03509	11.4846	-8.65099	9.28397	1.43245
1844	8.94569	-1.32358	13.3479	7.90587	10.5726	4.02658	13.7749	4.17807	10.9489	0.135544
1845	5.80875	-6.61848	10.4381	7.6559	11.0602	10.2342	8.1225	3.99121	11.0191	4.0919
1846	10.1223	-6.98792	15.0061	2.89773	9.43575	-0.979735	10.1672	9.35232	4.36347	-6.50652
1847	8.71411	3.17351	17.0831	-3.41219	10.6258	1.84935	10.0116	-1.82589	7.13157	-8.96109
1848	9.77447	-3.404	12.9015	10.1982	8.81935	3.41764	10.3404	14.3039	7.79157	5.80693
1849	10.2492	7.56494	14.6979	-0.624298	12.0802	1.25704	10.2541	-7.52702	3.13996	2.76112
1850	10.7357	4.71786	13.636	3.96038	7.15603	-1.19752	8.3053	-0.0442801	10.7671	-0.499656
1851	11.517	5.26129	4.71482	6.13622	10.3039	0.04638	7.32418	2.79433	11.7994	0.197756
1852	11.425	1.26156	7.65011	3.41139	8.6363	8.45928	9.16694	-2.5018	6.99779	-16.0863
1853	10.574	0.628582	14.1996	9.32516	9.75144	5.0729	11.9348	0.840273	9.05587	-4.7967
1854	11.4816	7.26261	13.9116	8.74205	7.50322	0.611703	8.83851	-6.04735	15.4722	10.0657
1855	11.5298	3.31876	10.7914	17.3026	10.6678	0.923517	10.9306	-7.78966	9.49274	-4.38534
1856	10.8861	-1.05933	14.2882	6.0852	10.8791	0.354388	6.23943	0.797441	13.1977	14.6255
1857	7.65501	-3.77787	10.0901	-5.1665	10.2064	4.90626	10.3125	-3.0444	9.05086	5.65921
1858	10.2333	7.56185	14.663	6.2058	10.9163	-1.78074	11.0775	4.15175	10.6861	-3.51524
1859	9.40539	1.56283	10.7954	6.51391	9.944	9.98664	11.9922	12.1898	10.0096	6.22962
1860	9.54198	-0.84547	14.0677	8.96516	12.7944	33.3803	6.04294	0.703329	11.7649	5.76322
1861	12.0331	-6.87038	14.5549	5.48812	14.4445	38.2355	10.3129	4.43162	10.3171	4.33582
1862	9.2066	-7.82756	13.5747	13.6882	12.1884	19.8431	6.68323	6.6503	11.6056	-2.76478
1863	10.8682	9.75939	13.6863	11.1023	8.20809	3.39549	16.6988	57.3679	3.77182	-20.8536
1864	10.6491	-1.46938	15.9173	0.17122	8.68546	1.97308	10.8513	4.45751	8.97865	2.7327
1865	11.6787	2.53632	10.7706	6.08987	8.41748	-2.5765	11.3178	-5.77311	9.41706	2.97214
1866	10.7925	-1.38178	11.1443	3.09556	10.2517	-6.37992	12.7155	3.14434	9.46723	-0.583607
1867	10.2729	0.851071	16.2954	6.47083	10.0382	1.74878	10.9088	5.56414	14.5211	27.359
1868	5.55345	-0.491764	12.6959	9.36152	10.8849	6.72156	9.40328	-0.0285369	8.74708	0.867351
1869	10.7897	7.66472	6.88993	13.2727	10.1247	5.86963	8.78008	5.82112	10.152	-1.3196
1870	27.5355	65	13.3178	2.84217	12.6109	6.1749	13.0826	0.758466	9.9003	-4.40984
1871	11.3528	2.14791	14.0284	6.59372	11.3558	1.11319	11.9216	1.82748	11.2026	1.59474
1872	11.545	3.91919	11.6921	10.5599	10.8555	2.05416	11.834	5.51274	4.42665	-6.8281
1873	12.4587	-3.106	15.6465	10.8777	7.2729	-5.19194	9.43374	10.9909	9.51613	-7.62282
1874	8.97273	-8.30207	11.4385	6.58638	11.9242	3.42711	6.83286	3.26709	7.25057	0.814912
1875	11.0998	1.65372	10.801	8.36601	8.66729	-5.80889	11.7022	1.76608	8.8287	-0.647686
1876	10.429	7.7419	17.0854	13.7388	7.72541	8.97621	10.1068	-7.2659	10.7497	-5.63827
1877	8.76322	0.97988	12.3151	8.52605	8.74285	1.68248	13.8001	5.48653	11.5322	2.18011
1878	8.85321	-4.91176	16.1344	7.67112	11.4738	-0.321398	10.9243	-1.76716	12.2923	9.87296
1879	9.36032	-4.94281	14.7465	5.60984	10.608	8.30985	11.5983	2.48012	7.26978	-14.9336
1880	11.9377	4.15225	11.7548	2.70181	8.52844	1.5308	13.2303	-2.68598	11.1397	3.67835
1881	8.54295	3.20187	11.8302	14.3958	9.04918	9.31821	10.6612	3.6311	9.69846	-3.46341
1882	10.5102	-1.43075	13.2466	11.6789	10.4269	11.1748	12.0863	1.61858	6.23325	2.14069
1883	11.1483	4.97719	12.4958	7.27652	11.0138	6.49618	12.6699	2.29123	9.23431	3.61881
1884	10.5015	-17.3162	13.6607	4.54752	10.3643	-0.117879	12.0722	1.10368	5.29727	-3.02982
1885	7.77557	-4.30711	11.8846	15.5059	6.62509	5.0978	11.6095	10.7912	13.18	4.54207
1886	12.6651	1.79701	11.4122	9.64141	10.7959	6.56571	13.5451	3.46279	11.924	-2.25747
1887	10.7531	-3.71399	9.81607	4.90828	15.1699	63.0807	11.2552	4.8029	7.97254	-1.10813
1888	7.20522	-7.28659	16.23	8.70396	8.48791	-0.140274	6.18531	-6.61399	12.3459	21.0778
1889	12.9952	8.63549	10.0909	6.94534	11.0292	-0.910439	13.341	3.61821	9.50473	-3.64565
1890	6.33885	0.813055	15.9147	5.5529	11.6571	1.09141	13.0821	9.86214	7.25049	-14.8726
1891	4.24487	-10.8987	13.1219	7.44228	10.5813	2.25532	11.7519	-3.28997	12.7373	7.30646
1892	11.8665	23.0015	15.2743	7.80703	8.011	-3.51637	10.9873	2.10723	7.85107	-5.72981
1893	8.65593	-5.60996	14.9014	15.429	6.82998	2.06391	13.2956	12.478	9.71396	0.293486
1894	8.87439	-11.127	12.1832	14.6374	9.24155	-2.74404	10.1634	-0.85218	10.1029	0.56948
1895	10.8883	-2.24927	15.0729	13.0761	12.14	9.19082	9.92699	-1.26497	9.81365	-1.90687
1896	10.0299	5.94903	5.98023	8.53043	2.89059	4.16687	9.72051	-1.5654	6.55131	-9.36088
1897	11.5638	-3.29223	13.7353	9.75008	8.46167	-2.92896	12.7887	-1.03498	11.0722	5.16952
1898	11.247	0.427281	7.76453	2.57506	10.0338	6.17597	8.54707	-9.78936	6.46764	-2.20949
1899	6.86745	-3.47015	12.2084	12.4313	8.88207	-6.15229	12.5809	8.53992	11.8971	2.06928
1900	11.5427	4.37929	13.3136	1.77778	11.3875	-1.67282	8.58089	7.81148	7.42772	-12.54
1901	8.98736	-7.01875	7.61422	9.67289	11.3049	-0.167484	14.2069	17.277	11.9047	5.09849
1902	7.81615	-2.6787	13.6973	4.07965	10.83	7.71025	8.53894	0.311294	8.58591	-8.00606
1903	5.81673	-3.40258	16.6197	13.5029	11.3938	18.1615	4.49464	-1.51871	11.8662	2.42826
1904	13.2987	0.568577	8.04402	12.8517	9.96374	-0.974403	12.4787	12.0386	12.4334	0.176252
1905	10.0036	-2.99285	16.3013	8.94938	9.87421	5.06904	12.1547	1.03418	4.4633	-8.06028
1906	7.39941	2.18235	16.115	8.68418	22.4701	65	12.0786	9.52822	9.48103	-2.83477
1907	11.8056	-0.584608	12.3593	-4.37763	11.4416	-2.28309	5.30376	-7.86927	6.33786	-2.14557
1908	10.5218	5.70295	12.9558	-3.16841	1.9418	-7.59912	13.2294	6.68371	11.9309	19.0721
1909	11.3941	8.33359	14.2952	6.56085	8.51863	2.90393	12.7487	9.25731	13.533	6.66807
1910	16.7169	41.2409	12.1779	2.69382	9.49604	-2.23262	11.5286	-1.89046	7.00672	2.09047
1911	9.34402	-5.33236	12.2608	4.16475	10.9398	12.799	6.90467	-2.48099	11.0355	-1.33278
1912	12.3551	-7.00377	9.93244	9.45478	5.68692	3.3258	9.23387	8.02175	10.9551	1.72458
1913	11.9643	4.23967	12.6875	2.71913	10.4542	7.78949	10.8337	-3.98807	13.023	12.5098
1914	12.5071	0.554116	16.8735	6.94033	10.162	2.24668	12.2276	1.11794	9.89747	1.36289
1915	9.78225	-0.819675	14.3164	13.6262	7.64878	6.0834	8.81499	2.3834	11.3864	-1.51883
1916	9.62672	1.65154	10.1316	11.5682	6.88455	4.96932	11.8592	1.22256	11.4	6.22887
1917	11.6202	3.55453	12.836	18.8347	10.7261	5.53531	12.0316	2.10914	13.0475	5.12462
1918	9.97962	-0.950285	15.9895	9.37737	10.1715	2.50289	3.65172	-5.81896	10.1031	19.6664
1919	9.9487	-2.95076	6.70963	11.4099	11.2789	-2.72227	7.50608	-8.112	7.82254	-0.355386
1920	8.83295	-5.06887	10.5766	-8.70646	11.8579	-5.87879	10.2458	11.1451	11.5491	6.52804
1921	10.9307	1.6891	13.7833	11.638	10.3261	-2.06293	10.076	7.30866	9.96135	1.40039
1922	11.2218	-5.2867	8.82604	5.46882	9.76472	15.1741	9.58954	0.712403	8.09472	6.38063
1923	12.6895	0.335567	8.16277	4.32966	13.3973	21.7858	8.46349	-11.07	11.1767	1.50772
1924	9.51147	-2.74269	8.57096	13.5134	9.81529	-1.43648	11.8786	9.03411	4.39682	1.67152
1925	12.4355	1.20327	12.9783	9.56964	8.40994	2.97775	10.4554	-0.801259	9.4916	12.1481
1926	7.72078	2.86009	14.4927	-2.6904	11.0311	3.09706	10.6957	4.35721	13.7267	8.63359
1927	7.46083	-0.715545	8.19712	6.93243	8.42871	9.83211	14.0141	9.06907	9.7684	-3.2611
1928	11.6166	-2.04542	5.98198	-1.07174	11.5092	5.97193	5.23726	-2.61264	13.73	4.04288
1929	12.4036	-2.60472	11.7103	7.24062	5.2515	-3.41776	10.6789	2.5197	10.7757	19.6774
1930	10.3687	-5.51861	11.0882	7.98698	8.45587	1.52902	9.37209	-3.78192	9.16275	-9.72751
1931	12.002	15.8138	13.756	-0.892595	12.6932	5.11983	11.1983	-0.234957	12.2046	1.48523
1932	12.2886	-8.34329	15.3847	5.79678	12.2353	5.90963	11.0073	-3.89304	8.87196	-1.8713
1933	12.4213	7.14295	14.8692	11.97	11.5735	15.6015	12.3294	4.69104	12.5078	10.5816
1934	12.2288	-9.13052	11.8865	11.8849	12.1313	15.0764	12.4486	5.9839	9.46658	-4.40958
1935	11.8818	1.84308	12.5729	8.15395	8.12479	-1.13875	11.1766	1.20551	7.07948	-12.0089
1936	11.6323	-7.00062	12.1258	5.84724	10.3198	2.21592	10.7561	8.06861	8.71243	-6.0034
1937	11.3261	4.19562	11.5266	5.54569	12.4929	3.06221	10.3063	2.3765	13.6824	3.22407
1938	7.92714	8.50947	10.9707	12.9681	12.4757	11.7287	6.56861	2.37103	10.7054	1.61979
1939	11.7236	-6.58653	16.0282	9.22802	11.4837	1.79759	13.8904	17.019	9.62959	9.88982
1940	7.87917	-5.6495	10.115	-1.37922	10.9227	-2.64086	8.87281	-2.20638	8.68473	-4.26754
1941	9.94581	6.7657	16.5432	5.69582	9.05316	0.725038	11.0415	2.08861	10.6105	-1.59006
1942	10.691	-4.98242	13.9835	10.3788	11.4712	8.39461	12.405	5.94401	8.82994	-2.38258
1943	11.6816	4.85886	11.2945	7.35788	11.4401	11.4841	11.0807	-0.613425	10.4732	3.17566
1944	8.22086	-6.58823	5.97296	5.93538	6.6854	-5.2002	13.8863	11.7602	10.6232	2.3395
1945	11.2266	-1.22006	4.66479	9.84051	10.7763	-0.483016	8.54405	4.50105	9.10697	5.92681
1946	9.23486	-1.92814	9.81277	4.71796	11.2547	21.236	11.8699	2.42059	12.3066	9.78917
1947	12.1564	3.39466	17.1307	9.02403	10.1245	7.14286	13.4882	7.3009	10.7619	12.7783
1948	9.45768	5.09705	11.646	11.5484	11.2367	8.30076	11.6949	14.2931	8.04976	-2.51649
1949	9.19717	-3.67517	16.5215	2.51032	10.4173	8.17478	10.5093	0.748936	13.0224	2.54201
1950	9.27443	5.03284	14.2192	7.65436	7.19887	-1.22724	12.5921	14.7502	7.88916	2.03231
1951	7.86206	-6.32626	12.592	14.2494	9.49955	0.42529	11.3397	0.845799	9.80455	5.70589
1952	11.9832	2.21766	14.9983	6.89658	9.12902	0.930137	8.87223	5.79876	9.12711	8.64843
1953	7.36315	-4.3459	13.1533	11.0679	8.74751	3.05675	7.646	-7.09687	7.04404	-9.08984
1954	12.9732	8.73231	6.81707	9.4036	6.5486	5.11061	9.95259	5.89462	9.12637	-4.82837
1955	10.3746	-6.04348	11.8148	13.779	6.9146	0.591433	9.9386	1.64156	10.7957	0.427781
1956	10.1797	6.91009	12.2428	17.9916	10.5888	-3.50379	12.3437	-1.08364	4.86052	-11.6645
1957	9.60913	-0.569329	12.5564	12.6507	10.2442	-3.75867	8.35562	2.13842	13.3319	4.66814
1958	10.6259	-4.92786	15.0447	6.53912	8.89501	10.8905	12.6693	7.80532	9.40307	-3.24624
1959	11.5097	1.0968	11.8282	8.64802	15.4053	49.6584	7.70378	10.3591	11.4101	-0.0151509
1960	11.1269	-5.16374	15.5632	10.1551	9.56402	4.74809	10.67	3.36328	9.30984	-3.01528
1961	9.19407	-8.84718	14.2927	8.51037	9.87807	18.6673	6.51935	-8.5623	8.50739	3.85007
1962	7.50613	-1.16679	12.5031	11.1472	9.97911	1.92257	12.9827	14.5531	10.4511	1.36807
1963	10.8815	5.23119	9.66197	5.08748	10.7861	-4.05869	9.17994	24.6686	9.44214	10.0333
1964	9.7692	1.43453	16.4894	10.8121	2.93169	-1.59709	9.6514	-0.665269	6.79426	1.64481
1965	11.8751	7.74724	10.7903	10.0076	9.90905	0.622265	12.8312	5.27686	7.22416	6.94796
1966	11.7909	-9.17784	13.1604	-0.475065	10.8219	11.5856	9.62922	-17.7845	12.2401	5.16819
1967	6.83216	-0.621064	11.9185	1.77479	10.9789	-2.07765	10.598	-1.59319	5.66062	-3.82237
1968	12.0693	-11.0612	8.56228	2.47717	8.62872	7.08575	6.46739	-8.15862	11.8841	10.5378
1969	12.2054	11.7423	16.2714	10.0558	9.52269	2.13772	13.0693	11.8007	11.2678	2.26821
1970	8.47922	-2.12432	10.7229	11.6678	11.0304	0.883866	10.7793	1.67046	12.757	-0.41348
1971	11.2088	1.18683	9.54243	7.70106	10.667	1.88828	12.6298	1.91424	10.9297	3.63316
1972	9.00221	2.55234	14.084	10.7052	11.4685	6.14642	12.1173	3.20519	7.80402	-3.202
1973	12.7393	5.09215	12.8777	16.9398	10.3807	3.83151	15.2938	60.9284	10.1593	4.92774
1974	12.6467	4.24311	14.3447	0.480785	10.241	2.9756	12.4153	3.57076	7.47342	3.39869
1975	12.7528	10.8352	10.2488	8.21974	9.42607	6.00313	10.2784	-3.4461	11.7029	2.53404
1976	10.6107	-0.833879	12.8606	9.89809	9.97408	-2.41268	9.05532	-2.87751	10.9884	-0.773559
1977	8.99127	-4.73442	7.61855	12.7321	9.71723	9.32592	6.97253	0.0305829	11.0565	5.24416
1978	12.7462	-3.21721	14.8673	11.9924	10.8637	10.6283	12.3879	0.349476	14.5457	20.1162
1979	12.6003	-4.08921	15.5087	10.0725	10.2316	7.00934	10.3429	9.1708	10.0245	0.651193
1980	9.14027	-0.119657	12.8801	8.25382	10.8932	1.23495	10.1049	-4.30625	11.578	2.00594
1981	12.2276	-3.67327	13.1975	3.74622	11.3221	-2.07446	12.0061	13.6871	9.13996	0.312469
1982	10.9755	-7.66538	15.4216	13.4391	10.515	3.60233	9.10256	-1.72236	13.9128	8.44803
1983	9.07674	3.55504	14.9997	9.64702	8.72088	1.25471	13.2329	8.71031	12.6535	7.13708
1984	5.60297	10.3811	15.6337	9.18291	10.379	4.23624	12.578	1.11726	12.1246	6.30575
1985	9.05056	-3.17843	14.6388	5.27878	6.52317	-2.96881	9.66452	5.38007	3.06745	-3.62042
1986	9.05311	-8.13296	11.8072	10.3992	8.1373	1.70009	4.73373	0.0111077	10.7433	-3.75603
1987	12.1343	4.87755	16.0963	2.79158	1.83185	-9.64647	9.15067	-6.41683	11.6606	1.64272
1988	10.0702	-3.37289	16.7464	5.49267	10.1823	12.0952	6.79078	-11.5716	11.5993	-3.55348
1989	12.0004	-14.9765	41.2609	58.5	11.7047	0.0701132	13.3829	13.8923	14.7508	10.7844
1990	7.87603	-3.19535	13.2625	5.34935	7.56541	-2.0573	5.93567	0.255062	9.45559	-3.94027
1991	10.9207	0.360772	14.414	8.79894	10.2007	-4.18223	12.6587	6.4412	9.04325	9.36395
1992	11.409	-5.56072	17.018	11.5788	9.3045	1.89242	8.79728	-0.815605	12.46	6.02421
1993	9.14055	-1.14113	15.7397	2.67154	41.1823	65	6.64524	-10.6428	22.5469	51.4573
1994	10.5178	0.964292	9.07262	6.92166	11.3448	7.45787	14.203	5.38634	9.33285	0.191057
1995	12.064	-8.09759	14.6651	8.72779	11.7799	-1.15171	8.67617	-5.24251	12.9603	9.92479
1996	13.0573	1.20017	16.5659	12.6029	10.5061	-5.46707	10.9127	6.25922	11.749	-0.696079
1997	5.70888	-3.76153	13.7254	-0.768909	12.9237	49.6723	11.141	13.0407	10.8176	7.91823
[truncated: 8,003 more rows]

## Sheet: Table 1
Table 1: Average metric analysis for the top scoring models with and without covalent labeling data
	Avg RMSD (Å)	Avg TM-Score	Avg DockQ Score
w/o CL data	7.89	0.7	0.21
w/ CL data	2.7	0.84	0.5

## Sheet: Supplementary Figure 2a
Supplementary Figure 2a: Score vs. RMSD to the crystal structure for 10,000 docked models generated for each complex in the benchmark set using native crystal structures as docking input. RosettaDock Isc versus RMSD (without CL data)
Complex:	Actin/GS1		β-2-Microglobulin		Insulin AB:CD		Insulin ABCD:EFGH		Insulin ABCDEFGH:IJKL
Model Number	CA RMSD (Å)	Rosetta Interface Score (Isc.)	CA RMSD (Å)	Rosetta Interface Score (Isc.)	CA RMSD (Å)	Rosetta Interface Score (Isc.)	CA RMSD (Å)	Rosetta Interface Score (Isc.)	CA RMSD (Å)	Rosetta Interface Score (Isc.)
1	9.49662	-8.224	15.6449	-16.883	6.461	-20.041	11.505	-10.44	0.496977	-52.976
2	11.3253	-13.725	17.2792	-21.282	2.48432	-20.778	11.9164	-14.704	10.7756	-18.536
3	11.6735	-12.346	16.3506	-9.127	11.0937	-12.306	11.6602	-12.983	11.6243	-2.273
4	11.1053	-2.774	9.81946	-13.703	8.13596	-9.087	10.1084	-7.477	7.78375	-5.594
5	10.4982	-12.497	15.3872	-4.167	10.1321	-14.798	8.23985	-7.478	10.8917	-6.223
6	10.4784	-13.506	11.489	-8.546	2.52286	-9.177	4.57446	-17.238	7.60464	-16.775
7	11.4655	-14.581	12.2839	-3.598	10.7717	-8.988	10.9794	-5.409	10.3629	-15.822
8	11.06	-19.634	17.4648	-8.904	11.3187	-8.396	10.4457	-14.089	10.6895	-16.373
9	11.7762	-13.764	10.6948	-7.505	10.0007	-6.891	11.6549	-11.507	9.44726	-14.724
10	10.4377	-0.013	13.2466	-12.128	10.3675	-10.069	13.3709	-0.313	10.8006	-17.633
11	11.3663	-2.812	7.72609	-10.067	13.0281	0	10.1703	-13.617	10.3332	-10.606
12	10.9447	-10.597	16.8113	-13.914	11.4618	-0.217	10.1631	-6.34	10.9471	-5.524
13	10.3076	-10.69	15.4664	-13.849	12.2317	-19.191	13.3868	-7.106	11.7638	-7.53
14	11.9886	-10.877	5.59521	-17.809	7.16328	-14.6	13.9991	-18.158	8.36677	-5.549
15	12.5988	-13.661	15.0747	-16.029	12.4612	-6.96	9.1985	-10.577	9.09351	-13.655
16	11.1341	-8.422	15.617	-10.781	9.10186	-9.641	14.7472	-3.86	10.0762	-18.923
17	7.8569	-12.451	9.50653	-11.307	8.03107	-14.549	11.0974	-14.817	8.84781	-22.36
18	11.3716	-8.403	16.4766	-11.625	9.99479	-8.353	10.0558	-9.407	8.46236	-19.061
19	10.1941	-13.753	14.3463	-16.004	7.82959	-12.073	12.1643	-13.682	12.0715	-7.392
20	13.2896	-0.009	11.0195	-8.795	4.40072	-7.33	12.2206	-4.973	9.76675	-11.59
21	10.9603	-2.279	17.0083	-6.283	7.74942	-13.923	12.0893	-11.797	11.8961	-14.609
22	11.3774	-9.609	16.0725	-11.124	9.86826	-4.848	10.8987	-18.097	14.3246	-9.633
23	11.554	-27.538	10.1452	-11.706	4.79109	-12.627	5.65788	-9.764	11.743	-10.834
24	11.1618	-12.176	16.8354	-14.934	12.0368	-14.107	11.7013	-2.676	10.8467	-14.423
25	9.03378	-7.329	15.3646	-14.428	5.89883	-16.392	10.0609	-15.871	11.4278	-14.298
26	8.80504	-17.828	14.5557	-6.604	10.3215	-6.375	10.0632	-14.852	10.2688	-11.156
27	12.8912	-19.857	7.25346	-10.45	8.57918	-16.927	6.62965	-9.392	8.52759	-15.811
28	10.9552	-8.575	16.2482	-8.65	10.0789	-3.413	7.27975	-1.216	12.1876	-7.396
29	9.79118	-7.887	13.7699	-8.013	4.45237	-13.915	8.46831	-14.622	10.1474	-19.247
30	13.1184	0	15.4851	-5.07	11.7506	-8.804	7.80149	-16.15	10.2406	-15.711
31	4.76407	-8.107	11.4987	-8.904	9.2135	-8.549	10.8876	-17.799	10.6436	-14.084
32	11.1985	-4.544	12.4366	-13.448	11.0979	-8.029	11.1417	-9.268	9.75652	-13.521
33	11.5805	-18.949	14.475	-11.14	10.9311	-16.712	11.7081	-13.743	7.46387	-18.385
34	12.0991	-12.636	10.5853	-8.05	8.97297	-4.637	10.3394	-10.209	9.60079	-18.982
35	7.32384	-12.053	12.7474	-4.957	22.5021	0	7.80751	-10.979	10.6652	-30.029
36	11.9386	-11.142	7.46105	-15.073	7.86049	-26.255	7.19117	-17.756	8.25773	-26.534
37	10.0867	-9.92	13.1464	-12.16	10.6873	-14.756	12.6859	-7.775	10.6539	-9.572
38	12.0268	-12.703	7.48632	-2.674	9.86668	-12.769	9.39289	-14.915	10.8931	-21.336
39	13.825	-3.812	12.752	-1.422	10.2456	-5.421	11.7619	-12.874	9.43082	-16.254
40	7.69656	-19.363	14.8284	-6.012	7.23915	-11.333	7.93085	-10.137	8.60032	-16.008
41	10.8566	-19.743	10.7191	-9.709	12.3103	-2.642	10.4396	-7.511	9.09583	-17.455
42	10.5793	-11.778	11.4349	-8.741	10.7712	-11.737	12.9689	-11.589	12.3935	-7.159
43	0.174984	-61.194	9.41753	-15.167	9.56519	-7.193	9.20821	-11.638	7.33673	-14.863
44	10.2173	-9.184	10.9926	-16.059	8.15934	-10.905	12.3262	-15.47	11.7077	-15.68
45	8.20786	-7.355	14.0343	-6.012	9.83288	-5.926	9.10944	-18.485	3.67468	-30.244
46	0.140104	-63.886	12.809	-10.701	10.6291	-15.372	10.1322	-20.617	9.77555	-8.129
47	10.6773	-13.232	11.8978	-12.603	4.4481	-13.648	10.2655	-12.554	9.1029	-17.216
48	9.99358	-9.114	16.9975	-14.724	9.74384	-0.001	4.09211	-19.049	12.6764	-8.132
49	10.6785	-10.48	16.4755	-6.21	9.5949	-11.552	11.7407	-12.994	9.47364	-12.396
50	7.66476	-7.397	10.0151	-7.395	11.7131	-5.754	16.172	-0.064	11.7698	-18.003
51	10.8136	-10.494	12.6111	-10.62	2.69138	-9.863	14.1106	-16.68	10.4049	-14.772
52	10.7818	-8.759	14.4529	-17.381	10.9213	-0.086	7.34759	-13.034	11.5575	-5.856
53	0.909182	-43.392	12.1206	-5.13	10.1194	-9.64	9.63039	-12.688	11.0794	-10.37
54	11.5694	-26.199	14.2305	-12.448	9.52072	-6.636	12.1283	-8.361	4.71819	-12.633
55	11.3658	-12.315	5.75501	-12.136	10.3575	-12.525	11.6146	-11.024	9.97386	-11.842
56	9.47043	-12.409	14.7236	-10.041	10.8892	-5.272	12.6301	-16.195	9.74178	-19.046
57	9.63555	-16.327	13.6733	-6.095	10.7068	-6.334	8.48017	-8.881	10.7623	-23.058
58	12.1029	-10.606	13.1819	-11.958	9.65322	-2.551	10.899	-15.456	10.4311	-14.698
59	12.2408	-15.445	11.1918	-5.714	10.0449	-12.558	10.3921	-9.917	10.3863	-14.702
60	11.8197	-11.673	12.5616	-10.873	8.04572	-2.342	10.4601	-11.243	10.0065	-10.114
61	11.8595	-14.202	12.7261	-9.729	10.1659	-8.547	12.3312	-11.421	11.4685	-15.184
62	9.62468	-18.608	16.1678	-7.718	10.8558	-10.773	12.7932	-6.508	56.0784	0
63	12.0179	-13.322	11.6362	-7.694	12.3977	-4.583	13.2295	-13.364	10.3734	-12.835
64	12.4371	-9.04	5.38306	-15.935	10.4368	-12.013	10.5684	-13.35	10.5196	-17.536
65	9.99446	-19.823	14.3051	-2.671	10.9858	-13.85	12.6586	-15.454	11.7516	-8.396
66	16.0469	-0.84	12.3999	-7.353	7.39463	-11.424	12.5472	-9.69	7.17116	-24.097
67	12.6404	-6.002	14.6917	-0.862	11.0249	-5.091	5.05915	-15.378	8.52658	-11.117
68	11.5355	-13.204	12.6767	-12.124	10.2106	-10.527	7.44088	-6.647	11.8765	-7.458
69	10.5179	-10.405	11.8704	-12.067	6.08555	-13.918	11.75	-10.518	10.9619	-4.562
70	9.41673	-17.005	7.1418	-7.274	7.43081	-12.158	8.47441	-8.19	8.38625	-3.489
71	10.8152	-10.647	4.47777	-16.97	4.88723	-16.439	10.6853	-10.455	11.6617	-8.258
72	10.4906	-8.744	9.39171	-4.917	8.51674	-17.093	4.97111	-13.917	9.16898	-17.881
73	13.3519	-0.88	11.7315	-8.737	11.6384	-6.331	13.2404	-14.904	12.8479	-4.748
74	12.3757	-13.539	13.5959	-10.029	10.8064	-11.06	9.82001	-10.317	10.3688	-19.08
75	8.85344	-10.96	12.0685	-11.793	10.4654	-11.581	13.7165	-8.247	8.84893	-8.36
76	8.65796	-20.024	6.67962	-0.172	8.56386	-1.824	10.617	-11.418	11.424	-1.336
77	14.5076	-1.107	15.1347	-6.368	16.7763	0	10.0314	-12.775	7.41708	-20.447
78	10.0731	-22.299	10.7359	-9.323	8.69671	-15.932	11.1083	-13.134	12.8282	-5.507
79	10.5673	-6.648	12.0716	-8.518	4.92476	-12.861	11.8898	0	9.50252	-27.136
80	12.0519	-7.409	12.8082	-7.752	9.97732	-7.876	8.87759	-9.064	7.87085	-19.417
81	7.76454	-18.046	9.59565	-7.35	11.1055	-13.168	5.64997	-15.068	11.2712	-12.293
82	10.8724	-14.875	11.9071	-8.94	7.38098	-19.673	10.9693	-10.015	11.1675	-16.193
83	7.58249	-16.789	12.5537	-9.466	12.9251	-4.459	13.8462	-4.129	11.0233	-20.632
84	12.0407	-6.547	11.8705	-13.417	10.3558	-4.296	9.98347	-5.527	11.1694	-4.986
85	9.22468	-15.282	14.2048	-11.642	10.7801	-11.831	7.50463	-6.082	12.1005	-5.681
86	9.96659	-13.098	14.4078	-5.678	9.85593	-16.395	12.1813	-10.886	10.5016	-9.41
87	9.77765	-13.472	11.5312	-6.379	5.8475	-4.539	8.63348	-15.88	8.60753	-12.899
88	12.1759	-8.201	12.0339	-10.101	8.14175	-0.265	11.0706	-15.332	11.0493	-4.239
89	12.0449	-4.892	16.0346	-18.567	11.9935	-4.157	11.5875	-12.239	12.1712	-7.074
90	11.8238	-17.351	13.6538	-4.91	8.86115	-13.514	9.95771	-7.855	11.444	-16.597
91	11.5965	-3.398	14.1163	-6.012	10.8002	-8.771	11.5487	-15.494	10.6067	-17.095
92	11.2976	-16.236	14.4189	-8.688	7.33715	-5.167	12.8106	-14.573	7.06975	-17.95
93	11.656	-13.103	3.59351	-10.048	9.36884	-15.159	9.24462	-4.27	10.203	-11.246
94	11.536	-8.826	9.40936	-2.957	10.7337	-14.445	12.2722	-18.175	4.96739	-28.427
95	11.6824	-14.534	10.3125	-5.421	8.18508	-14.183	13.6572	-14.291	8.64631	-13.235
96	9.86042	-7.572	12.127	-16.022	10.9947	-3.843	12.5727	-4.048	10.014	-12.234
97	11.0231	-21.121	8.27663	-10.867	11.6747	-4.777	13.3514	-17.845	10.8097	-7.159
98	12.5472	-12.153	5.29417	-16.023	37.5166	0	11.6431	-3.651	8.50389	-24.39
99	9.86529	-13.972	16.6753	-11.292	11.2004	-7.711	13.447	-6.373	4.32758	-35.748
100	11.788	-9.479	11.3239	-12.281	11.3511	-8.87	35.9278	0	10.8878	-16.428
101	14.3156	-2	11.1124	-10.636	2.11911	-15.101	11.7002	-6.67	8.88122	-12.803
102	10.0059	-9.078	7.46204	-17.582	8.86209	-11.126	11.1942	-20.9	10.1163	-23.796
103	10.7587	-13.64	12.7619	-9.523	11.9897	-13.959	10.6255	-17.58	11.57	-18.637
104	11.7927	-18.585	13.8992	-13.032	10.4251	-6.901	11.1854	-10.873	8.17997	-8.492
105	7.00312	-10.639	13.7903	-7.317	8.37289	-13.917	8.55721	-10.156	10.0764	-4.578
106	11.1001	-6.038	12.7656	-2.945	6.97603	-8.356	10.7042	-12.278	10.2197	-19.132
107	11.895	-7.635	3.89223	-11.509	10.7311	-14.641	10.1844	-7.902	11.4788	-11.799
108	10.9248	-15.73	5.67049	-18.081	9.44862	-9.067	12.8611	-9.333	10.5592	-8.78
109	12.8045	-2.163	7.13294	-21.57	7.65398	-9.771	8.0725	-5.801	8.44684	-15.173
110	11.5793	-10.468	12.04	-13.402	8.68181	-14.19	13.7913	-8.565	6.87704	-20.471
111	11.4769	-15.198	13.8173	-13.633	8.10917	-11.63	9.38157	-21.841	13.902	-1.88
112	11.7117	-6.785	16.3445	-18.398	9.85535	-15.174	9.39747	-15.267	8.94913	-6.869
113	7.88983	-20.821	7.54767	-4.886	10.3694	-6.515	11.6577	-14.763	9.76595	-4.365
114	7.99422	-10.028	6.81988	-15.077	10.9163	-16.664	9.2385	-7.656	17.9799	-1.612
115	12.5075	-9.539	15.0288	-16.729	10.9267	-10.795	13.3611	-14.044	9.02324	-20.497
116	10.4625	-5.803	9.79012	-14.194	9.40139	-4.317	10.5369	-15.884	10.505	-18
117	10.8169	-5.717	7.00028	-12.8	10.4584	-2.977	11.7759	-9.658	7.58014	-19.416
118	11.5816	-5.41	13.968	-11.156	2.85105	-18.554	8.22669	-13.99	6.43128	-20.362
119	10.6815	-3.377	14.9495	-10.591	8.79368	-0.796	10.4687	-13.657	10.9789	-6.118
120	9.42786	-11.715	10.1376	-0.001	7.69847	-21.442	12.4392	-2.09	9.4741	-11.13
121	8.78095	-6.147	2.68873	-11.963	10.1974	-9.193	13.6865	-15.727	7.76953	-19.414
122	11.1814	-6.758	13.8871	-9.617	4.34099	-11.388	12.7846	-7.703	12.8346	-8.515
123	10.2947	-12.34	5.39513	-11.575	11.3868	-12.544	10.026	-10.54	8.44052	-16.088
124	10.4666	-13.873	9.56425	-19.677	10.1353	-5.895	12.9191	-8.597	5.35526	-16.512
125	10.9414	-14.837	6.27102	-14.631	8.57251	-5.847	4.90584	-19.734	5.79022	-14.102
126	9.76242	-11.738	12.9706	-9.148	10.7852	-12.717	2.19371	-29.521	10.716	-5.837
127	10.0431	-11.685	6.8225	-11.833	7.12209	-6.408	12.9711	-10.698	10.2621	-11.979
128	12.0349	-22.227	16.1934	-4.087	6.7118	-11.097	12.9031	-15.13	13.067	-5.345
129	11.3532	-13.835	12.4832	-12.275	5.50598	-20.808	7.23776	-8.562	8.96103	-18.951
130	9.01511	-5.635	15.4731	-9.041	5.56205	-17.392	10.7824	-15.275	6.61241	-10.506
131	9.12346	-18.567	11.2364	-6.86	10.1437	-14.229	12.694	-10.72	11.1787	-17.726
132	11.2572	-7.577	14.6553	-4.777	12.2174	-15.122	14.5109	-3.069	11.8896	-6.902
133	2.79715	-12.479	17.5153	-10.369	15.5509	0	10.105	-8.534	10.4513	-17.809
134	9.71895	-11.797	14.5404	-9.489	9.52609	-10.273	14.1153	-12.512	0.764509	-39.742
135	10.8433	-8.535	11.5705	-10.191	12.3631	-14.64	10.7075	-12.952	8.53506	-12.211
136	11.8615	-14.955	15.5396	-11.898	11.1446	-0.252	11.5864	-12.058	10.0489	-22.5
137	10.5343	-15.812	12.6896	-6.579	12.1203	-8.157	9.71376	-18.522	8.73991	-16.047
138	7.10649	-15.903	15.9055	-13.592	7.49288	-7.372	7.90346	-3.936	7.70128	-8.398
139	11.4399	-8.495	13.3048	-12.528	11.8173	-1.978	12.0975	-9.128	8.64832	-15.406
140	13.8213	0	13.272	-5.455	10.9155	-22.129	13.1949	-8.158	8.80847	-19.405
141	7.41514	-17.738	14.4955	-17.487	6.77881	-11.393	10.3889	-15.634	9.42518	-21.164
142	12.5688	-4.531	9.5255	-4.899	7.83004	-14.086	3.92597	-25.243	11.5628	-8.702
143	9.55897	-11.134	12.7127	-7.696	11.259	-15.152	10.6765	-7.137	10.9894	-16.479
144	8.04612	-8.895	14.3826	-10.711	10.5384	-15.006	12.4581	-4.805	11.0837	-5.953
145	7.71047	-22.946	15.2501	-11.496	8.30883	-8.15	7.79192	-6.794	7.37448	-17.75
146	10.3157	-19.693	10.6998	-9.435	13.3107	-0.013	13.3831	-2.724	12.1099	-15.558
147	11.6796	-11.181	11.1356	-16.086	12.1027	-13.973	10.7649	-13.051	9.83735	-10.408
148	11.8159	-13.766	13.5546	-8.157	10.3355	0	13.9893	-16.382	10.4819	-12.857
149	7.44165	-13.865	9.78603	-12.691	10.552	-2.063	11.1742	-9.55	10.6966	-27.008
150	11.5566	-16.865	16.9416	-8.268	8.83917	-12.996	9.24221	-6.137	9.80213	-11.724
151	9.25131	-12.341	13.4908	-10.829	8.13658	-12.952	11.1111	-14.117	10.6491	-15.781
152	9.0219	-9.532	9.77612	-11.767	9.7363	-10.664	9.52631	-11.824	9.66341	-11.876
153	9.8209	-9.329	9.84926	-6.775	10.7727	-4.283	8.35671	-11.423	8.9407	-25.786
154	13.016	-3.799	10.2492	-19.273	7.14329	-24.058	12.3572	-9.975	11.2973	-5.339
155	12.4802	-4.606	16.2131	-19.999	8.91383	-12.267	6.09642	-7.826	12.1797	-17.081
156	0.191586	-62.495	11.1647	-2.515	12.326	-1.599	12.1311	-14.943	9.67445	-16.886
157	11.3402	-18.732	14.6597	-12.767	11.539	-16.723	10.06	-16.624	12.5478	-8.613
158	11.9516	-15.69	10.3555	-14.203	13.0543	0	11.9435	-9.063	10.3333	-16.939
159	9.69421	-15.92	13.1955	-9.125	10.8212	-8.148	9.21007	-5.694	11.8011	-8.736
160	6.86589	-15.72	15.2789	-11.396	10.6198	-7.738	12.8123	-12.131	9.53044	-20.485
161	10.2639	-8.565	3.45334	-22	10.0193	-1.778	10.3915	-18.136	6.44379	-18.338
162	7.87272	-7.69	17.3321	-13.119	11.7416	-6.676	12.7663	-11.223	12.3741	-5.859
163	8.34563	-5.606	13.4221	-5.7	10.8517	-22.162	12.1639	-11.742	10.0571	-22.91
164	9.68977	-7.864	13.8213	-12.756	10.001	-9.222	12.6425	-15.848	10.3053	-11.422
165	10.5652	-10.666	3.97141	-12.724	10.4985	-17.033	12.216	-7.735	8.03192	-12.854
166	13.2717	-8.34	11.2123	-16.475	11.0346	-2.001	13.2056	-8.676	5.56316	-12.615
167	11.5191	-23.863	13.9453	-8.988	9.59433	-14.333	5.02505	-16.588	11.3158	-5.418
168	10.5454	-13.521	17.5216	-10.539	6.70097	-12.385	10.6531	-9.015	9.86242	-7.931
169	7.15338	-11.466	10.946	-16.257	9.03215	-14.839	10.2991	-12.543	10.7668	-20.344
170	12.7519	-17.618	17.0158	-5.461	4.37503	-11.708	7.75912	-19.739	5.18301	-27.894
171	8.75424	-13.937	6.97731	-17.935	11.3603	-5.684	10.6878	-6.6	8.79204	-22.724
172	12.3588	-11.133	9.69008	-10.664	11.2976	-8.92	13.9118	-13.027	14.3162	-6.48
173	8.35865	-9.566	12.6423	-7.993	14.8293	0	12.2645	-15.158	10.8926	-20.283
174	12.1941	-14.06	6.69268	-9.195	9.68398	-17.886	14.3334	-6.684	11.9508	-10.488
175	12.431	-1.656	11.1849	-8.661	10.7433	-10.572	10.7086	-17.782	9.63354	-13.575
176	9.68374	-11.591	11.7373	-17.655	10.6992	-3.074	6.88054	-13.631	7.42336	-25.055
177	9.90548	-16.286	12.8032	-2.194	6.54693	-10.67	6.50213	-10.607	10.3114	-14.316
178	0.118363	-62.875	12.9588	-9.234	11.5925	-1.613	11.505	-11.566	7.23466	-13.349
179	9.74586	-11.675	8.33033	-11.897	9.48996	-10.09	12.1905	-12.31	4.29996	-25.416
180	11.5117	-11.773	13.67	-15.572	10.5597	-6.537	10.1535	-2.792	9.36802	-4.43
181	10.4788	-14.845	13.4708	-8.37	7.94263	-12.16	9.91027	-5.857	11.3649	-14.196
182	9.14384	-7.832	8.79612	-3.241	5.87031	-6.759	9.62872	-14.192	9.33942	-14.138
183	10.2776	-13.65	15.505	-14.418	11.628	-9.589	11.1534	-18.198	12.0992	-9.515
184	11.1425	-21.166	13.6514	-12.847	12.843	-0.404	12.9209	-12.188	10.1388	-16.373
185	9.99865	-14.863	12.1417	-8.306	9.47875	-8.553	11.067	-12.61	10.3	-11.904
186	10.4342	-15.458	6.47324	-10.045	12.1704	-7.508	10.1682	-11.452	10.7389	-9.747
187	10.5398	-13.361	14.1511	-4.394	10.1996	-16.124	13.6773	-9.068	10.1883	-15.542
188	7.6118	-15.195	15.497	-9.692	10.3922	-17.183	11.4702	-7.346	10.1703	-14.508
189	10.3377	-10.265	12.2758	-10.708	11.9896	-13.295	14.6044	0	9.90177	-18.786
190	0.0855584	-62.161	12.312	-4.936	9.05157	-7.265	9.58127	-14.136	11.5096	-15.319
191	11.0247	-9.093	3.84855	-11.083	10.0824	-15.436	10.3046	-11.162	10.5585	-24.488
192	9.56928	-5.97	1.85163	-13.554	10.9315	-9.779	11.2235	-15.333	9.38194	-17.215
193	7.32285	-9.511	7.90915	-9.155	12.3583	-14.05	10.0682	-5.071	9.79623	-17.888
194	11.6639	-7.167	15.6698	-10.507	2.99517	-16.307	10.7393	-13.694	7.79416	-6.457
195	11.3076	-6.577	11.8884	-9.552	10.3533	-6.125	10.6408	-15.494	8.41148	-13.867
196	12.2585	-16.586	12.3348	-6.99	9.78751	-11.602	7.05881	-1.289	8.32121	-14.048
197	10.5545	-9.663	7.06837	-14.59	8.80326	-0.057	11.9227	-12.787	8.17732	-22.455
198	11.9448	-16.747	15.3431	-9.856	3.79649	-17.692	12.3928	-8.873	2.09143	-22.519
199	13.1239	-12.856	12.375	-10.921	8.42836	-9.847	11.9391	-9.129	13.8766	-5.388
200	11.6431	-11.031	12.3099	-8.746	10.1247	-9.595	10.7655	-8.003	12.0423	-14.333
201	9.58918	-21.525	13.825	-10.696	7.00528	-15.077	10.0936	-14.639	8.02969	-10.593
202	11.617	-5.55	11.9633	-11.01	7.84559	-17.873	8.16092	-18.305	10.4779	-14.346
203	4.88076	-23.429	8.86704	-22.313	8.09033	-10.966	11.2202	-12.33	8.64606	-21.751
204	11.6653	-16.982	12.0446	-9.941	6.03606	-16.106	12.8054	-10.045	11.0935	-8.254
205	11.2815	-5.043	2.84592	-19.429	9.77063	-14.808	11.0068	-17.722	4.92114	-16.395
206	7.71964	-11.278	12.4011	-8.156	11.9613	-13.778	12.4182	-9.176	11.1837	-11.821
207	10.3619	-8.208	14.663	-6.468	12.1511	-11.634	12.5046	-13.719	11.6311	-20.486
208	8.84659	-11.546	15.3233	-11.961	11.3688	-9.441	11.0871	-19.034	8.86753	-22.462
209	10.6007	-14.281	11.717	-10.156	6.58869	-12.001	6.31274	-11.342	8.68982	-16.134
210	11.6177	-7.938	2.97445	-17.455	11.0528	-8.85	12.8534	-7.168	11.7583	-9.932
211	0.171108	-61.952	9.13602	-8.108	9.14859	-10.392	12.097	-9.713	10.8738	-18.041
212	9.40434	-9.417	5.67608	-15.312	10.8878	-23.319	13.727	-7.328	11.2805	-11.215
213	9.63411	-14.442	15.277	-15.644	3.10361	-15.614	12.0089	-6.979	6.91261	-6.912
214	12.1467	-9.871	12.5992	-11.58	6.78115	-10.075	10.6047	-17.953	11.0633	-9.619
215	12.5808	-2.782	12.4624	-16.724	10.692	-8.148	8.46488	-7.203	9.0271	-20.841
216	12.0914	-15.357	15.6389	-13.528	10.5255	-5.307	6.41289	-5.56	8.45183	-19.618
217	7.47339	-15.715	11.3595	-13.1	10.1971	-10.349	12.3804	-8.439	8.20676	-11.793
218	11.1568	-11.795	13.5387	-5.073	8.27381	-8.305	13.4183	-13.059	7.18208	-11.532
219	7.75482	-17.153	12.3213	-17.579	6.42017	-12.397	13.6418	-6.893	7.99725	-22.358
220	9.62263	-12.206	10.6763	-2.305	9.47665	-10.422	13.2077	-9.67	6.84987	-17.515
221	9.88825	-13.098	13.1885	-11.339	6.93593	-4.9	10.1672	-11.936	26.7211	0
222	12.5477	-15.346	15.6579	-12.097	11.7889	-2.294	12.0062	-6.714	10.4566	-22.051
223	10.2266	-22.202	12.0509	-13.572	12.0073	-14.458	7.75168	-9.942	9.27744	-11.219
224	10.5253	-13.095	11.3159	-7.822	6.40702	-4.557	11.4781	-2.802	10.2897	-13.061
225	11.3761	-12.207	11.3963	-2.999	10.2274	-17.538	11.9214	-9.344	13.4418	-1.413
226	10.1479	-9.266	12.9522	-7.171	8.97618	-10.444	8.3896	-14.768	10.8493	-10.458
227	11.1338	-6.521	17.185	-12.804	7.63056	-10.597	10.1006	-5.967	11.4358	-16.28
228	10.7534	-8.116	11.8673	-13.435	8.35849	-3.901	11.2023	-13.707	11.01	-9.489
229	12.6057	-13.996	12.0112	-5.399	11.0268	-6.625	9.4306	-8.545	4.7772	-20.316
230	6.77897	-10.618	11.7128	-11.773	10.4691	-7.254	12.5153	-7.817	13.0376	-4.384
231	8.56205	-14.406	15.7211	-5.744	14.7033	0	9.13612	-11.821	10.139	-16.085
232	4.83081	-18.106	10.9493	-6.692	10.9329	-8.781	7.80594	-16.083	12.1378	-10.834
233	11.7064	-18.704	12.0547	-1.112	5.09742	-10.603	10.0781	-12.654	7.90432	-17.063
234	7.73834	-18.184	13.9711	-10.211	21.2265	0	8.12416	-9.032	10.8789	-13.604
235	10.3317	-12.083	12.1727	-9.219	9.00748	-10.975	11.0382	-12.52	10.9787	-12.325
236	7.22872	-19.14	13.3271	-8.746	11.3465	0	10.5058	-5.147	8.21967	-28.937
237	7.21855	-12.881	15.3927	-17.536	4.69827	-7.373	11.4641	-20.65	11.8712	-11.589
238	7.81295	-8.14	10.0059	-0.848	7.84557	-6.779	10.3367	-2.862	10.0633	-23.824
239	8.66906	-18.598	12.7588	-9.681	11.7779	-5.002	13.0951	-7.729	11.9798	-10.138
240	12.5095	-17.461	15.1581	-12.847	6.26387	-8.738	7.84302	-20.896	10.0852	-13.692
241	10.2053	-2.57	13.8495	-10.171	11.0005	-13.897	10.1906	-9.864	9.76004	-13.353
242	13.7342	-0.58	4.95958	-7.7	11.4379	-18.515	12.4623	-9.974	8.98458	-14.337
243	11.5717	-18.939	13.4147	-9.531	8.03679	-12.518	9.87593	-7.649	9.73971	-12.889
244	12.9005	-0.969	15.3959	-7.325	24.334	0	13.0236	0	11.4484	-11.935
245	11.6716	-12.51	12.0653	-9.68	10.7844	-0.19	6.4658	-9.027	10.0364	-8.885
246	9.1717	-9.2	14.6333	-13.332	10.6666	-13.539	10.5198	-13.686	12.0397	-15.465
247	10.8751	-12.521	10.8553	-13.526	10.0279	-7.381	13.167	-10.713	10.9454	-12.122
248	11.0423	-16.515	10.5345	-11.41	11.5413	-16.409	12.3427	-11.09	7.72851	-14.305
249	10.4465	-20.101	11.7522	-15.893	11.4095	-22.026	7.36372	-21.454	11.1865	-7.19
250	11.8136	-16.328	17.2805	-7.133	6.32384	-6.179	12.4811	-16.048	7.97269	-16.736
251	11.6448	-11.451	11.1102	-10.007	10.4702	-6.812	8.79653	-7.582	7.56859	-19.308
252	11.4936	-15.522	8.59354	-12.947	8.71942	-17.31	12.6667	-9.992	6.87397	-16.642
253	11.2388	-14.201	10.0611	-12.525	7.1275	-23.994	18.9299	-0.02	11.333	-16.799
254	11.0944	-15.488	2.0812	-12.928	11.3423	-8.797	8.42516	-14.297	12.1229	-6.319
255	10.3882	-4.635	8.72707	-7.915	10.0042	-7.171	9.29614	-2.53	10.7708	-6.231
256	10.4918	-5.591	14.7994	-21.421	10.1988	-10.019	10.264	-14.211	9.38538	-13.128
257	12.2654	-10.637	11.3177	-14.66	10.8189	-6.813	7.2806	-12.332	9.54274	-20.175
258	11.2114	-8.601	13.6962	-7.091	10.7927	-6.858	7.19483	-10.053	9.26403	-7.555
259	11.2873	-7.549	12.0366	-12.311	7.20093	-12.26	10.2342	-12.012	8.70297	-21.427
260	4.0161	-15.254	8.19719	-6.626	18.4889	0	7.09052	-9.465	9.74929	-21.48
261	7.32832	-17.819	17.7347	-11.542	6.86379	-14.38	8.50238	-11.779	9.02363	-11.986
262	10.6162	-9.791	17.0138	-10.914	8.70104	-8.362	11.5474	-11.971	11.5739	-11.887
263	11.4546	-7.415	15.5105	-11.654	6.59088	-6.683	10.0507	-4.587	13.491	-1.68
264	7.5507	-12.268	12.3735	-0.641	9.60318	-7.644	10.7821	-6.726	12.4733	-4.804
265	12.7126	-2.435	11.164	-9.604	11.6526	-4.647	12.0422	-7.108	8.53909	-20.302
266	11.4136	-16.247	9.86373	-8.659	8.11243	-14.453	9.42881	-5.95	12.0113	-5.742
267	11.6624	-13.45	9.5753	-7.589	11.3737	-13.491	8.66718	-17.741	10.8266	-16.673
268	12.3578	-9.028	10.4976	-10.077	9.71111	-4.801	9.87355	-12.414	7.95936	-27.594
269	10.491	-8.792	14.0226	-11.418	4.7951	-16.991	11.7493	-12.363	9.81909	-6.107
270	9.8559	-13.965	17.2797	-11.653	4.55618	-11.533	12.105	-10.376	10.578	-11.383
271	10.5925	-13.084	11.6837	-16.36	10.5746	-11.291	10.2605	-13.987	8.76307	-17.091
272	10.2342	-13.25	9.86894	-14.104	10.7276	-13.247	7.54028	-8.579	11.2519	-20.841
273	7.7054	-7.182	17.5138	-13.769	12.9638	0	10.4908	-8.375	12.3215	-4.273
274	12.4974	-11.538	14.2178	-3.25	10.6792	-7.853	11.2844	-6.719	8.31668	-15.567
275	11.7039	-8.984	10.9734	-9.892	11.667	-0.016	9.50187	-3.433	9.08487	-13.328
276	12.6242	-10.916	12.8598	-10.354	10.2167	-9.922	10.5353	-14.278	9.6238	-8.02
277	10.841	-10.882	15.5251	-10.238	8.19776	-10.194	8.68495	-18.504	9.09124	-5.733
278	8.34636	-8.456	17.3798	-14.162	10.5721	-13.208	10.8732	-12.761	11.9104	-17.447
279	10.6203	-12.778	12.1288	-10.41	8.69079	-14.602	10.6415	-12.77	13.9456	-3.079
280	11.6286	-18.299	14.4881	-1.091	11.4803	-5.213	7.77206	-4.806	6.19937	-12.868
281	12.2271	-11.801	13.8798	-24.197	15.1869	0	9.7559	-8.119	12.6017	-5.406
282	12.2085	-8.442	13.3783	-7.046	0.107125	-39.228	10.6047	-15.652	11.6362	-9.87
283	13.5189	-2.335	14.8717	-3.332	10.059	-15.694	11.6131	-2.882	12.2312	-10.582
284	8.78286	-13.265	15.527	-8.101	8.70101	-1.26	10.5393	-16.928	12.0763	-12.345
285	10.0504	-13.375	11.6679	-3.569	11.3072	-12.496	10.8944	-11.465	10.8649	-12.824
286	11.669	-7.176	12.1732	-5.339	11.9552	-5.994	10.3051	-11.061	9.19872	-22.522
287	8.62129	-13.914	10.0993	-12.252	9.35062	-11.74	10.1899	-13.3	8.19674	-16.722
288	11.5075	-4.821	9.87205	-9.942	9.487	-9.419	12.2172	-13.401	9.03367	-19.109
289	10.4289	-10.845	12.229	-16.896	9.96033	-13.086	9.74082	-13.395	9.65183	-9.123
290	12.0561	-10.183	15.4284	-10.527	9.13352	-17.383	10.4558	-11.442	11.3263	-9.993
291	11.1358	-11.605	14.9992	-13.416	8.00951	-12.951	15.0875	0	12.318	-1.645
292	11.8621	-10.797	14.8629	-9.374	14.1896	0	7.95768	-18.417	9.79352	-0.324
293	9.11091	-12.944	12.38	-9.9	7.83845	-12.311	10.6335	-7.116	8.22915	-4.369
294	9.52567	-8.767	14.7241	-5.993	7.50887	-16.785	9.16351	-5.017	12.729	-22.33
295	11.6211	-12.081	13.771	-11.78	8.61069	-3.25	12.9544	-15.785	9.38779	-20.518
296	13.3121	-7.685	12.0358	-14.415	10.3061	-4.589	8.80069	-11.727	4.59912	-20.311
297	10.0284	-17.547	13.9588	-12.759	8.03511	-11.205	13.6791	-11.906	10.9087	-13.705
298	15.701	-0.003	6.82543	-15.883	9.94669	-12.572	8.53437	-16.206	10.77	-13.175
299	9.6929	-15.964	13.5705	-12.533	7.74446	-13.793	11.8419	-8.925	11.3981	-17.593
300	6.70313	-15.743	14.083	-8.055	0.0862745	-39.267	11.9504	-8.135	9.84761	-7.469
301	9.44904	-9.982	16.6141	-6.178	11.9706	-8.244	12.5454	-9.566	12.1388	-11.652
302	11.3744	-12.935	14.5026	-1.327	9.82625	-6.553	12.7907	-8.059	6.1075	-15.311
303	9.78318	-17.149	12.4636	-10.477	7.24801	-14.396	10.3568	-10.132	11.3145	-8.672
304	10.1525	-5.109	16.3177	-15.611	10.4955	-18.215	8.89112	-9.788	9.8628	-13.668
305	11.2267	-11.637	11.4496	-19.367	5.79851	-7.02	10.063	-13.054	12.4402	-4.012
306	11.4385	-15.819	9.74601	-10.211	9.24677	-11.229	7.35807	-8.755	11.5478	-12.524
307	11.222	-13.347	3.99373	-16.154	8.16772	-17.903	11.4793	-7.694	8.71015	-18.765
308	7.47281	-23.601	16.1126	-0.068	11.7576	-5.939	8.43724	-20.821	9.45414	-10.739
309	10.7822	-10.5	15.5575	-15.138	6.89488	-8.657	18.1224	0	11.7836	-13.955
310	11.444	-11.708	16.6462	-8.507	8.18238	-18.711	10.8206	-9.584	10.841	-2.016
311	11.7071	-8.993	11.2578	-8.305	7.66512	-11.153	7.93931	-16.893	6.4308	-14.722
312	12.5924	-13.71	11.1011	-12.702	10.5509	-11.49	10.6324	-18.134	13.2306	-7.733
313	12.1766	-4.127	8.98371	-0.247	11.6618	-10.817	14.321	-6.534	9.95758	-23.402
314	9.81793	-9.276	10.0447	-13.649	11.2397	-13.018	12.977	-11.872	11.7859	-18.345
315	10.9078	-7.481	16.4616	-0.752	7.18304	-11.172	8.98141	-12.103	11.1312	-19.813
316	11.4892	-12.285	15.0617	-3.795	11.2081	-10.496	10.1799	-3.73	7.75701	-20.823
317	10.6035	-3.328	13.7053	-10.097	9.36959	-10.44	11.709	-8.266	9.9639	-16.653
318	11.9668	-17.102	13.2037	-10.006	10.4028	-12.966	10.3155	-12.859	6.49314	-17.042
319	10.4113	-13.162	17.9758	-15.743	11.7613	-0.702	10.2873	-18.608	1.14887	-31.159
320	10.7715	-12.073	13.8392	-11.499	9.43268	-4.429	13.8783	-14.186	7.66523	-20.768
321	4.85019	-20.386	15.1484	-12.433	11.1105	-7.842	10.3567	-13.884	10.7256	-16.217
322	11.2298	-16.795	14.0509	-5.342	3.20381	-6.64	12.9634	-10.447	8.03987	-12.791
323	11.2802	-11.956	14.1276	-13.749	12.0766	-8.545	12.3888	-4.397	11.3126	-11.724
324	10.1744	-3.606	13.1604	-10.963	15.9848	0	10.5489	-13.034	4.90921	-24.418
325	11.2236	-7.486	8.69932	-10.019	11.9415	-20.412	11.4379	-13.565	5.71538	-11.873
326	12.5962	-1.836	14.7077	-2.82	5.02976	-6.852	13.0337	-9.5	8.50431	-13.041
327	10.1742	-14.442	3.41727	-20.756	8.65391	-7.719	10.3475	-13.318	11.4901	-6.721
328	14.2336	-8.182	12.8373	-8.098	11.7251	-16.091	12.7259	-12.3	10.3878	-8.291
329	8.68244	-11.197	10.6374	-1.399	9.62163	-11.268	8.67482	-18.835	8.01457	-16.151
330	7.46274	-11.919	15.6753	-11.264	8.62347	-8.672	13.3461	-12.385	9.4892	-17.882
331	11.6009	-24.51	14.4986	-9.804	9.40518	-18.957	13.7441	-10.249	11.6153	-15.598
332	10.8893	-2.746	10.2438	-10.248	12.5279	-9.546	9.72771	-11.618	2.49391	-29.192
333	9.47997	-18.109	11.7075	-15.184	2.54435	-21.813	9.52704	-15.958	10.9053	-18.247
334	11.8249	-21.453	12.035	-17.214	12.677	-2.865	11.2074	-15.09	11.8012	-11.043
335	12.6597	-7.209	7.00764	-22.335	11.3786	-11.985	11.2264	-19.539	12.0951	-13.649
336	12.1461	-11.938	15.7214	-4.614	7.59202	-13.498	13.2477	-9.538	10.1719	-8.582
337	11.55	-8.609	9.38094	-2.223	9.45695	-5.119	10.1297	-10.823	10.8687	-11.6
338	11.6633	-12.431	13.5886	-5.455	11.6965	-0.068	10.8551	-1.743	8.16233	-20.409
339	11.4246	-14.014	8.80594	-10.192	11.351	-8.27	9.23448	-6.354	8.14073	-13.21
340	6.78502	-9.106	13.4004	-8.745	10.8414	-5.729	9.62784	-10.629	8.24189	-11.446
341	11.5292	-12.848	12.7867	-17.008	11.6943	-3.329	5.11373	-15.367	9.72191	-6.964
342	12.9001	-8.287	10.6693	-10.209	11.501	-12.519	13.7056	-8.98	10.6271	-21.733
343	8.68931	-11.284	14.1384	-12.656	8.07164	-5.125	12.2946	-0.061	9.31766	-11.616
344	8.73239	-15.15	1.8047	-9.321	10.7639	-12.19	11.5552	-5.742	6.46796	-24.127
345	11.0277	-11.229	5.83644	-8.199	11.1672	-6.074	7.31321	-9.699	9.65843	-21.748
346	10.6356	-10.071	7.53521	-9.285	6.72243	-17.438	4.24869	-21.112	9.37057	-8.134
347	11.1666	-16.699	15.0599	-9.063	9.9129	-7.401	12.6855	-8.158	10.8824	-4.265
348	9.85414	-14.452	14.1754	-11.968	7.68728	-10.913	8.87183	-8.623	40.7905	0
349	11.5793	-7.406	15.5242	-8.403	11.372	-1.755	12.8981	-1.877	9.29441	-19.353
350	7.98204	-9.72	12.7415	-12.892	9.60672	-11.978	10.2314	-14.826	10.504	-7.834
351	9.6504	-8.902	11.6185	-7.443	2.77972	-13.56	11.2552	-11.159	11.0625	-19.197
352	10.5244	-17.837	12.5329	-0.245	11.2343	-12.978	7.67675	-17.262	10.9525	-15.26
353	9.15793	-16.595	16.2056	-4.667	10.1633	-0.013	9.9685	-12.794	10.6047	-21.311
354	12.3188	-14.707	17.9728	-15.568	12.2964	-5.958	11.2031	-9.739	1.17254	-30.725
355	11.2633	-7.636	6.44151	-12.278	9.03265	-6.658	12.8784	-6.753	10.1402	-10.757
356	6.69951	-18.194	17.7655	-13.026	9.37427	-14.528	12.9116	-8.478	11.0463	-9.919
357	11.1964	-4.714	12.9469	-3.629	10.3254	-12.767	9.05929	-21.138	10.2803	-6.305
358	10.2189	-3.369	12.9167	-13.619	10.2929	-9.66	7.70082	-11.523	8.962	-6.715
359	9.75028	-11.436	17.0494	-9.099	10.6339	-15.914	12.4633	-10.597	10.8795	-18.658
360	8.53008	-15.263	16.2586	-8.996	7.40872	-10.127	13.8298	-15.059	12.092	-13.046
361	11.1402	-8.921	16.0073	-5.517	11.5904	-0.045	13.7759	-16.652	9.43387	-25.053
362	12.2392	-19.203	11.5017	-8.349	5.96369	-12.423	10.7959	-15.478	13.0626	-1.807
363	11.0079	-6.967	9.31695	-11.192	11.8319	-17.603	9.61238	-12.546	10.1478	-19.113
364	6.77753	-14.515	15.5593	-8.706	0.125908	-38.737	11.4825	-9.328	8.84745	-12.217
365	9.0843	-13.748	13.1972	-6.597	6.37512	-10.481	13.4482	-3.647	9.05808	-6.124
366	5.4142	-15.111	11.0752	-10.62	12.171	-4.452	11.5546	-4.324	9.73277	-16.916
367	9.50552	-6.816	14.109	-16.606	11.8071	-6.038	10.5479	-15.596	8.25102	-11.716
368	10.9088	-19.962	13.5913	-10.746	10.7064	-7.051	14.385	-9.398	10.2213	-17.577
369	8.65325	-9.904	9.15383	-5.663	9.51733	-13.014	11.522	-7.962	11.0502	-19.672
370	11.0435	-10.318	9.73634	-0.458	5.93257	-16.317	12.6277	-8.045	9.75805	-10.547
371	9.383	-15.719	12.6451	-6.548	8.66864	-0.99	11.5114	-7.57	9.9266	-12.49
372	9.93403	-7.969	13.4095	-10.362	10.8653	-8.203	4.31046	-21.889	10.1242	-12.838
373	11.537	-12.55	18.0348	-3.17	7.49882	-16.866	12.272	-6.836	0.508199	-50.079
374	11.7668	-10.47	9.81472	-20.953	10.6085	-8.843	8.70935	-15.317	12.4111	-6.31
375	7.99875	-18.975	12.7981	-15.864	11.0798	-8.659	7.05546	-21.592	11.4103	-9.926
376	11.4539	-14.377	12.9771	-7.374	6.74154	-13.163	8.87641	-10.349	9.36959	-18.749
377	7.75697	-14.394	13.1974	-8.971	8.46666	-21.87	13.3887	-16.307	10.8569	-10.225
378	11.5257	-17.291	12.7879	-15.17	8.8473	-14.227	12.1065	-11.761	11.7622	-4.031
379	11.4785	-15.084	9.38437	-7.136	5.8515	-12.213	12.5198	-8.901	10.2202	-16.345
380	12.295	-8.106	13.7161	-15.486	10.4691	-9.653	12.9565	-17.216	9.37432	-12.036
381	10.7196	-9.435	9.84644	-20.382	17.2515	0	10.8342	-12.403	9.52782	-10.569
382	12.1125	-10.709	13.369	-15.249	9.4824	-13.362	9.36416	-8.771	5.48406	-22.79
383	8.23693	-8.943	12.5151	-6.764	7.80369	-17.665	12.4233	-17.243	4.7208	-21.101
384	11.6684	-10.052	8.09857	-5.727	8.54775	-12.954	11.6087	-12.684	10.3125	-9.95
385	34.522	0	14.0444	0	48.8959	0	9.15827	-13.412	7.4876	-6.603
386	10.8043	-20.912	10.4339	-8.401	11.2244	-9.548	12.6117	-9.415	8.58961	-17.519
387	9.90418	-20.642	15.6624	-11.161	7.56027	-16.625	11.1832	-13.374	5.05349	-23.935
388	10.3252	-25.856	16.8601	-11.211	6.28398	-9.015	10.3429	-10.961	9.41514	-8.935
389	0.338577	-60.384	15.3716	-5.356	12.8453	-0.02	9.4374	-3.584	11.8469	-13.017
390	10.1391	-14.399	11.4098	-6.795	4.7214	-15.568	13.4356	0	12.3879	-8.425
391	10.8094	-11.456	11.8218	-9.639	11.0323	-13.019	7.58162	-17.995	40.2477	0
392	11.6663	-9.424	14.3789	-4.959	5.65347	-20.766	11.0748	-14.31	1.53234	-23.76
393	10.6807	-8.503	14.6343	-13.321	8.99487	-11.686	9.96214	-6.226	8.74532	-20.504
394	11.4196	-8.764	17.1985	-6.692	10.3094	-14.086	12.233	-18.293	7.9586	-13.286
395	12.4736	-16.905	14.2554	-9.483	7.89026	-12.564	10.9416	-17.269	9.91025	-10.566
396	8.39781	-15.351	6.74546	-5.39	11.4246	-2.792	13.4321	-4.782	10.5479	-9.522
397	12.0477	-19.191	15.2031	0	10.6641	-8.415	12.9036	-3.226	14.6222	-7.382
398	12.9294	-4.848	11.5231	-10.302	7.95081	-1.325	10.7135	-17.658	10.6208	-12.034
399	9.78112	-7.989	11.3821	-7.21	6.07267	-14.966	11.9345	-6.017	9.66698	-7.428
400	12.2943	-10.658	6.92368	-22.291	4.02223	-23.012	9.99046	-18.65	10.707	-8.606
401	9.97411	-14.073	16.7043	-12.687	10.5693	-17.916	12.8823	-19.459	10.9594	-14.908
402	9.89268	-15.29	12.5453	-11.89	9.25694	-19.714	14.2619	-6.183	7.41679	-6.774
403	11.9875	-10.782	15.8185	-15.518	11.1522	-7.509	10.9787	-10.458	9.61505	-12.966
404	8.17071	-17.002	16.4348	-4.005	8.22797	-16.427	13.3536	-7.558	10.009	-8.386
405	10.1882	-15.002	7.99966	-6.56	8.9092	-14.285	6.5009	-9.832	9.12045	-9.964
406	11.4283	-8.723	12.9736	-12.423	8.16912	-10.287	11.8994	-14.006	4.73935	-19.554
407	11.2409	-17.687	15.8967	-15.673	7.11838	-14.329	9.01779	-27.163	10.8792	-12.876
408	7.18172	-13.717	16.8564	-11.178	9.7677	-0.869	3.80592	-15.814	10.2125	-14.523
409	10.8953	-6.691	11.5725	-12.039	11.3566	-22.154	12.4436	-3.346	8.75063	-21.113
410	11.7111	-12.617	11.03	-16.589	10.412	-9.356	11.0463	-17.033	8.5927	-21.15
411	10.7362	-17.224	11.0698	-10.379	6.71644	-13.157	10.4834	-8.378	8.31261	-22.955
412	7.1133	-5.963	16.055	-7.461	12.1682	0	12.2258	-14.014	11.3141	-19.155
413	9.67301	-16.076	16.8642	-8.998	8.20674	-17.142	7.11389	-23.151	9.07988	-23.911
414	11.4779	-10.246	17.7287	-12.649	8.10929	-4.83	12.5358	-9.319	7.72779	-14.332
415	8.29536	-20.969	11.0008	-5.356	11.1473	-9.324	11.5805	-0.918	5.31303	-12.496
416	7.27863	-19.936	13.6743	-5.035	7.21562	-2.418	13.1701	-8.858	10.9203	-16.282
417	8.60843	-21.351	12.4378	-7.62	6.52999	-19.463	3.72532	-14.926	7.04126	-10.461
418	7.15517	-10.485	12.1128	-7.95	11.3015	-10.407	9.11674	-21.586	24.7657	0
419	12.871	-7.908	5.50372	0	9.06179	-7.036	8.16796	-14.153	11.9981	-5.65
420	10.9485	-13.31	12.2021	-9.981	14.9343	0	10.5101	-13.775	5.33806	-20.706
421	11.5916	-8.717	9.90648	-5.464	11.2381	-12.355	9.98506	-10.755	7.82337	-16.744
422	9.34694	-11.886	8.46066	-0.176	11.9636	-0.402	8.37098	-14.187	10.8182	-11.757
423	10.8358	-11.823	13.4478	-8.009	10.2247	-14.007	3.68778	-15.853	10.9788	-22.163
424	9.06171	-10.965	16.9181	-3.259	9.57431	-14.572	11.1861	-12.162	9.84616	-12.654
425	11.3208	-9.818	12.1268	-22.811	8.95128	-22.378	8.9575	-14.621	12.0163	-14.975
426	5.59532	-15.847	2.95626	-18.957	11.9165	-9.278	8.80906	-17.927	11.1465	-16.297
427	9.68207	-8.839	14.0079	-15.666	12.0028	-7.967	9.67719	-9.573	6.65087	-19.411
428	9.75203	-17.208	12.861	-9.003	7.85637	-15.967	12.35	-18.172	10.9874	-9.951
429	8.5136	-15.397	14.8416	-10.136	10.3131	-19.917	7.76184	-3.967	8.1069	-3.422
430	11.9479	-8.344	9.00071	-7.677	7.17447	-11.356	10.9394	-19.902	10.3169	-8.041
431	12.2256	0	8.86467	-18.593	9.07103	-8.773	11.1452	-8.613	10.1046	-9.599
432	12.4673	-14.955	13.9249	-7.62	9.62426	-12.902	11.9478	-7.242	13.0128	-2.147
433	9.40096	-14.378	16.8858	-11.711	11.6386	-8.933	13.9059	-4.937	7.93622	-21.28
434	11.31	-18.092	13.0468	-9.098	11.1111	-8.683	11.1133	-7.113	7.52483	-27.17
435	8.32607	-11.662	12.7999	-15.584	10.6229	-1.058	13.7387	-8.749	10.1987	-18.077
436	42.1482	0	8.89088	-20.277	11.7065	-18.595	9.4732	-6.775	10.7866	-22.651
437	9.37873	-14.699	15.5981	-12.65	10.5443	-10.462	11.7533	-5.78	10.645	-17.922
438	9.95684	-9.346	13.2988	-5.946	8.35544	-12.74	11.1383	-14.564	9.9208	-2.731
439	14.265	-0.773	7.79448	-4.921	10.3354	-10.17	10.9112	-9.265	9.35922	-9.629
440	12.1625	-10.845	9.91462	-13.36	8.83726	-14.297	10.1294	-14.971	7.94914	-19.539
441	11.0023	-21.582	10.2714	-0.33	7.91027	-11.306	12.5911	-12.947	13.2618	-6.202
442	9.8068	-19.496	7.06114	-6.822	9.87103	-3.154	8.47993	-16.803	10.5846	-12.208
443	10.806	-10.358	15.4182	-1.416	11.783	-11.21	12.52	-11.086	7.53129	-21.366
444	13.8272	-0.316	15.7964	-7.589	11.0438	-7.751	13.9284	-15.92	8.82683	-18.25
445	8.47034	-10.739	9.61058	-10.804	8.07536	-14.706	10.8432	-9.139	10.8259	-5.026
446	9.43378	-6.023	3.5094	-12.016	11.105	-23.928	8.77378	-3.879	7.9091	-9.088
447	6.07454	-14.884	14.8541	-11.824	2.83181	-24.054	7.79156	-18.104	6.15592	-25.134
448	9.19436	-8.626	12.9616	-16.943	9.62913	-8.989	8.88553	-20.865	12.6241	-5.306
449	11.9477	-0.598	13.7798	-7.64	8.13297	-3.137	12.8498	-7.019	14.7346	-8.141
450	11.0715	-7.86	3.23411	-14.272	9.89973	-18.9	11.6616	-9.813	8.51509	-3.89
451	11.1527	-13.985	9.85573	-6.564	5.0631	-0.211	12.7721	-13.514	11.7812	-7.034
452	11.2244	-7.73	7.91622	-6.621	9.95307	-13.5	10.7275	-8.661	4.91854	-15.854
453	10.2407	-9.413	13.5766	-13.92	6.9521	-9.721	7.16156	-7.772	6.35842	-16.07
454	9.56876	-20.293	8.07173	-7.034	8.90219	-7.955	10.1877	-15.384	1.44638	-31.371
455	9.74091	-19.661	5.25353	-5.86	11.3951	-14.943	11.5721	-19.057	10.6909	-17.833
456	9.86561	-15.137	13.1095	-18.762	9.08425	-7.107	16.6728	0	7.25933	-7.197
457	14.1535	-6.51	9.71282	-1.5	6.36294	-15.659	8.69207	-3.347	8.59488	-17.3
458	11.9807	-0.363	5.81064	-7.929	11.0518	-18.36	12.6307	-8.862	10.6516	-21.48
459	11.7418	-12.273	17.8983	-12.711	11.4449	-3.416	11.2415	-8.741	9.0375	-16.298
460	13.1366	0	15.3721	-14.633	11.252	-7.612	10.8142	-13.1	8.9029	-18.928
461	9.88999	-10.211	12.5065	-20.88	8.63775	-9.359	10.1856	-20.997	9.71683	-11.174
462	9.74961	-20.666	13.0468	-14.4	7.02924	-11.596	9.75543	-4.946	9.42276	-9.78
463	8.81226	-17.105	12.171	-7.41	7.72899	-13.39	10.2029	-8.099	6.80924	-25.88
464	10.0441	-6.79	16.6857	-9.544	10.7155	-10.759	11.9775	-5.954	0.821665	-55.143
465	11.1722	-6.908	9.11783	-9.865	8.60153	-7.852	8.18662	-15.189	7.98202	-14.418
466	12.3156	-10.79	14.063	-11.298	7.74785	-9.505	10.6613	-10.305	9.53024	-23.805
467	12.6257	-9.09	11.3133	-8.749	7.60424	-13.808	10.3612	-16.208	8.60071	-15.097
468	11.2348	-9.511	6.74562	-16.827	11.1291	-10.85	8.7425	-15.918	10.4434	-3.547
469	11.5321	-9.854	16.4178	-11.92	4.75654	-9.385	13.3351	-8.85	14.078	-8.215
470	12.66	-10.017	12.9672	-9.982	8.89576	-13.419	9.80399	-8.218	10.0875	-2.251
471	10.804	-15.945	17.0304	-13.426	9.67224	-7.858	13.8579	-15.498	8.22282	-17.055
472	8.63246	-9.442	10.1353	-18.625	10.6521	-1.229	9.36582	-19.548	11.0026	-22.368
473	9.16419	-11.139	13.9202	-15.256	10.7657	-9.709	9.51607	-12.075	13.7358	-7.112
474	8.69735	-13.941	15.0946	-7.656	11.308	-1.343	11.3133	-7.318	10.0828	-4.918
475	11.1951	-9.423	17.9336	-13.748	10.3926	-6.635	11.5257	-9.558	6.7584	-9.889
476	11.946	-15.949	12.8249	-8.912	2.77922	-13.328	10.2851	-11.883	10.9107	-7.126
477	10.9852	-8.657	15.5918	-7.922	10.7607	-6.25	11.8916	-16.577	8.21112	-7.163
478	11.864	-14.507	11.7673	-8.075	8.89235	-14.109	8.29976	-9.093	10.1846	-18.65
479	9.91057	-18.627	17.0201	-16.384	8.14581	-18.04	10.7986	-10.17	8.44647	-20.23
480	11.5678	-7.571	14.2863	-8.052	9.7426	-4.302	11.6053	-12.863	6.44646	-21.866
481	11.1271	-10.226	16.9713	-11.93	6.36873	-6.675	11.4117	-8.262	12.3888	-11.077
482	11.7466	-13.577	17.4677	-12.259	10.5748	-5.151	13.1318	-15.904	11.5187	-20.537
483	11.7384	-17.711	12.3557	-9.015	7.84625	-17.728	7.10728	-14.155	12.8789	-0.06
484	12.3337	-14.742	27.9632	0	10.6738	-7.479	1.51154	-21.731	6.17978	-26.541
485	10.8653	-11.728	15.9813	-9.179	8.57894	-4.463	10.4397	-3.641	12.9684	-7.124
486	14.4352	-3.488	7.59657	-22.764	11.0657	-0.015	8.30644	-9.969	11.661	-17.216
487	10.6996	-11.045	7.42204	-6.026	10.3148	-4.184	11.1683	-12.187	12.2187	-7.666
488	0.253104	-63.194	13.3126	-13.617	11.2616	-12.453	6.79146	-7.413	9.61849	-1.018
489	10.5669	-13.356	10.5726	-4.815	12.4171	-7.78	11.6937	-5.914	10.683	-12.211
490	7.83943	-19.084	13.6045	-6.44	8.28038	-7.626	12.7913	-6.37	8.63783	-10.772
491	12.653	-6.944	5.58351	-18.935	10.8829	-13.133	11.62	-11.072	7.8814	-28.21
492	4.46104	-12.419	12.9026	-17.697	0.0929528	-39.679	12.6075	-12.727	11.803	-16.377
493	9.18936	-10.644	14.3442	-3.374	11.5789	-12.841	11.3852	-10.488	10.2143	-14.183
494	8.80726	-19.544	15.318	-11.868	10.2537	-13.17	11.601	-13.093	9.8005	-19.03
495	11.5974	-13.795	13.9373	-9.881	9.89728	-9.988	12.1364	-4.285	7.77426	-11.96
496	7.15927	-15.532	16.1248	-5.056	10.1663	-7.049	10.1808	-7.123	8.72194	-19.915
497	13.5042	-4.983	17.1158	-14.675	9.22886	-12.165	1.93343	-35.392	8.16476	-19.529
498	11.5877	-4.688	13.7739	-6.868	11.4359	-22.24	7.04725	-21.904	11.436	-14.354
499	5.81391	-14.344	14.1709	-15.366	11.1542	-11.468	11.0995	-21.046	8.50343	-18.969
500	9.0427	-27.852	11.664	-12.146	7.96146	-24.805	9.51348	-18.859	12.5142	-7.45
501	12.6673	-19.136	13.3803	-6.076	3.1262	-23.811	10.9751	-7.973	11.6272	-11.312
502	10.0738	-10.993	14.6703	-8.146	10.4233	-10.069	8.4926	-18.114	11.3083	-9.122
503	11.7524	-5.222	11.5441	-11.705	15.8953	0	7.71469	-10.83	8.63675	-21.564
504	9.48027	-14.548	7.73751	-4.901	10.6564	-6.861	11.1635	-11.304	3.90108	-20.279
505	8.82828	-17.604	14.0046	-12.985	9.93858	-4.339	13.3631	0	2.79778	-25.523
506	11.1469	-18.819	13.455	-13.702	7.79961	-12.477	16.6514	0	10.4137	-6.314
507	11.4602	-12.129	8.77133	-5.059	8.09786	-13.497	11.4578	-11.827	10.3264	-12.312
508	9.10995	-18.895	12.1314	-20.491	10.7656	-15.956	12.5398	-9.025	10.4015	-12.052
509	11.3395	-12.159	14.8529	-15.536	7.87876	-10.35	8.48668	-8.448	8.89882	-10.726
510	11.6918	-11.348	7.34193	-13.011	10.4938	-10.694	14.7959	-9.36	15.1211	-1.044
511	6.99924	-11.799	16.8059	-8.643	11.2833	-15.779	10.6254	-15.666	10.2644	-17.575
512	9.86053	-18.498	12.4291	-4.839	10.9061	-3.642	8.9317	-19.432	8.25486	-14.142
513	8.04994	-13.384	10.4797	-7.442	10.9606	-0.146	9.8822	-15.483	12.1526	-10.34
514	11.9611	-4.555	14.3842	-4.001	10.7628	-4.351	6.88537	-11.805	12.3986	-9.756
515	9.93352	-10.98	11.8737	-13.987	11.4609	-19.997	12.0787	-4.048	8.23872	-20.575
516	13.8301	-3.923	11.3188	-5.946	9.61096	-8.022	12.5459	-17.073	11.8204	-9.867
517	0.284407	-63.157	14.5241	-5.082	11.2203	-3.46	10.631	-11.815	7.68535	-22.206
518	10.8874	-9.971	12.7966	-14.659	14.0514	0	9.90911	-16.1	9.16865	-13.614
519	12.026	-14.552	13.3669	-9.28	7.50857	-11.623	12.7003	-7.852	7.42524	-15.973
520	14.1452	-2.245	11.3813	-14.692	8.81282	0	8.35831	-18.505	10.3555	-15.579
521	11.8277	-7.996	6.82963	-8.583	6.62226	-8.759	5.08714	-14.981	8.01562	-24.09
522	8.12154	-12.994	15.5258	-4.652	7.81425	-13.609	10.5056	-18.503	14.1236	-6.726
523	12.2469	-10.599	3.5447	-10.02	9.21623	-11.762	10.7502	-5.535	13.3825	-7.062
524	12.0128	-17.886	14.2782	-6.787	9.38412	-16.478	9.068	-14.693	12.6498	-2.032
525	9.13966	-7.26	13.0027	-3.52	12.08	-2.283	11.1615	-20.117	7.57393	-24.461
526	12.1539	-7.389	5.4276	-9.752	10.0782	-10.567	9.52029	-6.208	11.0017	-14.83
527	9.86662	-1.512	15.4618	-6.526	8.0797	-10.77	12.2711	-3.179	6.52737	-16.493
528	11.9073	-14.759	13.8203	-17.162	10.4504	-11.463	7.89247	-12.784	8.01149	-21.452
529	12.8224	-7.979	13.8735	-7.882	6.25711	-11.393	8.46307	-13.419	8.57192	-7.116
530	10.3632	-22.258	8.24646	-7.938	9.26812	-9.423	9.38254	-4.867	8.55704	-19.067
531	12.3115	-12.529	14.1929	-9.844	11.493	-18.62	10.6127	-6.836	22.0131	0
532	8.04594	-13.672	15.1107	-12.526	12.2311	-7.961	12.5591	-7.337	8.24088	-18.15
533	9.31657	-8.388	16.5216	-0.108	10.3515	-12.029	10.1081	-2.616	11.6584	-18.606
534	11.338	-4.462	17.8766	-16.682	3.79132	-12.781	3.98908	-24.482	8.5192	-11.947
535	13.7534	0	11.2257	-9.456	8.39495	-15.689	9.19213	-14.75	10.2817	-17.786
536	12.2198	-5.488	15.9497	-4.497	8.68635	-13.452	10.9951	-13.601	11.6131	-11.881
537	10.4112	-9.414	3.47656	-14.604	9.26755	-9.862	12.3226	-8.202	7.44977	-19.569
538	11.8548	-7.417	17.7458	-12.11	10.2754	-3.101	13.0424	-10.126	52.9512	0
539	9.13482	-13.664	10.509	-13.149	6.86221	-3.9	10.3808	-14.302	9.6602	-10.859
540	12.2497	-14.84	14.4707	0	8.72527	-9.357	6.89849	-14.663	8.29566	-12.145
541	22.1752	0	8.21113	-5.819	11.0951	-8.536	8.35806	-7.375	9.64292	-18.347
542	12.279	-17.073	12.4886	-14.512	10.5075	-0.169	10.5727	-16.083	11.3567	-12.334
543	14.3594	-3.608	16.7041	-9.628	6.04547	-6.964	7.36609	-16.755	9.93739	-6.808
544	11.6439	-10.609	15.7556	0	7.71608	-14.015	12.3686	-6.23	2.89728	-29.262
545	10.0799	-11.353	15.2982	-5.317	10.1474	-7.98	11.2259	-4.786	11.8734	-1.422
546	14.6445	-0.848	16.3297	-18.511	10.1084	-19.826	12.4905	-19.127	6.07775	-18.099
547	11.4156	-11.722	16.8679	-9.693	10.1994	-17.451	11.6047	-14.165	8.86707	-10.281
548	9.88698	-12.377	12.158	-15.762	12.4013	-3.844	11.2511	-11.114	12.1917	-11.451
549	12.72	-12.541	16.2984	-8.664	6.29252	-8.58	9.99848	-13.556	3.16599	-28.28
550	10.6141	-16.803	15.4929	-9.393	12.0136	-1.12	12.731	-15.335	8.90179	-21.269
551	9.06182	-13.127	6.15905	-14.714	5.11721	-14.053	7.6985	-15.91	10.9295	-16.29
552	7.81915	-9.621	12.7835	-11.032	10.6851	-14.925	9.24608	-13.246	8.45866	-13.139
553	8.5512	-19.29	10.9736	-10.267	10.3162	-3.432	11.1769	-12.343	10.9522	-10.998
554	11.8371	-15.808	16.7114	-11.571	6.24434	-21.027	5.88156	-14.813	8.72351	-17.371
555	11.3993	-6.346	12.761	-5.595	11.4178	-0.115	12.8874	-9.637	17.3609	-5.274
556	8.76695	-17.611	15.8906	-10.493	12.6885	-3.877	13.3193	-9.443	7.98301	-18.877
557	11.5452	-16.982	8.60889	-14.237	10.1549	-10.253	8.07254	-8.048	4.9637	-23.11
558	15.9945	0	1.78448	-18.757	2.43389	-19.611	4.89256	-25.291	7.65813	-23.32
559	12.7185	-0.507	11.8169	-14.023	12.5167	-0.503	9.86262	-10.607	9.69529	-17.218
560	13.6667	-10.96	17.1466	-10.071	10.9958	-0.059	8.31547	-9.608	11.6973	-14.508
561	11.4039	-8.848	11.7415	-10.963	9.11646	-8.671	12.8608	-7.239	11.125	-16.651
562	11.1665	-0.324	16.5267	-10.667	10.9889	-9.891	11.0746	-4.33	10.8273	-14.496
563	11.7439	-21.203	12.4708	-11.353	6.51796	-9.921	13.8747	-10.229	9.59875	-18.391
564	0.315954	-62.947	9.5663	-9.296	10.2208	-8.376	12.8593	-5.705	12.4903	-5.459
565	11.1877	-3.772	13.9384	-14.868	9.01913	-11.053	9.42548	-9.29	9.18923	-17.819
566	9.6332	-4.64	11.5529	-9.702	11.3268	-11.691	12.9755	-19.73	8.45995	-10.625
567	10.6927	-12.116	13.8183	-4.476	10.0927	-3.918	10.0784	0	7.71849	-34.527
568	5.20124	-15.792	15.1047	-10.038	8.19113	-13.37	12.2082	-6.09	8.3634	-15.682
569	11.9331	-6.925	15.5563	-9.608	11.3286	-17.133	13.6303	-14.265	10.2559	-13.302
570	12.5992	-11.542	14.4053	-5.383	7.52661	-20.748	11.6568	-8.398	9.26903	-13.311
571	11.3091	-11.319	11.5052	-8.734	10.8226	-17.701	7.67113	-7.96	7.82756	-22.67
572	10.9123	-21.485	11.7838	-8.98	8.73454	-13.306	13.2916	-2.759	10.6701	-12.69
573	10.6538	-11.041	11.0396	-9.836	11.4904	-10.601	12.5867	-11.22	9.05329	-18.585
574	7.97356	-19.779	11.6916	-10.362	10.7929	-0.485	14.4744	0	9.75481	-10.404
575	5.6784	-6.666	14.7662	-12.133	11.607	-7.509	8.31397	-11.873	11.1361	-17.039
576	14.0828	0	15.2812	-13.173	10.9143	-8.202	5.77008	-12.813	8.405	-21.496
577	12.3141	-9.633	14.671	-7.155	10.6632	-8.458	6.02239	-11.912	9.85801	-6.168
578	12.0983	-13.912	10.1951	-10.461	10.2634	-14.015	6.01281	-14.996	12.5685	-10.496
579	8.88628	-19.203	14.9808	-7.127	15.0814	0	13.7904	-7.131	10.6771	-9.057
580	12.0281	-10.779	13.2723	-8.142	11.4855	-5.3	10.2351	-17.992	12.6037	-8.187
581	12.6579	-6.837	12.961	-16.472	11.4278	0	12.7222	-0.101	7.91244	-14.99
582	7.71022	-10.583	11.5416	-9.443	10.4307	-15.721	12.429	-10.897	9.68497	-17.592
583	12.4099	-12.09	5.67756	-16.338	9.37974	-4.656	9.89243	-20.705	10.9811	-20.356
584	7.17026	-11.042	14.4677	-4.329	12.9948	-1.192	13.3998	-12.222	7.82878	-21.959
585	9.90911	-5.705	13.7736	-12.503	10.8041	-10.289	8.18322	-15.025	10.8358	-16.052
586	12.3823	-12.716	14.4724	-5.98	12.2734	-5.065	10.2448	-11.734	8.11899	-2.577
587	9.23074	-9.998	17.0387	-7.832	10.9229	-9.909	9.66675	-7.483	11.4192	-14.019
588	10.3599	-11.955	17.3468	-16.299	10.2424	-3.091	11.689	-9.263	9.57281	-22.285
589	8.55718	-15.201	14.8521	-6.348	8.67054	-11.901	14.3306	-3.167	10.3959	-11.791
590	8.92029	-17.987	15.79	-12.094	8.31868	-5.621	12.4166	-7.686	9.17838	-6.057
591	5.29678	-5.523	16.5756	-0.008	10.788	-10.345	12.4677	-12.719	11.7159	-12.686
592	9.90814	-7.125	13.5911	-8.732	6.35231	-8.727	11.7177	-8.347	9.71195	-24.161
593	12.3309	-8.297	12.8693	-10.727	10.9038	-2.41	10.8846	-12.312	2.36664	-23.354
594	8.82024	-16.582	14.4576	-11.192	9.71417	-8.64	13.0686	-13.727	11.0363	-9.763
595	11.3607	-5.206	13.4745	-18.676	8.03668	-16.272	8.41187	-12.918	12.2186	-8.511
596	5.28569	-13.754	14.7765	-13.812	6.90135	-13.934	12.4509	-9.704	10.0416	-16.855
597	12.0178	-16.172	3.20648	-21.614	10.5453	-1.154	7.10064	-23.933	7.67571	-15.897
598	12.7938	-8.703	16.4774	-16.796	10.676	-8.068	13.0393	-11.512	9.66381	-13.786
599	9.11947	-5.849	13.5725	-6.548	10.4827	-15.316	11.8702	-18.622	11.4173	-9.571
600	12.4479	-13.91	8.43131	-16.152	10.1517	-19.479	8.03111	-16.178	13.3293	-5.509
601	10.3104	-8.599	15.145	-2.01	10.4964	-5.674	12.1342	-13.109	9.7079	-14.776
602	7.38769	-13.168	10.1065	-6.955	10.5939	-10.799	8.69269	-10.773	15.6701	-2.425
603	11.9917	-16.657	14.5512	-0.097	12.1144	-8.972	11.952	-5.006	10.7516	-8.548
604	9.76247	-14.063	9.91329	-13.275	11.0491	-12.239	13.9454	-11.937	9.00436	-16.18
605	9.82934	-9.667	14.8406	-0.461	8.11043	-16.979	7.02661	-11.332	12.5559	-7.49
606	11.6453	-4.419	13.6339	-11.785	11.2491	-12.231	11.0959	-18.77	14.188	-6.03
607	12.2555	-7.701	9.50467	-8.794	11.6245	-7.89	12.4883	-16.426	10.3883	-7.139
608	11.0156	-9.121	16.5541	-15.873	8.56236	-17.362	11.8693	-6.475	11.0589	-16.856
609	8.09459	-7.581	13.3941	-9.234	7.97247	-14.279	9.75016	-3.162	11.6887	-8.372
610	10.9283	-12.418	13.048	-3.43	8.74254	-9.128	13.4299	-12.91	8.36233	-21.658
611	11.0298	-18.083	10.2428	-6.875	10.4613	-9.798	7.9351	-6.939	8.82711	-19.668
612	7.72976	-14.96	7.58522	-10.947	6.98698	-7.694	12.8135	-17.257	11.2066	-9.257
613	11.9329	-6.812	11.6761	-7.311	7.79462	-17.877	10.1032	-10.593	9.22168	-19.47
614	12.6509	-14.945	13.447	-7.22	11.3488	-0.344	6.05509	-10.505	10.453	-4.943
615	10.2153	-7.937	11.1249	-12.031	3.33172	-15.618	11.2859	-7.83	9.65491	-1.297
616	11.1322	-22.634	14.2766	-7.276	10.8178	-2.37	10.0358	-14.819	10.1985	-24.695
617	10.7922	-13.9	15.8703	-5.036	11.5941	-5.741	9.0998	-10.672	11.1103	-18.479
618	8.90864	-7.795	14.4398	-16.851	6.918	-14.433	13.0681	-7.297	12.8215	-2.017
619	11.99	-12.931	3.70702	-17.356	6.11066	-7.78	13.3991	-12.377	7.8499	-18.012
620	9.60951	-13.513	15.8984	-18.882	8.91312	-5.995	10.2565	-16.034	11.2151	-9.383
621	11.1989	-12.017	15.9371	-10.797	6.60618	-10.812	4.55645	-20.668	11.9018	-4.374
622	11.2564	-15.066	16.7529	-5.59	10.978	-15.239	11.9989	-16.851	8.72226	-25.039
623	12.1783	-9.057	11.9148	-6.674	9.87882	-10.386	10.7753	-10.098	7.81609	-22.856
624	7.91523	-21.542	13.4913	-11.132	12.0995	-6.452	10.5987	-13.807	10.427	-19.119
625	8.46796	-6.518	15.3954	-13.91	6.59474	-6.166	11.4002	-15.436	9.80373	-11.667
626	7.11167	-18.492	17.527	-5.77	10.8862	-10.011	9.70986	-8.006	9.75901	-19.781
627	15.2889	0	7.87569	-6.95	6.18098	-12.373	8.74153	-22.067	12.5613	-8.376
628	11.3434	-9.683	13.5578	-11.611	4.81597	-16.226	12.6382	-15.638	8.96304	-21.043
629	9.91725	-10.274	14.0489	-8.539	7.86822	-16.954	12.6709	-6.895	8.3138	-8.198
630	9.33579	-9.668	14.8911	-9.289	8.79159	-1.311	13.1119	-9.593	10.4377	-9.887
631	8.57605	-4.858	11.5288	-10.651	11.7566	-11.882	12.9291	-9.638	4.48035	-16.544
632	9.21045	-10.503	16.7919	-4.631	11.2555	-16.396	8.50923	-5.102	9.37336	-9.773
633	10.4458	-6.881	12.1732	-21.449	8.6303	-20.541	9.4812	-3.831	12.8564	-2.565
634	11.6551	-11.16	16.8702	-10.745	9.98718	-8.225	9.91797	-18.334	11.1304	-9.165
635	9.97612	-11.79	16.9895	-0.984	10.7762	-14.072	5.39952	-17.959	9.93074	-0.361
636	11.5683	-22.84	7.53205	-13.92	12.3679	-13.778	11.7466	-10.226	11.1443	-15.185
637	12.1601	-3.722	15.4803	-11.24	8.28243	-6.237	5.07906	-18.67	8.63809	-8.561
638	11.5846	-16.128	17.3367	-5.567	11.2417	-8.851	10.277	-11.113	9.16393	-8.348
639	7.68488	-18.877	2.23372	-5.415	11.0282	-7.676	12.5353	-11.114	10.9831	-10.172
640	18.4989	0	18.0979	-1.561	11.5132	-0.952	12.9308	-9.958	11.9226	-3.398
641	8.68798	-24.737	7.13272	-7.909	10.5395	-4.941	12.6039	-11.253	10.4361	-16.835
642	11.6011	-8.147	12.3557	-15.86	6.74477	-5.012	10.2758	-6.491	10.4023	-22.114
643	9.55778	-14.454	14.8545	-13.095	10.334	-12.144	11.5297	-12.129	9.37202	-19.925
644	8.82513	-9.287	15.7018	-8.285	8.72925	-11.725	13.2288	-1.499	9.61198	-15.255
645	11.1004	-12.319	10.8788	-8.098	8.32845	-7.867	10.137	-21.129	9.06884	-7.442
646	8.06569	-10.404	14.6964	-5.18	10.0634	-8.02	8.89963	-9.342	11.3492	-7.568
647	12.2128	-19.449	12.1175	-3.831	10.4873	-13.586	10.902	-14.591	12.7307	-0.034
648	9.54004	-21.318	10.5495	-14.385	11.0124	-12.781	12.3589	-13.633	9.93612	-15.834
649	11.7234	-1.208	15.0452	-15.633	9.25377	-11.764	8.58355	-6.884	11.7414	-18.522
650	11.3364	-13.6	3.17549	-10.631	8.8428	-5.469	11.1653	-5.182	10.6752	-4.754
651	11.7563	-17.554	13.6703	-13.673	11.4728	-18.09	11.5694	-16.465	11.5703	-13.235
652	11.5493	-12.865	9.01284	-5.561	8.7874	-10.244	9.44994	-7.585	10.123	-21.671
653	10.8102	-3.245	15.4612	-6.111	11.8503	-0.096	9.86548	-11.457	11.0832	-20.665
654	8.44388	-16.228	11.4871	-8.994	13.4092	0	2.76698	-24.151	6.59292	-9.335
655	12.5641	-11.541	13.8801	-18.584	11.3481	-0.792	12.2311	-8.028	8.39788	-22.088
656	11.5888	-7.821	15.1414	-10.555	9.69877	-15.23	8.66911	-11.804	14.4266	-1.068
657	6.35755	-15.213	7.63741	-10.827	10.7265	-18.112	11.5751	-7.307	9.2226	-15.425
658	9.26172	-8.522	16.2929	-12.61	10.7792	-15.777	14.6704	-0.489	9.589	-25.443
659	10.6486	-8.676	13.3387	-26.253	10.0619	-15.397	12.7127	-14.611	8.32229	-15.873
660	12.1039	-20.888	13.5186	-12.452	10.7655	-3.015	11.5725	-10.229	11.837	-15.379
661	10.4104	-11.015	15.36	-7.283	11.7349	-8.062	10.7097	-13.72	10.7291	-15.183
662	8.29083	-2.133	17.198	-3.408	13.699	0	10.7411	-18.492	10.9583	-13.698
663	9.02738	-13.432	12.6215	-9.922	6.55869	-2.71	13.803	-12.395	9.60426	-7.765
664	10.7799	-11.27	17.7089	-8.74	6.76316	-4.568	12.0926	-13.038	9.25146	-13.858
665	10.2262	-11.847	15.8615	-3.364	6.74974	-14.143	13.1593	-8.242	8.62906	-20.28
666	10.97	-7.734	7.23523	-10.362	10.3783	-2.414	7.8108	-6.366	12.0409	-7.552
667	12.6244	-12.432	16.2843	-6.234	8.42913	-13.67	14.1131	-3.957	5.20893	-27.213
668	11.475	-13.678	15.5022	-3.449	10.3962	-14.057	10.9276	-12.637	10.7071	-15.69
669	4.02808	-16.544	10.1513	-6.872	9.34394	-4.744	12.453	-10.614	9.49582	-22.458
670	6.42683	-16.084	9.76353	-5.548	9.56002	-0.223	10.1512	-16.852	12.5519	-12.582
671	9.75545	-10.015	9.86816	-13.172	8.17354	-9.042	10.82	-13.326	11.3235	-19.052
672	11.6214	-21.659	2.99277	-22.999	11.7923	-3.95	11.5908	-9.905	12.1439	-17.811
673	7.55442	-12.406	11.4719	-5.159	10.6707	-11.753	11.8062	-15.217	9.00625	-10.679
674	8.76853	-18.577	12.7993	-9.247	8.1736	-8.109	11.8036	-2.066	5.51947	-18.804
675	11.117	-15.133	11.1636	-8.633	12.2681	-17.638	12.6025	-12.63	9.79317	-7.541
676	9.34879	-5.512	11.1919	-8.996	8.11237	-18.852	9.2232	-10.08	11.7909	-16.402
677	8.79519	-10.561	14.5345	-5.848	16.6963	0	10.5117	-11.075	10.5713	-14.809
678	12.1758	-5.707	13.3148	-11.908	10.804	-3.785	11.3075	-12.175	8.27301	-11.326
679	9.40943	-7.747	9.92308	-12.9	7.31105	-3.855	12.694	-15.154	12.2952	-7.347
680	11.3263	-17.722	15.0352	-6.039	11.1824	-11.871	12.6282	-9.644	11.7596	-8.005
681	11.1864	-8.859	3.01072	-12.453	7.74676	-12.037	7.25519	-11.899	7.43936	-20.837
682	7.7749	-16.36	15.0795	-11.497	7.71035	-6.142	9.82894	-20.67	10.2713	-7.694
683	11.2897	-11.615	11.911	-2.573	10.1279	-13.489	10.4254	-18.744	11.8436	-6.155
684	10.4129	-13.921	13.7468	-10.826	10.5164	-6.129	12.1316	-6.713	10.058	-4.98
685	10.9268	-7.842	10.3409	-10.097	11.4697	-6.369	10.7175	-6.162	6.13671	-16.735
686	10.2412	-16.361	9.22119	-1.492	9.33385	-10.272	11.2042	-15.909	9.78166	-14.353
687	11.374	-4.302	8.18682	-10.115	10.2725	-10.512	11.0068	-10.141	10.6918	-9.948
688	8.44701	-12.054	8.26598	-6.106	9.32341	-14.115	13.6375	-6.47	9.85371	-18.815
689	9.44366	-17.822	10.1065	-11.526	11.9987	-8.17	7.88821	-15.842	10.2674	-18.557
690	11.5443	-7.795	16.522	-4.369	10.6851	-5.635	14.0469	-8.69	14.4795	-4.468
691	12.0002	-16.823	13.2553	-4.341	11.6642	-3.949	11.0511	-18.303	10.5767	-16.398
692	11.2774	-9.808	16.9953	-12.393	11.0014	-10.444	12.1014	-7.303	11.3008	-7.23
693	9.41859	-8.653	5.79489	-14.632	10.8435	-14.318	10.5964	-6.185	8.28485	-16.467
694	11.5416	-11.63	10.7395	-15.438	10.534	-16.033	8.7086	-15.983	11.0746	-16.979
695	9.48741	-9.678	13.462	-10.811	10.601	-9.146	9.11513	-11.964	12.2754	-13.568
696	11.4115	-11.673	14.1897	-10.516	15.2819	0	6.753	-17.052	8.77121	-23.655
697	11.4717	-13.829	8.02955	-6.24	10.712	-6.639	15.1397	-4.967	7.55495	-12.614
698	10.7177	-3.31	8.86642	-15.811	9.63819	-3.219	9.09622	-7.831	10.3422	-18.454
699	10.8044	-17.678	10.8034	-8.701	6.65381	-7.188	11.209	-12.908	9.04394	-13.261
700	7.61502	-12.58	11.2738	-7.885	7.76136	-9.896	11.086	-14.614	9.69539	-12.715
701	13.9095	-1.357	15.3305	-13.906	10.0502	-12.559	10.4619	-15.93	8.47492	-8.222
702	5.87244	-12.378	6.54794	-5.752	6.9444	-12.241	8.3382	-18.184	9.08532	-17.828
703	12.4657	-8.973	14.1723	-6.8	12.3429	-11.942	10.2789	-3.492	20.5664	0
704	10.0484	-9.725	14.6533	-9.382	11.9149	-14.423	12.4594	-14.998	4.72908	-18.232
705	9.87337	-10.822	10.5039	-12.951	11.5284	-1.334	6.88476	-19.624	9.04293	-19.013
706	10.0851	-13.516	12.3963	-7.814	7.4798	-11.717	9.77827	-10.537	9.65363	-9.829
707	10.8716	-8.497	12.2537	-11.78	11.5333	-7.648	10.6658	-11.464	12.9174	-4.646
708	10.5685	-11.022	2.56715	-22.811	7.16818	-10.08	11.5695	-12.259	9.52145	-6.434
709	7.05339	-14.814	12.3782	-11.887	9.78753	-14.535	9.88798	-6.843	9.84529	-22.023
710	11.8977	-9.647	10.6328	-14.59	9.37016	-13.825	7.03351	-23.013	10.4731	-14.341
711	11.9303	-10.775	14.2129	-6.722	10.9601	-13.472	10.6687	-21.189	7.46849	-15.065
712	8.83599	-8.514	14.829	-6.749	11.9787	-13.893	13.2587	-5.256	11.7133	-5.889
713	8.00072	-15.291	13.8707	-0.003	11.191	-3.866	11.7343	-8.454	6.87794	-18.908
714	0.307459	-62.597	9.37252	-7.655	11.1942	-6.532	9.02191	-8.132	9.56042	-21.342
715	8.88366	-12.275	11.9794	-10.413	5.42639	-11.208	11.997	-15.221	10.4241	-9.518
716	9.56907	-20.674	8.92611	-8.539	10.4748	-12.633	11.2332	-13.588	11.0086	-3.274
717	8.42172	-13.15	13.2986	-11.708	7.4642	-20.583	11.7825	-15.63	7.32424	-26.03
718	8.9219	-16.47	13.2786	-14.347	8.44418	-1.972	13.0322	-19.681	14.4604	-1.212
719	11.1554	-11.671	16.6519	-9.062	12.069	-15.797	11.6355	-9.779	4.41522	-22.81
720	11.1953	-12.682	17.7309	-13.136	5.85159	-12.075	4.98545	-17.729	4.34983	-10.297
721	11.5445	-13.482	16.5098	-13.756	10.5614	-10.341	11.8241	-12.362	10.0778	-11.329
722	12.9895	-4.811	12.1789	-10.868	11.0351	-2.633	11.4725	-2.542	9.96532	-12.156
723	11.3444	-10.12	12.4723	-5.309	11.1755	-2.251	11.273	-8.92	9.53156	-8.444
724	9.51663	-6.825	13.1007	-12.819	6.21202	-12.843	11.6035	-5.546	7.83216	-19.872
725	11.0807	-13.763	11.3674	-3.321	11.379	-12.923	10.7789	-1.082	11.1543	-23.018
726	9.90189	-16.479	12.5637	-9.386	7.88637	-14.283	9.24048	-8.726	11.6127	-11.236
727	6.33387	-7.433	7.36155	-14.875	12.5174	0	12.9168	-8.764	10.9911	-21.824
728	9.50226	-10.068	17.3049	-12.863	10.7748	-15.126	11.5057	-20.802	7.34945	-13.625
729	12.2601	-12.153	6.41823	-9.411	10.0666	-10.531	9.51074	-4.738	10.2118	-9.072
730	11.6794	-28.227	8.7907	-7.986	7.62203	-9.792	12.3744	-10.277	8.58083	-4.94
731	12.4071	-12.232	8.20821	-6.644	9.73381	-4.574	11.0648	-8.213	12.0342	-17.443
732	11.8831	-7.923	7.93586	-15.126	8.41238	-14.073	12.4433	-12.609	9.96497	-15.202
733	7.45824	-14.935	7.44126	-0.359	13.8485	0	11.8382	-5.22	6.86164	-23.447
734	12.0268	-17.024	10.2595	-12.473	10.9085	-7.19	13.8655	-7.808	8.53143	-21.492
735	10.3855	-11.978	7.86372	-6.348	10.2957	-7.558	8.99203	-11.251	12.3122	-8.122
736	11.0066	-16.251	7.66412	-6.282	9.59252	-12.029	10.6105	-9.666	11.2611	-15.233
737	7.92181	-13.631	11.5031	-6.793	10.5754	-11.074	12.6029	-12.267	10.0058	-2.581
738	9.87211	-17.442	14.1063	-6.88	12.9977	0	12.2671	-0.016	8.82675	-14.263
739	11.2251	-11.554	6.0758	-14.698	8.51466	-12.216	10.3886	-14.442	11.8076	-8.652
740	11.7959	-8.985	10.6782	-10.616	12.0152	-6.512	13.0971	-4.655	7.65994	-21.104
741	11.0645	-19.674	17.4737	-9.011	4.80093	-13.715	7.60456	-12.593	11.9587	-10.707
742	11.4904	-12.648	15.4545	-18.876	10.0704	-0.034	10.1015	-17.688	6.73951	-29.199
743	7.64019	-16.506	13.388	-13.194	12.3191	0	10.6554	-15.016	13.9018	-6.071
[truncated: 9,257 more rows]

## Sheet: Supplementary Figure 2b
Supplementary Figure 2b: Score vs. RMSD to the crystal structure for 10,000 docked models generated for each complex in the benchmark set using native crystal structures as docking input. Covalent labeling score versus RMSD (with CL data)
[truncated: 10,002 more rows]

[truncated: 1 more sheets: Supplementary Table 1]
